# Supplementary material for: Genome-Wide Identification and Characterization of Calcium Metabolism Related Gene Families in Arabidopsis thaliana and Their Regulation by Bacillus amyloliquefaciens Under High Calcium Stress
Source: Front Plant Sci. 2021 Aug 11;12:707496. doi: 10.3389/fpls.2021.707496 (PMC8387222; doi:10.3389/fpls.2021.707496)
Supplement: Supplementary Table 1 — The detailed information of the cutoff used in the identification of 102 genes in calcium-related gene families. [file Table_1.xlsx]

## Sheet: Sheet2
Gene Family	CDPK	CIPK	IQ		CBP	CNGC
E-value	<1E-50	<1E-70	<1E-5		<1E-10	<1E-5
Number of query ID	98	87	44		15	60
search keywords	CDPK	CIPK	IQ		calmodulin	cyclic nucleotide-gated channel
Accession	PF00036	PF00069	PF00612,PF07839		PF07887	PF00027
NCBI blastp (%Identity)	≥75	≥70	≥25		≥35	≥18
Number of query ID	32	22	26		10	20
Gene domain check	32	18	22		10	20
