# Supplementary material for: Genome-Wide Identification and Characterization of Calcium Metabolism Related Gene Families in Arabidopsis thaliana and Their Regulation by Bacillus amyloliquefaciens Under High Calcium Stress
Source: Front Plant Sci. 2021 Aug 11;12:707496. doi: 10.3389/fpls.2021.707496 (PMC8387222; doi:10.3389/fpls.2021.707496)
Supplement: Supplementary Table 2 — The gene location and lengths of the 102 genes in calcium-related gene families identified in A. thaliana. [file Table_2.xlsx]

## Sheet: Supplementary Table S2
gene	gene.query	startPos	endPos	chrome	length	gene family
AT4G04740	AT4G04740.1	2402897	2408737	4	5840	CDPK
AT5G37500	AT5G37500.1	14889692	14895233	5	5541	CNGC
AT2G26650	AT2G26650.1	11331850	11336738	2	4888	CNGC
AT5G21326	AT5G21326.1	7217244	7222021	5	4777	CIPK
AT1G73805	AT1G73805.1	27744790	27749248	1	4458	CBP
AT2G23980	AT2G23980.1	10201104	10205422	2	4318	CNGC
AT4G22200	AT4G22200.1	11746490	11750698	4	4208	CNGC
AT4G04720	AT4G04720.1	2393653	2397759	4	4106	CDPK
AT1G30270	AT1G30270.1	10654800	10658900	1	4100	CIPK
AT3G02850	AT3G02850.1	619678	623739	3	4061	CNGC
AT5G04870	AT5G04870.1	1416564	1420554	5	3990	CDPK
AT5G35410	AT5G35410.1	13634399	13638375	5	3976	CIPK
AT5G57940	AT5G57940.1	23456667	23460613	5	3946	CNGC
AT3G10660	AT3G10660.1	3331066	3334986	3	3920	CDPK
AT5G46240	AT5G46240.1	18743510	18747406	5	3896	CNGC
AT4G23060	AT4G23060.1	12086898	12090714	4	3816	IQ
AT1G19870	AT1G19870.1	6895009	6898818	1	3809	IQ
AT1G18840	AT1G18840.1	6500814	6504567	1	3753	IQ
AT4G24400	AT4G24400.1	12616979	12620714	4	3735	CIPK
AT3G49260	AT3G49260.1	18262290	18266021	3	3731	IQ
AT2G24610	AT2G24610.1	10456879	10460571	2	3692	CNGC
AT1G14380	AT1G14380.1	4918010	4921682	1	3672	IQ
AT5G15410	AT5G15410.1	5003226	5006882	5	3656	CNGC
AT1G74690	AT1G74690.1	28061159	28064771	1	3612	IQ
AT1G01140	AT1G01140.1	64166	67774	1	3608	CIPK
AT2G18750	AT2G18750.1	8125128	8128702	2	3574	CBP
AT3G51850	AT3G51850.1	19232358	19235891	3	3533	CDPK
AT4G30560	AT4G30560.1	14926834	14930355	4	3521	CNGC
AT5G57580	AT5G57580.1	23314672	23318177	5	3505	CBP
AT5G66210	AT5G66210.1	26456142	26459624	5	3482	CDPK
AT4G35310	AT4G35310.1	16801605	16804995	4	3390	CDPK
AT5G19450	AT5G19450.1	6558426	6561800	5	3374	CDPK
AT4G01010	AT4G01010.1	434217	437591	4	3374	CNGC
AT5G62570	AT5G62570.1	25113948	25117314	5	3366	CBP
AT2G17290	AT2G17290.1	7516330	7519662	2	3332	CDPK
AT4G30360	AT4G30360.1	14854694	14858019	4	3325	CNGC
AT3G20410	AT3G20410.1	7115819	7119144	3	3325	CDPK
AT1G18890	AT1G18890.1	6522764	6526075	1	3311	CDPK
AT5G53130	AT5G53130.1	21537721	21541029	5	3308	CNGC
AT2G17890	AT2G17890.1	7769521	7772782	2	3261	CDPK
AT3G57530	AT3G57530.1	21296457	21299704	3	3247	CDPK
AT4G18290	AT4G18290.1	10115418	10118651	4	3233	CNGC
AT4G25800	AT4G25800.1	13124898	13128045	4	3147	CBP
AT2G28260	AT2G28260.1	12049443	12052584	2	3141	CNGC
AT5G12480	AT5G12480.1	4047513	4050643	5	3130	CDPK
AT4G36070	AT4G36070.1	17056587	17059706	4	3119	CDPK
AT3G59690	AT3G59690.1	22048557	22051673	3	3116	IQ
AT5G26920	AT5G26920.1	9475679	9478777	5	3098	CBP
AT4G04700	AT4G04700.1	2385038	2388105	4	3067	CDPK
AT1G15990	AT1G15990.1	5491133	5494192	1	3059	CNGC
AT2G02790	AT2G02790.1	787915	790946	2	3031	IQ
AT3G48010	AT3G48010.1	17721137	17724140	3	3003	CNGC
AT5G14870	AT5G14870.1	4808091	4811093	5	3002	CNGC
AT1G01340	AT1G01340.1	132328	135322	1	2994	CNGC
AT1G19780	AT1G19780.1	6833669	6836633	1	2964	CNGC
AT2G38910	AT2G38910.1	16244906	16247855	2	2949	CDPK
AT1G35670	AT1G35670.1	13205345	13208289	1	2944	CDPK
AT4G09570	AT4G09570.1	6049441	6052380	4	2939	CDPK
AT2G24300	AT2G24300.1	10340816	10343736	2	2920	CBP
AT4G21940	AT4G21940.1	11640735	11643648	4	2913	CDPK
AT4G23650	AT4G23650.1	12324758	12327651	4	2893	CDPK
AT2G41860	AT2G41860.1	17467282	17470157	2	2875	CDPK
AT2G31500	AT2G31500.1	13413738	13416602	2	2864	CDPK
AT4G31000	AT4G31000.1	15103120	15105979	4	2859	CBP
AT3G22190	AT3G22190.1	7831280	7834135	3	2855	IQ
AT5G62070	AT5G62070.1	24929859	24932686	5	2827	IQ
AT1G50700	AT1G50700.1	18781764	18784582	1	2818	CDPK
AT5G12180	AT5G12180.1	3936813	3939596	5	2783	CDPK
AT4G04695	AT4G04695.1	2381348	2384121	4	2773	CDPK
AT2G35890	AT2G35890.1	15066614	15069359	2	2745	CDPK
AT1G61950	AT1G61950.1	22899389	22902118	1	2729	CDPK
AT1G74740	AT1G74740.1	28079946	28082671	1	2725	CDPK
AT5G01810	AT5G01810.1	309374	312097	5	2723	CIPK
AT4G10640	AT4G10640.1	6571894	6574586	4	2692	IQ
AT5G13460	AT5G13460.1	4315759	4318414	5	2655	IQ
AT5G19360	AT5G19360.1	6521405	6523954	5	2549	CDPK
AT4G00820	AT4G00820.1	349025	351550	4	2525	IQ
AT2G25090	AT2G25090.1	10670410	10672892	2	2482	CIPK
AT5G23580	AT5G23580.1	7950202	7952619	5	2417	CDPK
AT2G38800	AT2G38800.1	16216752	16219159	2	2407	CBP
AT1G72670	AT1G72670.1	27356459	27358863	1	2404	IQ
AT5G58380	AT5G58380.1	23596962	23599353	5	2391	CIPK
AT4G04710	AT4G04710.1	2390497	2392887	4	2390	CDPK
AT5G07240	AT5G07240.1	2271907	2274288	5	2381	IQ
AT4G18700	AT4G18700.1	10288798	10291058	4	2260	CIPK
AT5G10930	AT5G10930.1	3445029	3447278	5	2249	CIPK
AT4G30960	AT4G30960.1	15067028	15069183	4	2155	CIPK
AT5G07070	AT5G07070.1	2196428	2198539	5	2111	CIPK
AT1G17480	AT1G17480.1	6006413	6008501	1	2088	IQ
AT5G45820	AT5G45820.1	18586870	18588792	5	1922	CIPK
AT3G16490	AT3G16490.1	5603848	5605765	3	1917	IQ
AT5G45810	AT5G45810.1	18584676	18586590	5	1914	CIPK
AT4G14750	AT4G14750.1	8470300	8472187	4	1887	IQ
AT1G29230	AT1G29230.1	10214681	10216563	1	1882	CIPK
AT2G30360	AT2G30360.1	12936968	12938834	2	1866	CIPK
AT3G49380	AT3G49380.1	18311760	18313621	3	1861	IQ
AT4G29150	AT4G29150.1	14378706	14380512	4	1806	IQ
AT5G25110	AT5G25110.1	8657604	8659352	5	1748	CIPK
AT2G34180	AT2G34180.1	14430761	14432482	2	1721	CIPK
AT1G51960	AT1G51960.1	19310174	19311683	1	1509	IQ
AT3G54570	AT3G54570.1	20197949	20199202	3	1253	CBP
AT3G51380	AT3G51380.1	19074036	19074815	3	779	IQ
