# Supplementary material for: Genome-Wide Identification and Characterization of Calcium Metabolism Related Gene Families in Arabidopsis thaliana and Their Regulation by Bacillus amyloliquefaciens Under High Calcium Stress
Source: Front Plant Sci. 2021 Aug 11;12:707496. doi: 10.3389/fpls.2021.707496 (PMC8387222; doi:10.3389/fpls.2021.707496)
Supplement: Supplementary Table 3 — The characteristics of the 102 genes in calcium-related gene families in A. thaliana. [file Table_3.xlsx]

## Sheet: Characteristics of genes
GeneID	Gene Family	Number	MW	pI	Instability index	Aliphatic index	GRAVY	half-life
AT3G51380.1	IQ	103	11817.2	12.45	76.48	111.84	-0.083	>20 hours
AT1G18840.1	IQ	572	62732.4	9.17	47.95	75.8	-0.731	>20 hours
AT2G02790.1	IQ	636	69760.8	9.61	49.41	72.23	-0.831	>20 hours
AT3G49380.1	IQ	352	40765.2	10.14	55.91	71.48	-0.793	>20 hours
AT5G13460.1	IQ	443	50820.7	9.96	69.48	70.43	-0.907	>20 hours
AT1G74690.1	IQ	587	65199.7	9.56	50.44	69.42	-0.885	>20 hours
AT1G14380.1	IQ	664	72848.8	9.34	57.05	69.19	-0.881	>20 hours
AT4G10640.1	IQ	423	48717.6	10.12	70.11	68.98	-0.808	>20 hours
AT1G51960.1	IQ	351	39329.7	10.13	50.86	66.44	-0.665	>20 hours
AT3G22190.1	IQ	422	46898.7	10.35	54.59	65.69	-0.847	>20 hours
AT1G17480.1	IQ	371	41152.7	10.51	64.11	65.26	-0.629	>20 hours
AT1G19870.1	IQ	794	86882.1	5.21	60.35	64.36	-0.897	>20 hours
AT4G29150.1	IQ	399	43341.2	10.92	55.96	64.21	-0.554	>20 hours
AT3G16490.1	IQ	389	43660.4	10.08	10.08	60.54	-0.713	>20 hours
AT5G62070.1	IQ	403	44271.1	10.48	71.91	58.19	-0.788	>20 hours
AT4G14750.1	IQ	387	43908.8	9.7	81.37	58.04	-0.83	>20 hours
AT4G23060.1	IQ	484	53475.1	10.19	74.51	57.54	-0.731	>20 hours
AT3G59690.1	IQ	517	58505.4	10.88	64.68	56.94	-0.916	>20 hours
AT5G07240.1	IQ	401	45263.5	10.32	72.54	56.06	-0.893	>20 hours
AT1G72670.1	IQ	414	45893.7	10.27	57.74	54.95	-0.855	>20 hours
AT4G00820.1	IQ	534	59995.7	10.33	80.61	53.76	-1.027	>20 hours
AT3G49260.1	IQ	471	52094.4	9.95	50.58	52.68	-0.914	>20 hours
AT4G22200.1	CNGC	802	91308.3	6.09	36.12	101.62	-0.061	>20 hours
AT3G02850.1	CNGC	828	93899.2	6.27	41.15	100.33	-0.046	>20 hours
AT2G26650.1	CNGC	857	96989.7	6.92	37.46	97.95	-0.096	>20 hours
AT5G37500.1	CNGC	820	94460.6	6.19	42.85	96.4	-0.165	>20 hours
AT4G30560.1	CNGC	733	83623.9	9.49	43.15	94.6	-0.121	>20 hours
AT5G15410.1	CNGC	726	83241.2	9.68	58.78	94.53	-0.014	>20 hours
AT2G28260.1	CNGC	678	78722.9	9.63	52.18	93.79	-0.071	>20 hours
AT2G24610.1	CNGC	726	83454.5	9.24	46.38	93.61	-0.106	>20 hours
AT1G01340.1	CNGC	706	81341.7	9.05	45.76	92.28	-0.171	>20 hours
AT5G57940.1	CNGC	717	81968.7	9.18	46.98	92.12	-0.103	>20 hours
AT4G30360.1	CNGC	720	83361.3	8.79	41.71	92.08	-0.128	>20 hours
AT2G23980.1	CNGC	747	85440.9	9.38	50.58	91.66	-0.167	>20 hours
AT4G01010.1	CNGC	696	80473.7	9.39	44.34	91.64	-0.195	>20 hours
AT5G46240.1	CNGC	677	78270.7	7.58	39.89	87.89	-0.168	>20 hours
AT5G53130.1	CNGC	716	83097.2	9.2	52.88	87.6	-0.186	>20 hours
AT4G18290.1	CNGC	697	80149.6	6.44	38.57	87.58	-0.176	>20 hours
AT1G15990.1	CNGC	738	84634.5	9.29	50.2	87.34	-0.23	>20 hours
AT5G14870.1	CNGC	706	80364	8.49	48.67	87.04	-0.109	>20 hours
AT3G48010.1	CNGC	705	81954.9	8.85	52.27	86.2	-0.25	>20 hours
AT1G19780.1	CNGC	753	85982.8	9.15	50.01	85.46	-0.247	>20 hours
AT5G35410.1	CIPK	446	50634.5	8.9	38.88	94.19	-0.206	>20 hours
AT4G24400.1	CIPK	445	50428.2	8.48	31.12	92.43	-0.23	>20 hours
AT4G18700.1	CIPK	489	55017.2	7.09	38.61	89.67	-0.255	>20 hours
AT2G34180.1	CIPK	502	56730.6	8.38	43.54	88.53	-0.3	>20 hours
AT2G30360.1	CIPK	435	49017.4	8.44	40.16	87.86	-0.324	>20 hours
AT5G01810.1	CIPK	421	47928.5	8.88	35.76	87.27	-0.384	>20 hours
AT1G29230.1	CIPK	520	58542.6	7.58	53.71	86.77	0.305	>20 hours
AT5G21326.1	CIPK	439	49629	8.48	35.75	86.61	-0.434	>20 hours
AT4G30960.1	CIPK	441	49356.8	9	36.12	85.74	-0.307	>20 hours
AT5G45810.1	CIPK	483	54616	8.97	44.79	85.13	-0.3	>20 hours
AT5G07070.1	CIPK	456	51868.9	8.5	29.18	83.79	-0.434	>20 hours
AT5G45820.1	CIPK	439	50167.8	9.04	30.69	83.44	-0.464	>20 hours
AT5G58380.1	CIPK	479	54589.4	6.75	35.71	82.63	-0.528	>20 hours
AT5G25110.1	CIPK	488	55563	8.64	39.22	81.66	-0.38	>20 hours
AT1G01140.1	CIPK	447	50504.8	8.48	41.55	80.04	-0.45	>20 hours
AT5G10930.1	CIPK	445	50874.6	6.05	46.37	78.61	-0.395	>20 hours
AT1G30270.1	CIPK	482	53514.3	9.25	32.75	77.49	-0.411	>20 hours
AT2G25090.1	CIPK	469	53551.4	5.74	40.18	77.48	-0.434	>20 hours
AT2G41860.1	CDPK	530	60054.1	6.75	36.34	89	-0.391	>20 hours
AT5G66210.1	CDPK	523	58972.1	8.56	38.87	87.09	-0.425	>20 hours
AT2G17290.1	CDPK	544	61111.5	5.41	41.73	86.91	-0.317	>20 hours
AT1G74740.1	CDPK	541	61404.5	6.28	36.73	86.65	-0.409	>20 hours
AT1G18890.1	CDPK	545	61459.8	6.2	33.88	86.57	-0.343	>20 hours
AT4G35310.1	CDPK	556	62127.3	5.15	35.65	86.31	-0.347	>20 hours
AT3G51850.1	CDPK	528	59375.9	6.24	42.68	86.23	-0.403	>20 hours
AT5G23580.1	CDPK	490	55379.3	5.27	44.46	86.14	-0.327	>20 hours
AT4G04740.1	CDPK	520	58654	6.09	40.12	85.27	-0.424	>20 hours
AT4G04700.1	CDPK	485	54898.5	5.05	41.4	85.24	-0.481	>20 hours
AT4G04695.1	CDPK	484	54696.7	5.99	33.36	85.19	-0.462	>20 hours
AT4G04710.1	CDPK	498	55886	5.58	33.35	83.8	-0.396	>20 hours
AT3G57530.1	CDPK	538	60935.4	5.99	36.97	83.72	-0.507	>20 hours
AT4G21940.1	CDPK	554	62575.4	5.83	37.43	83.61	-0.454	>20 hours
AT1G35670.1	CDPK	495	55916	5.26	43.75	82.73	-0.363	>20 hours
AT4G09570.1	CDPK	501	56416.4	5.22	46.96	82.51	-0.367	>20 hours
AT2G38910.1	CDPK	583	64720.6	5.35	42.08	82.42	-0.401	>20 hours
AT1G61950.1	CDPK	551	62948.2	6.61	45.27	82.11	-0.551	>20 hours
AT4G36070.1	CDPK	534	60213.5	8.68	40.68	81.8	-0.554	>20 hours
AT5G19450.1	CDPK	533	59940.5	5.96	35.9	81.78	-0.418	>20 hours
AT2G31500.1	CDPK	582	66243.9	6.98	43.18	81.74	-0.443	>20 hours
AT2G35890.1	CDPK	520	58851.8	5.59	37.67	81.33	-0.601	>20 hours
AT1G50700.1	CDPK	521	58605.8	6.04	41.63	81.29	-0.474	>20 hours
AT4G04720.1	CDPK	531	59894.5	6.21	36.84	81.15	-0.465	>20 hours
AT5G12480.1	CDPK	535	60309.7	5.86	39.63	80.75	-0.476	>20 hours
AT2G17890.1	CDPK	571	64753.9	9.36	40.59	79.93	-0.562	>20 hours
AT3G20410.1	CDPK	541	60362.6	5.83	37.9	79.72	-0.457	>20 hours
AT5G19360.1	CDPK	523	58174.1	5.63	39.9	79.08	-0.476	>20 hours
AT5G12180.1	CDPK	528	58484.4	5.7	37.34	78.73	-0.449	>20 hours
AT5G04870.1	CDPK	610	68253.7	5.34	43.1	78.3	-0.452	>20 hours
AT3G10660.1	CDPK	646	72254.1	5.3	49.76	76.66	-0.516	>20 hours
AT4G23650.1	CDPK	529	59336.3	5.95	39.82	76.48	-0.534	>20 hours
AT1G73805.1	CBP	451	50704.7	7.16	41.51	90.51	-0.396	>20 hours
AT5G62570.1	CBP	509	57388.2	6.13	43.62	89.53	-0.328	>20 hours
AT4G25800.1	CBP	601	67591.1	5.33	45.6	82.35	-0.502	>20 hours
AT4G31000.1	CBP	562	63685.1	8.51	41.94	78.74	-0.621	>20 hours
AT2G24300.1	CBP	552	62684.6	6.8	40.42	78.21	-0.627	>20 hours
AT5G57580.1	CBP	647	72364.1	5.73	45.46	76.38	-0.573	>20 hours
AT2G18750.1	CBP	622	70199.7	5.43	51.22	72.85	-0.638	>20 hours
AT5G26920.1	CBP	563	63068.1	8.65	46.44	71.99	-0.47	>20 hours
AT3G54570.1	CBP	417	47207	5.99	65.25	71.53	-0.844	>20 hours
AT2G38800.1	CBP	612	69024.5	4.87	51.96	62.6	-0.921	>20 hours

## Sheet: summary_of_aliphatic index
GeneID	Number	MW	pI	Instability index	Aliphatic index	GRAVY	half-life	Gene Family
AT3G51380.1	103	11817.2	12.45	76.48	111.84	-0.083	>20 hours	IQ
AT1G18840.1	572	62732.4	9.17	47.95	75.8	-0.731	>20 hours	IQ
AT2G02790.1	636	69760.8	9.61	49.41	72.23	-0.831	>20 hours	IQ
AT3G49380.1	352	40765.2	10.14	55.91	71.48	-0.793	>20 hours	IQ
AT5G13460.1	443	50820.7	9.96	69.48	70.43	-0.907	>20 hours	IQ
AT1G74690.1	587	65199.7	9.56	50.44	69.42	-0.885	>20 hours	IQ
AT1G14380.1	664	72848.8	9.34	57.05	69.19	-0.881	>20 hours	IQ
AT4G10640.1	423	48717.6	10.12	70.11	68.98	-0.808	>20 hours	IQ
AT1G51960.1	351	39329.7	10.13	50.86	66.44	-0.665	>20 hours	IQ
AT3G22190.1	422	46898.7	10.35	54.59	65.69	-0.847	>20 hours	IQ
AT1G17480.1	371	41152.7	10.51	64.11	65.26	-0.629	>20 hours	IQ
AT1G19870.1	794	86882.1	5.21	60.35	64.36	-0.897	>20 hours	IQ
AT4G29150.1	399	43341.2	10.92	55.96	64.21	-0.554	>20 hours	IQ
AT3G16490.1	389	43660.4	10.08	10.08	60.54	-0.713	>20 hours	IQ
AT5G62070.1	403	44271.1	10.48	71.91	58.19	-0.788	>20 hours	IQ
AT4G14750.1	387	43908.8	9.7	81.37	58.04	-0.83	>20 hours	IQ
AT4G23060.1	484	53475.1	10.19	74.51	57.54	-0.731	>20 hours	IQ
AT3G59690.1	517	58505.4	10.88	64.68	56.94	-0.916	>20 hours	IQ
AT5G07240.1	401	45263.5	10.32	72.54	56.06	-0.893	>20 hours	IQ
AT1G72670.1	414	45893.7	10.27	57.74	54.95	-0.855	>20 hours	IQ
AT4G00820.1	534	59995.7	10.33	80.61	53.76	-1.027	>20 hours	IQ
AT3G49260.1	471	52094.4	9.95	50.58	52.68	-0.914	>20 hours	IQ
AT4G22200.1	802	91308.3	6.09	36.12	101.62	-0.061	>20 hours	CNGC
AT3G02850.1	828	93899.2	6.27	41.15	100.33	-0.046	>20 hours	CNGC
AT2G26650.1	857	96989.7	6.92	37.46	97.95	-0.096	>20 hours	CNGC
AT5G37500.1	820	94460.6	6.19	42.85	96.4	-0.165	>20 hours	CNGC
AT4G30560.1	733	83623.9	9.49	43.15	94.6	-0.121	>20 hours	CNGC
AT5G15410.1	726	83241.2	9.68	58.78	94.53	-0.014	>20 hours	CNGC
AT2G28260.1	678	78722.9	9.63	52.18	93.79	-0.071	>20 hours	CNGC
AT2G24610.1	726	83454.5	9.24	46.38	93.61	-0.106	>20 hours	CNGC
AT1G01340.1	706	81341.7	9.05	45.76	92.28	-0.171	>20 hours	CNGC
AT5G57940.1	717	81968.7	9.18	46.98	92.12	-0.103	>20 hours	CNGC
AT4G30360.1	720	83361.3	8.79	41.71	92.08	-0.128	>20 hours	CNGC
AT2G23980.1	747	85440.9	9.38	50.58	91.66	-0.167	>20 hours	CNGC
AT4G01010.1	696	80473.7	9.39	44.34	91.64	-0.195	>20 hours	CNGC
AT5G46240.1	677	78270.7	7.58	39.89	87.89	-0.168	>20 hours	CNGC
AT5G53130.1	716	83097.2	9.2	52.88	87.6	-0.186	>20 hours	CNGC
AT4G18290.1	697	80149.6	6.44	38.57	87.58	-0.176	>20 hours	CNGC
AT1G15990.1	738	84634.5	9.29	50.2	87.34	-0.23	>20 hours	CNGC
AT5G14870.1	706	80364	8.49	48.67	87.04	-0.109	>20 hours	CNGC
AT3G48010.1	705	81954.9	8.85	52.27	86.2	-0.25	>20 hours	CNGC
AT1G19780.1	753	85982.8	9.15	50.01	85.46	-0.247	>20 hours	CNGC
AT5G35410.1	446	50634.5	8.9	38.88	94.19	-0.206	>20 hours	CIPK
AT4G24400.1	445	50428.2	8.48	31.12	92.43	-0.23	>20 hours	CIPK
AT4G18700.1	489	55017.2	7.09	38.61	89.67	-0.255	>20 hours	CIPK
AT2G34180.1	502	56730.6	8.38	43.54	88.53	-0.3	>20 hours	CIPK
AT2G30360.1	435	49017.4	8.44	40.16	87.86	-0.324	>20 hours	CIPK
AT5G01810.1	421	47928.5	8.88	35.76	87.27	-0.384	>20 hours	CIPK
AT1G29230.1	520	58542.6	7.58	53.71	86.77	0.305	>20 hours	CIPK
AT5G21326.1	439	49629	8.48	35.75	86.61	-0.434	>20 hours	CIPK
AT4G30960.1	441	49356.8	9	36.12	85.74	-0.307	>20 hours	CIPK
AT5G45810.1	483	54616	8.97	44.79	85.13	-0.3	>20 hours	CIPK
AT5G07070.1	456	51868.9	8.5	29.18	83.79	-0.434	>20 hours	CIPK
AT5G45820.1	439	50167.8	9.04	30.69	83.44	-0.464	>20 hours	CIPK
AT5G58380.1	479	54589.4	6.75	35.71	82.63	-0.528	>20 hours	CIPK
AT5G25110.1	488	55563	8.64	39.22	81.66	-0.38	>20 hours	CIPK
AT1G01140.1	447	50504.8	8.48	41.55	80.04	-0.45	>20 hours	CIPK
AT5G10930.1	445	50874.6	6.05	46.37	78.61	-0.395	>20 hours	CIPK
AT1G30270.1	482	53514.3	9.25	32.75	77.49	-0.411	>20 hours	CIPK
AT2G25090.1	469	53551.4	5.74	40.18	77.48	-0.434	>20 hours	CIPK
AT2G41860.1	530	60054.1	6.75	36.34	89	-0.391	>20 hours	CDPK
AT5G66210.1	523	58972.1	8.56	38.87	87.09	-0.425	>20 hours	CDPK
AT2G17290.1	544	61111.5	5.41	41.73	86.91	-0.317	>20 hours	CDPK
AT1G74740.1	541	61404.5	6.28	36.73	86.65	-0.409	>20 hours	CDPK
AT1G18890.1	545	61459.8	6.2	33.88	86.57	-0.343	>20 hours	CDPK
AT4G35310.1	556	62127.3	5.15	35.65	86.31	-0.347	>20 hours	CDPK
AT3G51850.1	528	59375.9	6.24	42.68	86.23	-0.403	>20 hours	CDPK
AT5G23580.1	490	55379.3	5.27	44.46	86.14	-0.327	>20 hours	CDPK
AT4G04740.1	520	58654	6.09	40.12	85.27	-0.424	>20 hours	CDPK
AT4G04700.1	485	54898.5	5.05	41.4	85.24	-0.481	>20 hours	CDPK
AT4G04695.1	484	54696.7	5.99	33.36	85.19	-0.462	>20 hours	CDPK
AT4G04710.1	498	55886	5.58	33.35	83.8	-0.396	>20 hours	CDPK
AT3G57530.1	538	60935.4	5.99	36.97	83.72	-0.507	>20 hours	CDPK
AT4G21940.1	554	62575.4	5.83	37.43	83.61	-0.454	>20 hours	CDPK
AT1G35670.1	495	55916	5.26	43.75	82.73	-0.363	>20 hours	CDPK
AT4G09570.1	501	56416.4	5.22	46.96	82.51	-0.367	>20 hours	CDPK
AT2G38910.1	583	64720.6	5.35	42.08	82.42	-0.401	>20 hours	CDPK
AT1G61950.1	551	62948.2	6.61	45.27	82.11	-0.551	>20 hours	CDPK
AT4G36070.1	534	60213.5	8.68	40.68	81.8	-0.554	>20 hours	CDPK
AT5G19450.1	533	59940.5	5.96	35.9	81.78	-0.418	>20 hours	CDPK
AT2G31500.1	582	66243.9	6.98	43.18	81.74	-0.443	>20 hours	CDPK
AT2G35890.1	520	58851.8	5.59	37.67	81.33	-0.601	>20 hours	CDPK
AT1G50700.1	521	58605.8	6.04	41.63	81.29	-0.474	>20 hours	CDPK
AT4G04720.1	531	59894.5	6.21	36.84	81.15	-0.465	>20 hours	CDPK
AT5G12480.1	535	60309.7	5.86	39.63	80.75	-0.476	>20 hours	CDPK
AT2G17890.1	571	64753.9	9.36	40.59	79.93	-0.562	>20 hours	CDPK
AT3G20410.1	541	60362.6	5.83	37.9	79.72	-0.457	>20 hours	CDPK
AT5G19360.1	523	58174.1	5.63	39.9	79.08	-0.476	>20 hours	CDPK
AT5G12180.1	528	58484.4	5.7	37.34	78.73	-0.449	>20 hours	CDPK
AT5G04870.1	610	68253.7	5.34	43.1	78.3	-0.452	>20 hours	CDPK
AT3G10660.1	646	72254.1	5.3	49.76	76.66	-0.516	>20 hours	CDPK
AT4G23650.1	529	59336.3	5.95	39.82	76.48	-0.534	>20 hours	CDPK
AT1G73805.1	451	50704.7	7.16	41.51	90.51	-0.396	>20 hours	CBP
AT5G62570.1	509	57388.2	6.13	43.62	89.53	-0.328	>20 hours	CBP
AT4G25800.1	601	67591.1	5.33	45.6	82.35	-0.502	>20 hours	CBP
AT4G31000.1	562	63685.1	8.51	41.94	78.74	-0.621	>20 hours	CBP
AT2G24300.1	552	62684.6	6.8	40.42	78.21	-0.627	>20 hours	CBP
AT5G57580.1	647	72364.1	5.73	45.46	76.38	-0.573	>20 hours	CBP
AT2G18750.1	622	70199.7	5.43	51.22	72.85	-0.638	>20 hours	CBP
AT5G26920.1	563	63068.1	8.65	46.44	71.99	-0.47	>20 hours	CBP
AT3G54570.1	417	47207	5.99	65.25	71.53	-0.844	>20 hours	CBP
AT2G38800.1	612	69024.5	4.87	51.96	62.6	-0.921	>20 hours	CBP
				gene family	Aliphatic index	STDV
				CNGC	92.086	4.66999
				CDPK	82.82	3.2105
				IQ	65.6377	12.2986
				CIPK	84.9633	4.80553
				CBP	77.469	8.50113
				all	80.7845	11.3939
