# Supplementary material for: Genome-Wide Identification and Characterization of Calcium Metabolism Related Gene Families in Arabidopsis thaliana and Their Regulation by Bacillus amyloliquefaciens Under High Calcium Stress
Source: Front Plant Sci. 2021 Aug 11;12:707496. doi: 10.3389/fpls.2021.707496 (PMC8387222; doi:10.3389/fpls.2021.707496)
Supplement: Supplementary Table 4 — The summary of motifs in the 102 genes in calcium-related gene families. [file Table_4.xlsx]

## Sheet: gene_motif_link
AT1G50700.1	73	87	Motif-11
AT1G50700.1	90	104	Motif-18
AT1G50700.1	108	128	Motif-15
AT1G50700.1	131	163	Motif-2
AT1G50700.1	169	207	Motif-0
AT1G50700.1	211	225	Motif-16
AT1G50700.1	226	246	Motif-6
AT1G50700.1	250	278	Motif-1
AT1G50700.1	286	306	Motif-17
AT1G50700.1	307	331	Motif-5
AT1G50700.1	346	395	Motif-4
AT1G50700.1	418	467	Motif-3
AT1G50700.1	494	520	Motif-14
AT3G10660.1	186	200	Motif-11
AT3G10660.1	203	217	Motif-18
AT3G10660.1	221	241	Motif-15
AT3G10660.1	244	276	Motif-2
AT3G10660.1	282	320	Motif-0
AT3G10660.1	324	338	Motif-16
AT3G10660.1	339	359	Motif-6
AT3G10660.1	363	391	Motif-1
AT3G10660.1	399	419	Motif-17
AT3G10660.1	420	444	Motif-5
AT3G10660.1	459	508	Motif-4
AT3G10660.1	531	580	Motif-3
AT3G10660.1	606	632	Motif-14
AT4G04720.1	80	94	Motif-11
AT4G04720.1	97	111	Motif-18
AT4G04720.1	115	135	Motif-15
AT4G04720.1	138	170	Motif-2
AT4G04720.1	176	214	Motif-0
AT4G04720.1	218	232	Motif-16
AT4G04720.1	233	253	Motif-6
AT4G04720.1	257	285	Motif-1
AT4G04720.1	293	313	Motif-17
AT4G04720.1	314	338	Motif-5
AT4G04720.1	352	401	Motif-4
AT4G04720.1	424	473	Motif-3
AT4G04720.1	500	526	Motif-14
AT4G21940.1	102	116	Motif-11
AT4G21940.1	119	133	Motif-18
AT4G21940.1	137	157	Motif-15
AT4G21940.1	160	192	Motif-2
AT4G21940.1	198	236	Motif-0
AT4G21940.1	240	254	Motif-16
AT4G21940.1	255	275	Motif-6
AT4G21940.1	279	307	Motif-1
AT4G21940.1	315	335	Motif-17
AT4G21940.1	336	360	Motif-5
AT4G21940.1	374	423	Motif-4
AT4G21940.1	446	495	Motif-3
AT4G21940.1	522	548	Motif-14
AT5G04870.1	150	164	Motif-11
AT5G04870.1	167	181	Motif-18
AT5G04870.1	185	205	Motif-15
AT5G04870.1	208	240	Motif-2
AT5G04870.1	246	284	Motif-0
AT5G04870.1	288	302	Motif-16
AT5G04870.1	303	323	Motif-6
AT5G04870.1	327	355	Motif-1
AT5G04870.1	363	383	Motif-17
AT5G04870.1	384	408	Motif-5
AT5G04870.1	423	472	Motif-4
AT5G04870.1	495	544	Motif-3
AT5G04870.1	570	596	Motif-14
AT5G12180.1	73	87	Motif-11
AT5G12180.1	90	104	Motif-18
AT5G12180.1	108	128	Motif-15
AT5G12180.1	131	163	Motif-2
AT5G12180.1	169	207	Motif-0
AT5G12180.1	211	225	Motif-16
AT5G12180.1	226	246	Motif-6
AT5G12180.1	250	278	Motif-1
AT5G12180.1	286	306	Motif-17
AT5G12180.1	307	331	Motif-5
AT5G12180.1	346	395	Motif-4
AT5G12180.1	418	467	Motif-3
AT5G12180.1	494	520	Motif-14
AT5G19360.1	68	82	Motif-11
AT5G19360.1	85	99	Motif-18
AT5G19360.1	103	123	Motif-15
AT5G19360.1	126	158	Motif-2
AT5G19360.1	164	202	Motif-0
AT5G19360.1	206	220	Motif-16
AT5G19360.1	221	241	Motif-6
AT5G19360.1	245	273	Motif-1
AT5G19360.1	281	301	Motif-17
AT5G19360.1	302	326	Motif-5
AT5G19360.1	341	390	Motif-4
AT5G19360.1	413	462	Motif-3
AT5G19360.1	489	515	Motif-14
AT2G17290.1	85	99	Motif-11
AT2G17290.1	102	116	Motif-18
AT2G17290.1	120	140	Motif-15
AT2G17290.1	143	175	Motif-2
AT2G17290.1	181	219	Motif-0
AT2G17290.1	223	237	Motif-16
AT2G17290.1	238	258	Motif-6
AT2G17290.1	262	290	Motif-1
AT2G17290.1	298	318	Motif-17
AT2G17290.1	319	343	Motif-5
AT2G17290.1	358	407	Motif-4
AT2G17290.1	430	479	Motif-3
AT2G17290.1	505	531	Motif-14
AT4G30560.1	194	222	Motif-19
AT4G30560.1	248	297	Motif-10
AT4G30560.1	377	426	Motif-13
AT4G30560.1	427	476	Motif-7
AT4G30560.1	485	517	Motif-2
AT4G30560.1	542	591	Motif-9
AT4G30560.1	614	663	Motif-8
AT3G20410.1	91	105	Motif-11
AT3G20410.1	108	122	Motif-18
AT3G20410.1	126	146	Motif-15
AT3G20410.1	149	181	Motif-2
AT3G20410.1	187	225	Motif-0
AT3G20410.1	229	243	Motif-16
AT3G20410.1	244	264	Motif-6
AT3G20410.1	268	296	Motif-1
AT3G20410.1	304	324	Motif-17
AT3G20410.1	325	349	Motif-5
AT3G20410.1	364	413	Motif-4
AT3G20410.1	436	485	Motif-3
AT3G20410.1	512	538	Motif-14
AT4G35310.1	97	111	Motif-11
AT4G35310.1	114	128	Motif-18
AT4G35310.1	132	152	Motif-15
AT4G35310.1	155	187	Motif-2
AT4G35310.1	193	231	Motif-0
AT4G35310.1	235	249	Motif-16
AT4G35310.1	250	270	Motif-6
AT4G35310.1	274	302	Motif-1
AT4G35310.1	310	330	Motif-17
AT4G35310.1	331	355	Motif-5
AT4G35310.1	370	419	Motif-4
AT4G35310.1	442	491	Motif-3
AT4G35310.1	517	543	Motif-14
AT1G19780.1	31	45	Motif-16
AT1G19780.1	188	216	Motif-19
AT1G19780.1	242	291	Motif-10
AT1G19780.1	295	309	Motif-18
AT1G19780.1	334	354	Motif-17
AT1G19780.1	372	421	Motif-13
AT1G19780.1	422	471	Motif-7
AT1G19780.1	480	512	Motif-2
AT1G19780.1	537	586	Motif-9
AT1G19780.1	609	658	Motif-8
AT5G57940.1	179	207	Motif-19
AT5G57940.1	233	282	Motif-10
AT5G57940.1	362	411	Motif-13
AT5G57940.1	412	461	Motif-7
AT5G57940.1	470	502	Motif-2
AT5G57940.1	527	576	Motif-9
AT5G57940.1	599	648	Motif-8
AT2G23980.1	194	222	Motif-19
AT2G23980.1	248	297	Motif-10
AT2G23980.1	378	427	Motif-13
AT2G23980.1	428	477	Motif-7
AT2G23980.1	486	518	Motif-2
AT2G23980.1	543	592	Motif-9
AT2G23980.1	615	664	Motif-8
AT4G09570.1	25	39	Motif-11
AT4G09570.1	42	56	Motif-18
AT4G09570.1	60	80	Motif-15
AT4G09570.1	83	115	Motif-2
AT4G09570.1	121	159	Motif-0
AT4G09570.1	163	177	Motif-16
AT4G09570.1	178	198	Motif-6
AT4G09570.1	202	230	Motif-1
AT4G09570.1	238	258	Motif-17
AT4G09570.1	259	283	Motif-5
AT4G09570.1	298	347	Motif-4
AT4G09570.1	370	419	Motif-3
AT4G09570.1	445	471	Motif-14
AT1G35670.1	26	40	Motif-11
AT1G35670.1	43	57	Motif-18
AT1G35670.1	61	81	Motif-15
AT1G35670.1	84	116	Motif-2
AT1G35670.1	122	160	Motif-0
AT1G35670.1	164	178	Motif-16
AT1G35670.1	179	199	Motif-6
AT1G35670.1	203	231	Motif-1
AT1G35670.1	239	259	Motif-17
AT1G35670.1	260	284	Motif-5
AT1G35670.1	299	348	Motif-4
AT1G35670.1	371	420	Motif-3
AT1G35670.1	446	472	Motif-14
AT1G15990.1	182	210	Motif-19
AT1G15990.1	236	285	Motif-10
AT1G15990.1	289	303	Motif-18
AT1G15990.1	366	415	Motif-13
AT1G15990.1	416	465	Motif-7
AT1G15990.1	474	506	Motif-2
AT1G15990.1	531	580	Motif-9
AT1G15990.1	603	652	Motif-8
AT5G19450.1	57	71	Motif-11
AT5G19450.1	74	88	Motif-18
AT5G19450.1	92	112	Motif-15
AT5G19450.1	115	147	Motif-2
AT5G19450.1	153	191	Motif-0
AT5G19450.1	195	209	Motif-16
AT5G19450.1	210	230	Motif-6
AT5G19450.1	234	262	Motif-1
AT5G19450.1	270	290	Motif-17
AT5G19450.1	291	315	Motif-5
AT5G19450.1	330	379	Motif-4
AT5G19450.1	403	452	Motif-3
AT5G19450.1	480	506	Motif-14
AT5G12480.1	59	73	Motif-11
AT5G12480.1	76	90	Motif-18
AT5G12480.1	94	114	Motif-15
AT5G12480.1	117	149	Motif-2
AT5G12480.1	155	193	Motif-0
AT5G12480.1	197	211	Motif-16
AT5G12480.1	212	232	Motif-6
AT5G12480.1	236	264	Motif-1
AT5G12480.1	272	292	Motif-17
AT5G12480.1	293	317	Motif-5
AT5G12480.1	332	381	Motif-4
AT5G12480.1	404	453	Motif-3
AT5G12480.1	482	508	Motif-14
AT4G04740.1	69	83	Motif-11
AT4G04740.1	86	100	Motif-18
AT4G04740.1	104	124	Motif-15
AT4G04740.1	127	159	Motif-2
AT4G04740.1	165	203	Motif-0
AT4G04740.1	207	221	Motif-16
AT4G04740.1	222	242	Motif-6
AT4G04740.1	246	274	Motif-1
AT4G04740.1	282	302	Motif-17
AT4G04740.1	303	327	Motif-5
AT4G04740.1	341	390	Motif-4
AT4G04740.1	413	462	Motif-3
AT4G04740.1	489	515	Motif-14
AT2G41860.1	54	68	Motif-11
AT2G41860.1	71	85	Motif-18
AT2G41860.1	89	109	Motif-15
AT2G41860.1	112	144	Motif-2
AT2G41860.1	150	188	Motif-0
AT2G41860.1	192	206	Motif-16
AT2G41860.1	207	227	Motif-6
AT2G41860.1	231	259	Motif-1
AT2G41860.1	267	287	Motif-17
AT2G41860.1	288	312	Motif-5
AT2G41860.1	327	376	Motif-4
AT2G41860.1	399	448	Motif-3
AT2G41860.1	476	502	Motif-14
AT4G23650.1	78	92	Motif-11
AT4G23650.1	95	109	Motif-18
AT4G23650.1	113	133	Motif-15
AT4G23650.1	136	168	Motif-2
AT4G23650.1	174	212	Motif-0
AT4G23650.1	216	230	Motif-16
AT4G23650.1	231	251	Motif-6
AT4G23650.1	255	283	Motif-1
AT4G23650.1	291	311	Motif-17
AT4G23650.1	312	336	Motif-5
AT4G23650.1	351	400	Motif-4
AT4G23650.1	423	472	Motif-3
AT4G23650.1	499	525	Motif-14
AT3G57530.1	63	77	Motif-11
AT3G57530.1	80	94	Motif-18
AT3G57530.1	98	118	Motif-15
AT3G57530.1	121	153	Motif-2
AT3G57530.1	159	197	Motif-0
AT3G57530.1	201	215	Motif-16
AT3G57530.1	216	236	Motif-6
AT3G57530.1	240	268	Motif-1
AT3G57530.1	276	296	Motif-17
AT3G57530.1	297	321	Motif-5
AT3G57530.1	336	385	Motif-4
AT3G57530.1	408	457	Motif-3
AT3G57530.1	484	510	Motif-14
AT2G38910.1	134	148	Motif-11
AT2G38910.1	151	165	Motif-18
AT2G38910.1	169	189	Motif-15
AT2G38910.1	192	224	Motif-2
AT2G38910.1	230	268	Motif-0
AT2G38910.1	272	286	Motif-16
AT2G38910.1	287	307	Motif-6
AT2G38910.1	311	339	Motif-1
AT2G38910.1	347	367	Motif-17
AT2G38910.1	368	392	Motif-5
AT2G38910.1	407	456	Motif-4
AT2G38910.1	479	528	Motif-3
AT2G38910.1	554	580	Motif-14
AT5G23580.1	22	36	Motif-11
AT5G23580.1	39	53	Motif-18
AT5G23580.1	57	77	Motif-15
AT5G23580.1	80	112	Motif-2
AT5G23580.1	118	156	Motif-0
AT5G23580.1	160	174	Motif-16
AT5G23580.1	175	195	Motif-6
AT5G23580.1	199	227	Motif-1
AT5G23580.1	235	255	Motif-17
AT5G23580.1	256	280	Motif-5
AT5G23580.1	295	344	Motif-4
AT5G23580.1	367	416	Motif-3
AT5G23580.1	442	468	Motif-14
AT4G30360.1	12	50	Motif-0
AT4G30360.1	63	112	Motif-10
AT4G30360.1	166	194	Motif-19
AT4G30360.1	220	269	Motif-10
AT4G30360.1	345	394	Motif-13
AT4G30360.1	395	444	Motif-7
AT4G30360.1	453	485	Motif-2
AT4G30360.1	510	559	Motif-9
AT4G30360.1	582	631	Motif-8
AT1G61950.1	98	112	Motif-11
AT1G61950.1	115	129	Motif-18
AT1G61950.1	133	153	Motif-15
AT1G61950.1	156	188	Motif-2
AT1G61950.1	194	232	Motif-0
AT1G61950.1	237	251	Motif-16
AT1G61950.1	252	272	Motif-6
AT1G61950.1	276	304	Motif-1
AT1G61950.1	312	332	Motif-17
AT1G61950.1	333	357	Motif-5
AT1G61950.1	372	421	Motif-4
AT1G61950.1	444	493	Motif-3
AT1G61950.1	520	546	Motif-14
AT1G18890.1	63	77	Motif-11
AT1G18890.1	80	94	Motif-18
AT1G18890.1	98	118	Motif-15
AT1G18890.1	121	153	Motif-2
AT1G18890.1	159	197	Motif-0
AT1G18890.1	201	215	Motif-16
AT1G18890.1	216	236	Motif-6
AT1G18890.1	240	268	Motif-1
AT1G18890.1	276	296	Motif-17
AT1G18890.1	297	321	Motif-5
AT1G18890.1	336	385	Motif-4
AT1G18890.1	408	457	Motif-3
AT1G18890.1	485	511	Motif-14
AT1G74740.1	59	73	Motif-11
AT1G74740.1	76	90	Motif-18
AT1G74740.1	94	114	Motif-15
AT1G74740.1	117	149	Motif-2
AT1G74740.1	155	193	Motif-0
AT1G74740.1	197	211	Motif-16
AT1G74740.1	212	232	Motif-6
AT1G74740.1	236	264	Motif-1
AT1G74740.1	272	292	Motif-17
AT1G74740.1	293	317	Motif-5
AT1G74740.1	332	381	Motif-4
AT1G74740.1	404	453	Motif-3
AT1G74740.1	481	507	Motif-14
AT4G04710.1	36	50	Motif-11
AT4G04710.1	53	67	Motif-18
AT4G04710.1	71	91	Motif-15
AT4G04710.1	94	126	Motif-2
AT4G04710.1	136	174	Motif-0
AT4G04710.1	178	192	Motif-16
AT4G04710.1	193	213	Motif-6
AT4G04710.1	217	245	Motif-1
AT4G04710.1	260	280	Motif-17
AT4G04710.1	281	305	Motif-5
AT4G04710.1	318	367	Motif-4
AT4G04710.1	390	439	Motif-3
AT4G04710.1	466	492	Motif-14
AT2G24610.1	91	140	Motif-13
AT2G24610.1	165	193	Motif-19
AT2G24610.1	219	268	Motif-10
AT2G24610.1	345	394	Motif-13
AT2G24610.1	395	444	Motif-7
AT2G24610.1	453	485	Motif-2
AT2G24610.1	510	559	Motif-9
AT2G24610.1	582	631	Motif-8
AT3G51850.1	54	68	Motif-11
AT3G51850.1	71	85	Motif-18
AT3G51850.1	89	109	Motif-15
AT3G51850.1	112	144	Motif-2
AT3G51850.1	150	188	Motif-0
AT3G51850.1	192	206	Motif-16
AT3G51850.1	207	227	Motif-6
AT3G51850.1	231	259	Motif-1
AT3G51850.1	267	287	Motif-17
AT3G51850.1	288	312	Motif-5
AT3G51850.1	327	376	Motif-4
AT3G51850.1	399	448	Motif-3
AT3G51850.1	476	502	Motif-14
AT4G01010.1	159	187	Motif-19
AT4G01010.1	213	262	Motif-10
AT4G01010.1	338	387	Motif-13
AT4G01010.1	388	437	Motif-7
AT4G01010.1	446	478	Motif-2
AT4G01010.1	503	552	Motif-9
AT4G01010.1	575	624	Motif-8
AT2G28260.1	70	98	Motif-19
AT2G28260.1	158	186	Motif-19
AT2G28260.1	212	261	Motif-10
AT2G28260.1	335	384	Motif-13
AT2G28260.1	385	434	Motif-7
AT2G28260.1	443	475	Motif-2
AT2G28260.1	500	549	Motif-9
AT2G28260.1	572	621	Motif-8
AT5G53130.1	175	203	Motif-19
AT5G53130.1	229	278	Motif-10
AT5G53130.1	350	399	Motif-13
AT5G53130.1	400	449	Motif-7
AT5G53130.1	458	490	Motif-2
AT5G53130.1	515	564	Motif-9
AT5G53130.1	587	636	Motif-8
AT1G01340.1	154	182	Motif-19
AT1G01340.1	208	257	Motif-10
AT1G01340.1	332	381	Motif-13
AT1G01340.1	382	431	Motif-7
AT1G01340.1	440	472	Motif-2
AT1G01340.1	497	546	Motif-9
AT1G01340.1	569	618	Motif-8
AT5G14870.1	70	119	Motif-10
AT5G14870.1	130	158	Motif-19
AT5G14870.1	184	233	Motif-10
AT5G14870.1	313	362	Motif-13
AT5G14870.1	363	412	Motif-7
AT5G14870.1	421	453	Motif-2
AT5G14870.1	478	527	Motif-9
AT5G14870.1	550	599	Motif-8
AT5G14870.1	647	673	Motif-14
AT4G04695.1	28	42	Motif-11
AT4G04695.1	45	59	Motif-18
AT4G04695.1	63	83	Motif-15
AT4G04695.1	86	118	Motif-2
AT4G04695.1	128	166	Motif-0
AT4G04695.1	170	184	Motif-16
AT4G04695.1	185	205	Motif-6
AT4G04695.1	209	237	Motif-1
AT4G04695.1	245	265	Motif-17
AT4G04695.1	266	290	Motif-5
AT4G04695.1	304	353	Motif-4
AT4G04695.1	376	425	Motif-3
AT4G04695.1	433	447	Motif-18
AT4G04695.1	452	478	Motif-14
AT3G48010.1	135	163	Motif-19
AT3G48010.1	190	239	Motif-10
AT3G48010.1	321	370	Motif-13
AT3G48010.1	371	420	Motif-7
AT3G48010.1	429	461	Motif-2
AT3G48010.1	486	535	Motif-9
AT3G48010.1	558	607	Motif-8
AT2G31500.1	6	20	Motif-16
AT2G31500.1	66	80	Motif-11
AT2G31500.1	83	97	Motif-18
AT2G31500.1	101	121	Motif-15
AT2G31500.1	124	156	Motif-2
AT2G31500.1	162	200	Motif-0
AT2G31500.1	204	218	Motif-16
AT2G31500.1	219	239	Motif-6
AT2G31500.1	243	271	Motif-1
AT2G31500.1	279	299	Motif-17
AT2G31500.1	300	324	Motif-5
AT2G31500.1	339	388	Motif-4
AT2G31500.1	411	460	Motif-3
AT2G31500.1	491	517	Motif-14
AT4G04700.1	28	42	Motif-11
AT4G04700.1	45	59	Motif-18
AT4G04700.1	63	83	Motif-15
AT4G04700.1	86	118	Motif-2
AT4G04700.1	128	166	Motif-0
AT4G04700.1	170	184	Motif-16
AT4G04700.1	185	205	Motif-6
AT4G04700.1	209	237	Motif-1
AT4G04700.1	245	265	Motif-17
AT4G04700.1	266	290	Motif-5
AT4G04700.1	304	353	Motif-4
AT4G04700.1	376	425	Motif-3
AT4G04700.1	452	478	Motif-14
AT2G35890.1	132	146	Motif-11
AT2G35890.1	149	163	Motif-18
AT2G35890.1	167	187	Motif-15
AT2G35890.1	190	222	Motif-2
AT2G35890.1	228	266	Motif-0
AT2G35890.1	270	284	Motif-16
AT2G35890.1	285	305	Motif-6
AT2G35890.1	309	337	Motif-1
AT2G35890.1	345	365	Motif-17
AT2G35890.1	366	390	Motif-5
AT2G35890.1	405	454	Motif-4
AT2G35890.1	483	509	Motif-14
AT2G17890.1	108	122	Motif-11
AT2G17890.1	125	139	Motif-18
AT2G17890.1	143	163	Motif-15
AT2G17890.1	166	198	Motif-2
AT2G17890.1	206	244	Motif-0
AT2G17890.1	248	262	Motif-16
AT2G17890.1	263	283	Motif-6
AT2G17890.1	287	315	Motif-1
AT2G17890.1	323	343	Motif-17
AT2G17890.1	344	368	Motif-5
AT2G17890.1	383	432	Motif-4
AT2G17890.1	461	487	Motif-14
AT2G17890.1	503	529	Motif-14
AT2G17890.1	533	559	Motif-14
AT5G66210.1	62	76	Motif-11
AT5G66210.1	79	93	Motif-18
AT5G66210.1	97	117	Motif-15
AT5G66210.1	120	152	Motif-2
AT5G66210.1	160	198	Motif-0
AT5G66210.1	202	216	Motif-16
AT5G66210.1	217	237	Motif-6
AT5G66210.1	241	269	Motif-1
AT5G66210.1	277	297	Motif-17
AT5G66210.1	298	322	Motif-5
AT5G66210.1	337	386	Motif-4
AT5G66210.1	415	441	Motif-14
AT5G66210.1	457	483	Motif-14
AT5G66210.1	487	513	Motif-14
AT4G36070.1	71	85	Motif-11
AT4G36070.1	88	102	Motif-18
AT4G36070.1	106	126	Motif-15
AT4G36070.1	129	161	Motif-2
AT4G36070.1	169	207	Motif-0
AT4G36070.1	211	225	Motif-16
AT4G36070.1	226	246	Motif-6
AT4G36070.1	250	278	Motif-1
AT4G36070.1	286	306	Motif-17
AT4G36070.1	307	331	Motif-5
AT4G36070.1	346	395	Motif-4
AT4G36070.1	424	450	Motif-14
AT4G36070.1	466	492	Motif-14
AT4G36070.1	496	522	Motif-14
AT4G30960.1	24	38	Motif-11
AT4G30960.1	41	55	Motif-18
AT4G30960.1	59	79	Motif-15
AT4G30960.1	81	113	Motif-2
AT4G30960.1	118	156	Motif-0
AT4G30960.1	157	171	Motif-16
AT4G30960.1	175	195	Motif-6
AT4G30960.1	201	229	Motif-1
AT4G30960.1	254	278	Motif-5
AT5G25110.1	43	57	Motif-11
AT5G25110.1	60	74	Motif-18
AT5G25110.1	78	98	Motif-15
AT5G25110.1	100	132	Motif-2
AT5G25110.1	137	175	Motif-0
AT5G25110.1	176	190	Motif-16
AT5G25110.1	194	214	Motif-6
AT5G25110.1	220	248	Motif-1
AT5G25110.1	273	297	Motif-5
AT5G25110.1	312	361	Motif-9
AT5G45810.1	28	42	Motif-11
AT5G45810.1	45	59	Motif-18
AT5G45810.1	63	83	Motif-15
AT5G45810.1	85	117	Motif-2
AT5G45810.1	122	160	Motif-0
AT5G45810.1	161	175	Motif-16
AT5G45810.1	179	199	Motif-6
AT5G45810.1	205	233	Motif-1
AT5G45810.1	258	282	Motif-5
AT1G30270.1	31	45	Motif-11
AT1G30270.1	48	62	Motif-18
AT1G30270.1	66	86	Motif-15
AT1G30270.1	88	120	Motif-2
AT1G30270.1	126	164	Motif-0
AT1G30270.1	165	179	Motif-16
AT1G30270.1	183	203	Motif-6
AT1G30270.1	209	237	Motif-1
AT1G30270.1	262	286	Motif-5
AT1G30270.1	335	384	Motif-8
AT4G18700.1	26	40	Motif-11
AT4G18700.1	43	57	Motif-18
AT4G18700.1	61	81	Motif-15
AT4G18700.1	83	115	Motif-2
AT4G18700.1	120	158	Motif-0
AT4G18700.1	159	173	Motif-16
AT4G18700.1	177	197	Motif-6
AT4G18700.1	203	231	Motif-1
AT4G18700.1	256	280	Motif-5
AT5G45820.1	12	26	Motif-11
AT5G45820.1	29	43	Motif-18
AT5G45820.1	47	67	Motif-15
AT5G45820.1	69	101	Motif-2
AT5G45820.1	106	144	Motif-0
AT5G45820.1	145	159	Motif-16
AT5G45820.1	163	183	Motif-6
AT5G45820.1	189	217	Motif-1
AT5G45820.1	242	266	Motif-5
AT5G01810.1	12	26	Motif-11
AT5G01810.1	29	43	Motif-18
AT5G01810.1	47	67	Motif-15
AT5G01810.1	69	101	Motif-2
AT5G01810.1	106	144	Motif-0
AT5G01810.1	145	159	Motif-16
AT5G01810.1	163	183	Motif-6
AT5G01810.1	189	217	Motif-1
AT5G01810.1	242	266	Motif-5
AT5G21326.1	13	27	Motif-11
AT5G21326.1	30	44	Motif-18
AT5G21326.1	48	68	Motif-15
AT5G21326.1	70	102	Motif-2
AT5G21326.1	108	146	Motif-0
AT5G21326.1	147	161	Motif-16
AT5G21326.1	165	185	Motif-6
AT5G21326.1	191	219	Motif-1
AT5G21326.1	223	243	Motif-17
AT5G21326.1	244	268	Motif-5
AT5G10930.1	12	26	Motif-11
AT5G10930.1	29	43	Motif-18
AT5G10930.1	48	68	Motif-15
AT5G10930.1	70	102	Motif-2
AT5G10930.1	107	145	Motif-0
AT5G10930.1	146	160	Motif-16
AT5G10930.1	164	184	Motif-6
AT5G10930.1	190	218	Motif-1
AT5G10930.1	243	267	Motif-5
AT5G58380.1	12	26	Motif-11
AT5G58380.1	29	43	Motif-18
AT5G58380.1	47	67	Motif-15
AT5G58380.1	69	101	Motif-2
AT5G58380.1	106	144	Motif-0
AT5G58380.1	145	159	Motif-16
AT5G58380.1	163	183	Motif-6
AT5G58380.1	189	217	Motif-1
AT5G58380.1	242	266	Motif-5
AT1G01140.1	19	33	Motif-11
AT1G01140.1	36	50	Motif-18
AT1G01140.1	54	74	Motif-15
AT1G01140.1	76	108	Motif-2
AT1G01140.1	114	152	Motif-0
AT1G01140.1	153	167	Motif-16
AT1G01140.1	171	191	Motif-6
AT1G01140.1	197	225	Motif-1
AT1G01140.1	250	274	Motif-5
AT5G07070.1	12	26	Motif-11
AT5G07070.1	29	43	Motif-18
AT5G07070.1	47	67	Motif-15
AT5G07070.1	69	101	Motif-2
AT5G07070.1	106	144	Motif-0
AT5G07070.1	145	159	Motif-16
AT5G07070.1	163	183	Motif-6
AT5G07070.1	189	217	Motif-1
AT5G07070.1	242	266	Motif-5
AT5G07070.1	283	332	Motif-13
AT1G29230.1	47	73	Motif-14
AT1G29230.1	74	88	Motif-11
AT1G29230.1	91	105	Motif-18
AT1G29230.1	109	129	Motif-15
AT1G29230.1	131	163	Motif-2
AT1G29230.1	168	206	Motif-0
AT1G29230.1	207	221	Motif-16
AT1G29230.1	225	245	Motif-6
AT1G29230.1	251	279	Motif-1
AT1G29230.1	304	328	Motif-5
AT2G34180.1	23	47	Motif-5
AT2G34180.1	57	71	Motif-11
AT2G34180.1	74	88	Motif-18
AT2G34180.1	92	112	Motif-15
AT2G34180.1	114	146	Motif-2
AT2G34180.1	151	189	Motif-0
AT2G34180.1	190	204	Motif-16
AT2G34180.1	208	228	Motif-6
AT2G34180.1	234	262	Motif-1
AT2G34180.1	287	311	Motif-5
AT2G34180.1	407	456	Motif-9
AT4G24400.1	9	23	Motif-11
AT4G24400.1	26	40	Motif-18
AT4G24400.1	44	64	Motif-15
AT4G24400.1	66	98	Motif-2
AT4G24400.1	104	142	Motif-0
AT4G24400.1	143	157	Motif-16
AT4G24400.1	159	179	Motif-6
AT4G24400.1	185	213	Motif-1
AT4G24400.1	238	262	Motif-5
AT5G35410.1	11	25	Motif-11
AT5G35410.1	28	42	Motif-18
AT5G35410.1	46	66	Motif-15
AT5G35410.1	68	100	Motif-2
AT5G35410.1	106	144	Motif-0
AT5G35410.1	145	159	Motif-16
AT5G35410.1	161	181	Motif-6
AT5G35410.1	187	215	Motif-1
AT5G35410.1	240	264	Motif-5
AT2G30360.1	21	35	Motif-11
AT2G30360.1	38	52	Motif-18
AT2G30360.1	57	77	Motif-15
AT2G30360.1	79	111	Motif-2
AT2G30360.1	117	155	Motif-0
AT2G30360.1	156	170	Motif-16
AT2G30360.1	174	194	Motif-6
AT2G30360.1	200	228	Motif-1
AT2G30360.1	253	277	Motif-5
AT2G30360.1	308	336	Motif-1
AT2G25090.1	15	29	Motif-11
AT2G25090.1	32	46	Motif-18
AT2G25090.1	51	71	Motif-15
AT2G25090.1	73	105	Motif-2
AT2G25090.1	111	149	Motif-0
AT2G25090.1	150	164	Motif-16
AT2G25090.1	175	195	Motif-6
AT2G25090.1	201	229	Motif-1
AT2G25090.1	254	278	Motif-5
AT2G25090.1	408	440	Motif-2
AT5G15410.1	208	236	Motif-19
AT5G15410.1	263	312	Motif-10
AT5G15410.1	395	444	Motif-13
AT5G15410.1	445	494	Motif-7
AT5G15410.1	503	535	Motif-2
AT5G15410.1	558	607	Motif-9
AT5G15410.1	631	680	Motif-8
AT5G46240.1	125	153	Motif-19
AT5G46240.1	242	291	Motif-13
AT5G46240.1	292	341	Motif-7
AT5G46240.1	349	381	Motif-2
AT5G46240.1	512	532	Motif-17
AT4G18290.1	125	153	Motif-19
AT4G18290.1	242	291	Motif-13
AT4G18290.1	292	341	Motif-7
AT4G18290.1	349	381	Motif-2
AT2G26650.1	123	151	Motif-19
AT2G26650.1	235	284	Motif-13
AT2G26650.1	285	334	Motif-7
AT2G26650.1	344	376	Motif-2
AT2G26650.1	620	634	Motif-18
AT4G22200.1	95	119	Motif-5
AT4G22200.1	142	170	Motif-19
AT4G22200.1	259	308	Motif-13
AT4G22200.1	309	358	Motif-7
AT4G22200.1	366	398	Motif-2
AT3G02850.1	148	176	Motif-19
AT3G02850.1	237	251	Motif-11
AT3G02850.1	270	319	Motif-13
AT3G02850.1	375	407	Motif-2
AT3G02850.1	432	481	Motif-9
AT3G02850.1	650	664	Motif-18
AT3G02850.1	681	730	Motif-9
AT5G37500.1	131	159	Motif-19
AT5G37500.1	253	302	Motif-13
AT5G37500.1	358	390	Motif-2
AT5G37500.1	633	647	Motif-18
AT5G37500.1	664	713	Motif-9
AT4G00820.1	138	187	Motif-12
AT4G00820.1	419	433	Motif-18
AT3G22190.1	94	143	Motif-12
AT3G49260.1	126	175	Motif-12
AT3G49260.1	322	336	Motif-18
AT1G17480.1	100	149	Motif-12
AT1G17480.1	355	369	Motif-18
AT5G62070.1	61	110	Motif-12
AT5G62070.1	123	172	Motif-12
AT4G29150.1	66	115	Motif-12
AT4G29150.1	137	186	Motif-12
AT5G07240.1	112	161	Motif-12
AT1G72670.1	99	148	Motif-12
AT4G10640.1	2	16	Motif-18
AT4G10640.1	106	155	Motif-12
AT3G16490.1	113	162	Motif-12
AT3G16490.1	253	302	Motif-8
AT3G49380.1	116	165	Motif-12
AT3G51380.1	43	92	Motif-12
AT1G51960.1	106	155	Motif-12
AT1G18840.1	115	164	Motif-12
AT1G18840.1	207	221	Motif-18
AT4G14750.1	111	160	Motif-12
AT1G74690.1	119	168	Motif-12
AT1G74690.1	208	222	Motif-18
AT4G23060.1	173	222	Motif-12
AT4G23060.1	299	348	Motif-9
AT4G23060.1	362	376	Motif-18
AT5G13460.1	117	166	Motif-12
AT1G14380.1	100	149	Motif-12
AT1G14380.1	296	316	Motif-17
AT1G14380.1	456	470	Motif-18
AT1G19870.1	221	270	Motif-12
AT3G59690.1	175	224	Motif-12
AT2G02790.1	113	162	Motif-12

## Sheet: motif_info
DB	MotifSeq	MotifID	Length	NSites	Evalue	Bad
0	YSERAAAKYFRQJVNVVDFCHSRGVMHRDLKPENFLLDS	MEME-1	39	50	0	FALSE
0	YGPEADIWSAGVILYILLCGVPPFWAETE	MEME-2	29	50	0	FALSE
0	HPNVVELKEAYEDKIKVHJVMELCEGGELFDRI	MEME-3	33	65	0	FALSE
0	LMEAADVDGNGTIDYGEFIAATMHLNKLERDEHLYKAFQYFDKDGSGYIT	MEME-4	50	28	0	FALSE
0	VLSRLKQFSAMNKLKKMALRVIAESLSEEEIAGLKEMFKNMDTDKSGTIT	MEME-5	50	32	0	FALSE
0	LVRKMLDPBPKKRJTAAZVLEHPWI	MEME-6	25	50	0	FALSE
0	KPGELFHDIVGSPYYVAPEVL	MEME-7	21	50	0	FALSE
0	IGNMQTYLQSLTVRLEEMRVKRRDAEZWMHHRQLPPELRERVRRYDQYKW	MEME-8	50	18	0	FALSE
0	AFALKAEDLKFVASQFRRLHSKQLQHTFRFYSHQWRTWAACFIQAAWRRY	MEME-9	50	13	0	FALSE
0	REGDPVNEMLFIIRGRLESVTTBGGRSGFFNSILLKPGDFCGEELLTWAL	MEME-10	50	13	0	FALSE
0	QYIPRFLRIYPLSSEIKKTTGVVAETAWAGAAYNLLLYMLASHVLGAFWY	MEME-11	50	14	0	FALSE
0	YELGRELGRGQFGKT	MEME-12	15	50	0	FALSE
0	IQAAFRGYLARRALRALKGLVKLQALVRGHLVRKQAAATLRCMQALVRVQ	MEME-13	50	21	0	FALSE
0	DFWSKYFYCLWWGLQNLSTLGQGLETSTYPGEMIFAIFIAIFGLVLFALL	MEME-14	50	20	0	FALSE
0	DTDNDGRIBYEEFVAMMRKGNDWRKAS	MEME-15	27	31	0	FALSE
0	KLVTKEDVEDVKREIQIMRHL	MEME-16	21	50	0	FALSE
0	NGNLKATDFGLSVFF	MEME-17	15	50	0	FALSE
0	LRGKJDFKSDPWPSISESAKD	MEME-18	21	30	5.2e-296	FALSE
0	CTEKETGESVACKSI	MEME-19	15	54	4.6e-212	FALSE
0	DPKKIAIRYLSSYFIIDLLAVLPLPQIVV	MEME-20	29	19	3.3e-192	FALSE

## Sheet: motif_freq
Var2	Freq
Motif-0	51
Motif-1	51
Motif-10	16
Motif-11	51
Motif-12	24
Motif-13	22
Motif-14	40
Motif-15	50
Motif-16	52
Motif-17	36
Motif-18	64
Motif-19	21
Motif-2	71
Motif-3	28
Motif-4	32
Motif-5	52
Motif-6	50
Motif-7	18
Motif-8	16
Motif-9	20

## Sheet: gene_freq
Var2	Freq	group
AT1G18890.1	13	CDPK
AT1G35670.1	13	CDPK
AT1G50700.1	13	CDPK
AT1G61950.1	13	CDPK
AT1G74740.1	13	CDPK
AT2G17290.1	13	CDPK
AT2G17890.1	14	CDPK
AT2G31500.1	14	CDPK
AT2G35890.1	12	CDPK
AT2G38910.1	13	CDPK
AT2G41860.1	13	CDPK
AT3G10660.1	13	CDPK
AT3G20410.1	13	CDPK
AT3G51850.1	13	CDPK
AT3G57530.1	13	CDPK
AT4G04695.1	14	CDPK
AT4G04700.1	13	CDPK
AT4G04710.1	13	CDPK
AT4G04720.1	13	CDPK
AT4G04740.1	13	CDPK
AT4G09570.1	13	CDPK
AT4G21940.1	13	CDPK
AT4G23650.1	13	CDPK
AT4G35310.1	13	CDPK
AT4G36070.1	14	CDPK
AT5G04870.1	13	CDPK
AT5G12180.1	13	CDPK
AT5G12480.1	13	CDPK
AT5G19360.1	13	CDPK
AT5G19450.1	13	CDPK
AT5G23580.1	13	CDPK
AT5G66210.1	14	CDPK
AT1G01140.1	9	CIPK
AT1G29230.1	10	CIPK
AT1G30270.1	10	CIPK
AT2G25090.1	10	CIPK
AT2G30360.1	10	CIPK
AT2G34180.1	11	CIPK
AT4G18700.1	9	CIPK
AT4G24400.1	9	CIPK
AT4G30960.1	9	CIPK
AT5G01810.1	9	CIPK
AT5G07070.1	10	CIPK
AT5G10930.1	9	CIPK
AT5G21326.1	10	CIPK
AT5G25110.1	10	CIPK
AT5G35410.1	9	CIPK
AT5G45810.1	9	CIPK
AT5G45820.1	9	CIPK
AT5G58380.1	9	CIPK
AT1G01340.1	7	CNGC
AT1G15990.1	8	CNGC
AT1G19780.1	10	CNGC
AT2G23980.1	7	CNGC
AT2G24610.1	8	CNGC
AT2G26650.1	5	CNGC
AT2G28260.1	8	CNGC
AT3G02850.1	7	CNGC
AT3G48010.1	7	CNGC
AT4G01010.1	7	CNGC
AT4G18290.1	4	CNGC
AT4G22200.1	5	CNGC
AT4G30360.1	9	CNGC
AT4G30560.1	7	CNGC
AT5G14870.1	9	CNGC
AT5G15410.1	7	CNGC
AT5G37500.1	5	CNGC
AT5G46240.1	5	CNGC
AT5G53130.1	7	CNGC
AT5G57940.1	7	CNGC
AT1G14380.1	3	IQ
AT1G17480.1	2	IQ
AT1G18840.1	2	IQ
AT1G19870.1	1	IQ
AT1G51960.1	1	IQ
AT1G72670.1	1	IQ
AT1G74690.1	2	IQ
AT2G02790.1	1	IQ
AT3G16490.1	2	IQ
AT3G22190.1	1	IQ
AT3G49260.1	2	IQ
AT3G49380.1	1	IQ
AT3G51380.1	1	IQ
AT3G59690.1	1	IQ
AT4G00820.1	2	IQ
AT4G10640.1	2	IQ
AT4G14750.1	1	IQ
AT4G23060.1	3	IQ
AT4G29150.1	2	IQ
AT5G07240.1	1	IQ
AT5G13460.1	1	IQ
AT5G62070.1	2	IQ
AT5G57580.1	0	CBP
AT2G18750.1	0	CBP
AT5G62570.1	0	CBP
AT4G25800.1	0	CBP
AT1G73805.1	0	CBP
AT4G31000.1	0	CBP
AT2G24300.1	0	CBP
AT5G26920.1	0	CBP
AT2G38800.1	0	CBP
AT3G54570.1	0	CBP

## Sheet: Conserved domain 
#Batch	CD-search	tool	NIH/NLM/NCBI
#cdsid	QM3-qcdsearch-327B4442F0DF92B-3744F7B848E88926
#datatype	hitsConcise	Results
#status	0
#Start	time	2021-07-02T05:38:30	Run	time	0:00:02:07
#status	success
Query	Hit	type	PSSM-ID	From	To	E-Value	Bitscore	Accession	Short	name	Incomplete	Superfamily
Q#1	-	>MEME-1	superfamily	419665	1	39	2.49508e-18	73.6645	cl21453	PKc_like	superfamily	NC	-
Q#2	-	>MEME-2	superfamily	419665	1	29	5.58133e-16	66.7309	cl21453	PKc_like	superfamily	NC	-
Q#3	-	>MEME-3	superfamily	419665	1	33	1.01363e-15	66.3457	cl21453	PKc_like	superfamily	NC	-
Q#4	-	>MEME-4	superfamily	185504	6	50	4.51485e-07	42.8262	cl33172	PTZ00184	superfamily	NC	-
Q#5	-	>MEME-5	superfamily	415501	16	50	0.00149099	32.1345	cl08302	EFh	superfamily	N	-
Q#7	-	>MEME-7	superfamily	419665	1	21	1.2155e-05	37.841	cl21453	PKc_like	superfamily	NC	-
Q#10	-	>MEME-10	superfamily	412130	1	46	3.38483e-07	42.6982	cl00047	CAP_ED	superfamily	NC	-
Q#13	-	>MEME-13	superfamily	227355	1	34	0.00682265	31.972	cl34868	COG5022	superfamily	NC	-
Q#14	-	>MEME-14	superfamily	215625	3	50	0.000493721	35.229	cl33658	PLN03192	superfamily	NC	-
Q#15	-	>MEME-15	specific	197492	1	19	0.000387152	31.9653	smart00054	EFh	N	cl33239
Q#18	-	>MEME-18	superfamily	419665	1	21	6.08163e-05	35.915	cl21453	PKc_like	superfamily	N	-
Q#20	-	>MEME-20	superfamily	215625	1	23	5.48938e-05	36.7698	cl33658	PLN03192	superfamily	C	-
Q#21	-	>AT5G57580.1	specific	400303	94	386	0	539.036	pfam07887	Calmodulin_bind	-	cl06775
Q#22	-	>AT2G18750.1	specific	400303	98	388	0	522.858	pfam07887	Calmodulin_bind	-	cl06775
Q#23	-	>AT5G62570.1	specific	400303	86	376	4.00461e-161	458.529	pfam07887	Calmodulin_bind	-	cl06775
Q#24	-	>AT4G25800.1	specific	400303	83	375	0	533.643	pfam07887	Calmodulin_bind	-	cl06775
Q#25	-	>AT1G73805.1	specific	400303	90	371	1.22153e-167	472.782	pfam07887	Calmodulin_bind	-	cl06775
Q#26	-	>AT4G31000.1	specific	400303	93	381	2.51649e-169	481.256	pfam07887	Calmodulin_bind	-	cl06775
Q#27	-	>AT2G24300.1	specific	400303	42	334	1.13721e-169	481.641	pfam07887	Calmodulin_bind	-	cl06775
Q#28	-	>AT5G26920.1	specific	400303	86	363	4.24323e-147	425.017	pfam07887	Calmodulin_bind	-	cl06775
Q#29	-	>AT2G38800.1	specific	214998	483	593	1.08641e-44	154.481	smart01054	CaM_binding	-	cl23944
Q#29	-	>AT2G38800.1	superfamily	411414	255	501	1.57994e-05	48.0169	cl41468	MSCRAMM_ClfB	superfamily	N	-
Q#30	-	>AT3G54570.1	specific	214998	297	416	1.6548e-41	142.539	smart01054	CaM_binding	-	cl23944
Q#31	-	>AT5G07070.1	superfamily	419665	11	265	1.84089e-153	435.68	cl21453	PKc_like	superfamily	-	-
Q#31	-	>AT5G07070.1	specific	213380	315	428	2.15302e-42	145.793	cd12195	CIPK_C	-	cl17070
Q#32	-	>AT5G10930.1	specific	271133	11	266	3.60192e-175	490.379	cd14663	STKc_SnRK3	-	cl21453
Q#32	-	>AT5G10930.1	specific	213380	313	427	5.67307e-49	162.742	cd12195	CIPK_C	-	cl17070
Q#33	-	>AT4G30960.1	superfamily	419665	23	277	2.70021e-165	464.956	cl21453	PKc_like	superfamily	-	-
Q#33	-	>AT4G30960.1	specific	213380	316	432	3.38381e-43	147.334	cd12195	CIPK_C	-	cl17070
Q#34	-	>AT4G24400.1	superfamily	419665	8	261	2.26308e-159	450.318	cl21453	PKc_like	superfamily	-	-
Q#34	-	>AT4G24400.1	specific	213380	308	423	1.21022e-39	138.089	cd12195	CIPK_C	-	cl17070
Q#35	-	>AT1G01140.1	specific	271133	19	273	6.35231e-171	479.593	cd14663	STKc_SnRK3	-	cl21453
Q#35	-	>AT1G01140.1	specific	213380	318	433	1.60354e-47	158.89	cd12195	CIPK_C	-	cl17070
Q#36	-	>AT5G58380.1	superfamily	419665	11	265	3.83636e-161	456.096	cl21453	PKc_like	superfamily	-	-
Q#36	-	>AT5G58380.1	specific	213380	328	440	1.9518e-49	164.668	cd12195	CIPK_C	-	cl17070
Q#37	-	>AT2G30360.1	superfamily	419665	20	276	6.34765e-160	451.088	cl21453	PKc_like	superfamily	-	-
Q#37	-	>AT2G30360.1	specific	213380	308	421	2.8954e-36	129.229	cd12195	CIPK_C	-	cl17070
Q#38	-	>AT4G18700.1	specific	271133	25	279	2.14409e-168	474.971	cd14663	STKc_SnRK3	-	cl21453
Q#38	-	>AT4G18700.1	specific	213380	342	453	5.28827e-47	158.504	cd12195	CIPK_C	-	cl17070
Q#39	-	>AT2G34180.1	superfamily	419665	56	310	1.37722e-157	448.007	cl21453	PKc_like	superfamily	-	-
Q#39	-	>AT2G34180.1	specific	213380	372	479	6.36932e-44	150.8	cd12195	CIPK_C	-	cl17070
Q#40	-	>AT5G01810.1	specific	271133	11	265	0	503.476	cd14663	STKc_SnRK3	-	cl21453
Q#40	-	>AT5G01810.1	specific	213380	305	413	1.01619e-39	138.089	cd12195	CIPK_C	-	cl17070
Q#41	-	>AT2G25090.1	superfamily	419665	14	277	2.27948e-152	433.369	cl21453	PKc_like	superfamily	-	-
Q#41	-	>AT2G25090.1	specific	213380	323	437	1.70657e-46	156.964	cd12195	CIPK_C	-	cl17070
Q#42	-	>AT1G29230.1	superfamily	419665	73	327	2.9631e-163	463.03	cl21453	PKc_like	superfamily	-	-
Q#42	-	>AT1G29230.1	specific	213380	388	499	3.08284e-49	165.053	cd12195	CIPK_C	-	cl17070
Q#43	-	>AT5G45810.1	specific	271133	27	281	1.31018e-166	469.963	cd14663	STKc_SnRK3	-	cl21453
Q#43	-	>AT5G45810.1	specific	213380	346	458	9.36731e-45	152.341	cd12195	CIPK_C	-	cl17070
Q#44	-	>AT5G45820.1	specific	271133	11	265	1.02791e-172	483.83	cd14663	STKc_SnRK3	-	cl21453
Q#44	-	>AT5G45820.1	specific	213380	303	417	5.14615e-46	154.652	cd12195	CIPK_C	-	cl17070
Q#45	-	>AT1G30270.1	specific	271133	30	285	3.78605e-178	499.238	cd14663	STKc_SnRK3	-	cl21453
Q#45	-	>AT1G30270.1	specific	213380	334	449	1.60679e-48	162.356	cd12195	CIPK_C	-	cl17070
Q#46	-	>AT5G35410.1	superfamily	419665	10	263	3.16065e-152	432.214	cl21453	PKc_like	superfamily	-	-
Q#46	-	>AT5G35410.1	specific	213380	311	426	2.02484e-45	153.497	cd12195	CIPK_C	-	cl17070
Q#47	-	>AT5G25110.1	specific	271133	42	296	0	508.868	cd14663	STKc_SnRK3	-	cl21453
Q#47	-	>AT5G25110.1	specific	213380	342	455	1.17801e-45	155.038	cd12195	CIPK_C	-	cl17070
Q#48	-	>AT5G21326.1	specific	271133	12	267	1.74001e-166	468.037	cd14663	STKc_SnRK3	-	cl21453
Q#48	-	>AT5G21326.1	specific	213380	312	426	2.20263e-43	148.104	cd12195	CIPK_C	-	cl17070
Q#49	-	>AT1G01340.1	superfamily	215625	41	486	6.26745e-18	88.3865	cl33658	PLN03192	superfamily	C	-
Q#49	-	>AT1G01340.1	specific	237999	468	599	1.04931e-17	79.2922	cd00038	CAP_ED	-	cl00047
Q#50	-	>AT1G15990.1	specific	237999	502	633	1.31403e-19	84.6849	cd00038	CAP_ED	-	cl00047
Q#50	-	>AT1G15990.1	superfamily	215625	149	573	5.03473e-13	72.5933	cl33658	PLN03192	superfamily	C	-
Q#51	-	>AT1G19780.1	specific	237999	508	639	7.07519e-20	85.4553	cd00038	CAP_ED	-	cl00047
Q#51	-	>AT1G19780.1	superfamily	215625	155	579	8.56406e-13	71.8229	cl33658	PLN03192	superfamily	C	-
Q#52	-	>AT2G23980.1	specific	237999	514	645	2.91846e-17	78.1366	cd00038	CAP_ED	-	cl00047
Q#52	-	>AT2G23980.1	superfamily	215625	161	566	7.29798e-16	81.8381	cl33658	PLN03192	superfamily	C	-
Q#53	-	>AT2G24610.1	specific	237999	481	612	2.82718e-16	75.055	cd00038	CAP_ED	-	cl00047
Q#53	-	>AT2G24610.1	specific	395416	84	410	1.03379e-10	62.2844	pfam00520	Ion_trans	-	cl37996
Q#54	-	>AT2G26650.1	superfamily	215625	26	856	0	787.524	cl33658	PLN03192	superfamily	-	-
Q#55	-	>AT2G28260.1	specific	237999	471	602	1.35548e-16	76.2106	cd00038	CAP_ED	-	cl00047
Q#55	-	>AT2G28260.1	superfamily	215625	127	489	6.57025e-10	62.1929	cl33658	PLN03192	superfamily	C	-
Q#56	-	>AT3G02850.1	superfamily	215625	70	827	2.03752e-143	443.541	cl33658	PLN03192	superfamily	-	-
Q#57	-	>AT3G48010.1	specific	237999	457	588	1.82243e-17	78.5218	cd00038	CAP_ED	-	cl00047
Q#57	-	>AT3G48010.1	superfamily	215625	101	582	5.43514e-12	69.1265	cl33658	PLN03192	superfamily	C	-
Q#58	-	>AT4G01010.1	superfamily	215625	16	492	1.35852e-17	87.2309	cl33658	PLN03192	superfamily	C	-
Q#58	-	>AT4G01010.1	specific	237999	474	605	1.24144e-16	76.2106	cd00038	CAP_ED	-	cl00047
Q#59	-	>AT4G18290.1	superfamily	215625	16	697	0	613.414	cl33658	PLN03192	superfamily	-	-
Q#60	-	>AT4G22200.1	specific	215625	23	802	0	1517.48	PLN03192	PLN03192	-	cl33658
Q#61	-	>AT4G30360.1	specific	237999	481	612	3.86332e-17	77.7514	cd00038	CAP_ED	-	cl00047
Q#61	-	>AT4G30360.1	superfamily	215625	131	490	7.34128e-10	62.1929	cl33658	PLN03192	superfamily	C	-
Q#62	-	>AT4G30560.1	specific	237999	513	644	1.81128e-17	78.5218	cd00038	CAP_ED	-	cl00047
Q#62	-	>AT4G30560.1	superfamily	215625	161	584	8.37094e-16	81.4529	cl33658	PLN03192	superfamily	C	-
Q#63	-	>AT5G14870.1	specific	237999	449	580	2.67061e-19	83.9145	cd00038	CAP_ED	-	cl00047
Q#63	-	>AT5G14870.1	superfamily	215625	97	520	9.55338e-09	58.7261	cl33658	PLN03192	superfamily	C	-
Q#64	-	>AT5G15410.1	specific	237999	531	641	2.09382e-17	78.5218	cd00038	CAP_ED	-	cl00047
Q#64	-	>AT5G15410.1	superfamily	215625	388	600	3.41001e-07	53.7186	cl33658	PLN03192	superfamily	NC	-
Q#65	-	>AT5G37500.1	superfamily	215625	55	815	3.2301e-145	447.778	cl33658	PLN03192	superfamily	-	-
Q#66	-	>AT5G46240.1	superfamily	215625	26	677	0	619.192	cl33658	PLN03192	superfamily	-	-
Q#67	-	>AT5G53130.1	specific	237999	486	617	1.0769e-18	81.9885	cd00038	CAP_ED	-	cl00047
Q#67	-	>AT5G53130.1	superfamily	215625	78	557	6.00784e-15	78.7565	cl33658	PLN03192	superfamily	C	-
Q#68	-	>AT5G57940.1	specific	237999	498	629	2.79364e-18	80.833	cd00038	CAP_ED	-	cl00047
Q#68	-	>AT5G57940.1	superfamily	215625	84	550	1.0047e-15	81.0677	cl33658	PLN03192	superfamily	C	-
Q#69	-	>AT3G59690.1	specific	404128	388	492	4.79965e-13	64.9555	pfam13178	DUF4005	-	cl16148
Q#69	-	>AT3G59690.1	specific	197470	172	189	0.000222256	38.0755	smart00015	IQ	N	cl29555
Q#70	-	>AT2G02790.1	specific	404128	509	576	3.27125e-12	63.0295	pfam13178	DUF4005	N	cl16148
Q#70	-	>AT2G02790.1	superfamily	235640	292	492	3.90766e-06	49.6082	cl35405	PRK05901	superfamily	C	-
Q#70	-	>AT2G02790.1	superfamily	173412	96	486	9.60743e-05	45.9023	cl31754	PTZ00121	superfamily	NC	-
Q#71	-	>AT1G14380.1	superfamily	404128	574	621	7.23781e-08	50.7031	cl16148	DUF4005	superfamily	NC	-
Q#71	-	>AT1G14380.1	superfamily	173412	256	569	1.51945e-05	48.5987	cl31754	PTZ00121	superfamily	NC	-
Q#71	-	>AT1G14380.1	specific	197470	92	114	0.000351908	38.0755	smart00015	IQ	-	cl29555
Q#72	-	>AT3G22190.1	specific	197470	86	108	0.000175566	38.4607	smart00015	IQ	-	cl29555
Q#73	-	>AT3G49260.1	specific	197470	118	140	0.000239854	38.0755	smart00015	IQ	-	cl29555
Q#73	-	>AT3G49260.1	superfamily	404128	373	395	0.00151965	37.9915	cl16148	DUF4005	superfamily	NC	-
Q#74	-	>AT5G13460.1	superfamily	404128	319	366	5.27561e-07	47.6215	cl16148	DUF4005	superfamily	C	-
Q#74	-	>AT5G13460.1	specific	197470	113	131	0.00666203	33.8383	smart00015	IQ	-	cl29555
Q#76	-	>AT1G74690.1	superfamily	404128	480	565	1.77751e-10	58.0219	cl16148	DUF4005	superfamily	-	-
Q#76	-	>AT1G74690.1	specific	197470	111	132	7.3167e-05	39.6163	smart00015	IQ	-	cl29555
Q#76	-	>AT1G74690.1	superfamily	411408	314	541	0.00129917	41.6765	cl41463	PspC_subgroup_2	superfamily	N	-
Q#77	-	>AT1G19870.1	superfamily	404128	703	790	1.74588e-10	58.4071	cl16148	DUF4005	superfamily	-	-
Q#77	-	>AT1G19870.1	specific	197470	215	234	0.00247436	35.7643	smart00015	IQ	-	cl29555
Q#78	-	>AT4G00820.1	specific	404128	384	487	7.87507e-24	95.7714	pfam13178	DUF4005	-	cl16148
Q#78	-	>AT4G00820.1	superfamily	412094	125	184	6.04103e-05	45.2367	cl41701	Adgb_C_mid-like	superfamily	NC	-
Q#79	-	>AT1G18840.1	superfamily	404128	485	551	4.68461e-11	59.5627	cl16148	DUF4005	superfamily	N	-
Q#79	-	>AT1G18840.1	specific	197470	107	129	1.39026e-05	41.9275	smart00015	IQ	-	cl29555
Q#79	-	>AT1G18840.1	superfamily	173534	321	446	0.00330705	40.54	cl31759	PTZ00341	superfamily	N	-
Q#80	-	>AT4G10640.1	superfamily	404128	329	386	9.15563e-12	61.1035	cl16148	DUF4005	superfamily	C	-
Q#80	-	>AT4G10640.1	specific	395487	100	120	0.00863759	33.4454	pfam00612	IQ	-	cl29555
Q#81	-	>AT4G14750.1	specific	404128	241	327	2.83163e-14	68.0371	pfam13178	DUF4005	-	cl16148
Q#81	-	>AT4G14750.1	specific	395487	107	125	0.00211038	34.9862	pfam00612	IQ	-	cl29555
Q#81	-	>AT4G14750.1	superfamily	412094	81	126	0.0052833	38.6883	cl41701	Adgb_C_mid-like	superfamily	NC	-
Q#83	-	>AT5G62070.1	superfamily	404128	286	399	4.89198e-12	61.8739	cl16148	DUF4005	superfamily	-	-
Q#83	-	>AT5G62070.1	specific	197470	115	137	0.000837993	36.1495	smart00015	IQ	-	cl29555
Q#83	-	>AT5G62070.1	superfamily	412094	115	169	0.000861017	40.9995	cl41701	Adgb_C_mid-like	superfamily	NC	-
Q#84	-	>AT3G51380.1	superfamily	412094	32	58	5.45061e-07	46.0071	cl41701	Adgb_C_mid-like	superfamily	NC	-
Q#85	-	>AT3G16490.1	specific	404128	264	339	2.39103e-13	65.3407	pfam13178	DUF4005	C	cl16148
Q#85	-	>AT3G16490.1	specific	395487	107	127	0.00276341	34.601	pfam00612	IQ	-	cl29555
Q#87	-	>AT5G07240.1	specific	404128	274	388	1.0769e-17	77.6671	pfam13178	DUF4005	-	cl16148
Q#87	-	>AT5G07240.1	superfamily	412094	103	158	0.000222937	42.9255	cl41701	Adgb_C_mid-like	superfamily	NC	-
Q#88	-	>AT1G51960.1	superfamily	404128	253	318	1.14748e-08	51.8587	cl16148	DUF4005	superfamily	C	-
Q#88	-	>AT1G51960.1	superfamily	412094	85	121	0.0026472	39.4587	cl41701	Adgb_C_mid-like	superfamily	NC	-
Q#89	-	>AT4G29150.1	superfamily	404128	335	368	4.78518e-07	47.6215	cl16148	DUF4005	superfamily	NC	-
Q#89	-	>AT4G29150.1	specific	197470	129	151	0.000183453	38.0755	smart00015	IQ	-	cl29555
Q#89	-	>AT4G29150.1	superfamily	227355	131	228	0.00400391	39.2908	cl34868	COG5022	superfamily	NC	-
Q#90	-	>AT4G23060.1	superfamily	404128	367	425	0.000115925	41.0731	cl16148	DUF4005	superfamily	C	-
Q#90	-	>AT4G23060.1	superfamily	409646	169	219	0.00312346	37.8719	cl41207	CBD_MYO6-like	superfamily	NC	-
Q#91	-	>AT1G18890.1	specific	270687	62	320	2.04895e-134	390.684	cd05117	STKc_CAMK	-	cl21453
Q#91	-	>AT1G18890.1	superfamily	227455	360	506	8.28658e-26	103.543	cl34916	FRQ1	superfamily	-	-
Q#92	-	>AT1G35670.1	specific	270687	25	283	1.1409e-141	407.247	cd05117	STKc_CAMK	-	cl21453
Q#92	-	>AT1G35670.1	superfamily	185504	320	462	4.48997e-32	119.866	cl33172	PTZ00184	superfamily	-	-
Q#93	-	>AT1G50700.1	specific	270687	72	330	1.57711e-140	405.321	cd05117	STKc_CAMK	-	cl21453
Q#93	-	>AT1G50700.1	superfamily	185504	367	512	1.44788e-27	107.925	cl33172	PTZ00184	superfamily	-	-
Q#94	-	>AT1G61950.1	specific	270687	97	356	1.57236e-135	393.765	cd05117	STKc_CAMK	-	cl21453
Q#94	-	>AT1G61950.1	superfamily	185504	393	538	4.1779e-30	115.244	cl33172	PTZ00184	superfamily	-	-
Q#95	-	>AT1G74740.1	specific	270687	58	316	2.7668e-135	392.61	cd05117	STKc_CAMK	-	cl21453
Q#95	-	>AT1G74740.1	superfamily	185504	353	497	8.02635e-28	108.695	cl33172	PTZ00184	superfamily	-	-
Q#96	-	>AT2G17290.1	specific	270687	85	342	2.2173e-136	395.691	cd05117	STKc_CAMK	-	cl21453
Q#96	-	>AT2G17290.1	superfamily	227455	383	521	2.05331e-29	113.558	cl34916	FRQ1	superfamily	-	-
Q#97	-	>AT2G17890.1	specific	270687	107	367	9.14387e-129	377.202	cd05117	STKc_CAMK	-	cl21453
Q#97	-	>AT2G17890.1	superfamily	185504	404	549	2.37119e-20	87.5094	cl33172	PTZ00184	superfamily	-	-
Q#98	-	>AT2G31500.1	specific	270687	65	323	9.76682e-133	387.602	cd05117	STKc_CAMK	-	cl21453
Q#98	-	>AT2G31500.1	superfamily	227455	363	512	1.04865e-24	100.461	cl34916	FRQ1	superfamily	-	-
Q#99	-	>AT2G35890.1	specific	270687	132	389	2.74478e-135	391.839	cd05117	STKc_CAMK	-	cl21453
Q#99	-	>AT2G35890.1	superfamily	227455	429	509	2.93822e-07	50.0002	cl34916	FRQ1	superfamily	C	-
Q#100	-	>AT2G38910.1	specific	270687	134	391	2.00271e-139	404.551	cd05117	STKc_CAMK	-	cl21453
Q#100	-	>AT2G38910.1	superfamily	227455	432	572	1.03917e-28	111.632	cl34916	FRQ1	superfamily	-	-
Q#101	-	>AT2G41860.1	specific	270687	53	311	2.58247e-139	402.625	cd05117	STKc_CAMK	-	cl21453
Q#101	-	>AT2G41860.1	superfamily	227455	351	493	4.80463e-27	106.625	cl34916	FRQ1	superfamily	-	-
Q#102	-	>AT3G10660.1	specific	270687	185	443	7.74361e-143	415.722	cd05117	STKc_CAMK	-	cl21453
Q#102	-	>AT3G10660.1	superfamily	185504	480	622	2.43899e-28	110.621	cl33172	PTZ00184	superfamily	-	-
Q#102	-	>AT3G10660.1	superfamily	411408	45	159	3.71588e-12	69.0257	cl41463	PspC_subgroup_2	superfamily	NC	-
Q#103	-	>AT3G20410.1	specific	270687	90	348	9.96835e-140	403.781	cd05117	STKc_CAMK	-	cl21453
Q#103	-	>AT3G20410.1	superfamily	227455	388	528	8.79249e-28	108.936	cl34916	FRQ1	superfamily	-	-
Q#104	-	>AT3G51850.1	specific	270687	53	311	4.54154e-133	386.447	cd05117	STKc_CAMK	-	cl21453
Q#104	-	>AT3G51850.1	superfamily	227455	352	493	2.07726e-25	102.002	cl34916	FRQ1	superfamily	-	-
Q#104	-	>AT3G51850.1	superfamily	355382	470	526	0.0089712	37.1228	cl25352	EFh_PEF	superfamily	C	-
Q#105	-	>AT3G57530.1	specific	270687	62	320	1.60686e-137	398.388	cd05117	STKc_CAMK	-	cl21453
Q#105	-	>AT3G57530.1	superfamily	227455	360	501	1.66126e-27	108.165	cl34916	FRQ1	superfamily	-	-
Q#106	-	>AT4G04695.1	specific	270687	27	289	1.49938e-124	363.335	cd05117	STKc_CAMK	-	cl21453
Q#106	-	>AT4G04695.1	superfamily	185504	325	470	6.14948e-26	102.917	cl33172	PTZ00184	superfamily	-	-
Q#107	-	>AT4G04700.1	specific	270687	28	289	1.00234e-119	351.008	cd05117	STKc_CAMK	-	cl21453
Q#107	-	>AT4G04700.1	superfamily	185504	325	468	1.13875e-24	99.4506	cl33172	PTZ00184	superfamily	-	-
Q#108	-	>AT4G04710.1	specific	270687	35	304	2.002e-114	337.911	cd05117	STKc_CAMK	-	cl21453
Q#108	-	>AT4G04710.1	superfamily	227455	343	482	2.5777e-24	98.9205	cl34916	FRQ1	superfamily	-	-
Q#109	-	>AT4G04720.1	specific	270687	79	337	2.8511e-135	392.225	cd05117	STKc_CAMK	-	cl21453
Q#109	-	>AT4G04720.1	superfamily	185504	373	518	4.63551e-29	112.162	cl33172	PTZ00184	superfamily	-	-
Q#110	-	>AT4G04740.1	specific	270687	82	326	4.80332e-121	355.631	cd05117	STKc_CAMK	-	cl21453
Q#110	-	>AT4G04740.1	superfamily	185504	362	505	1.10556e-23	96.7542	cl33172	PTZ00184	superfamily	-	-
Q#111	-	>AT4G09570.1	specific	270687	24	282	3.27823e-141	406.092	cd05117	STKc_CAMK	-	cl21453
Q#111	-	>AT4G09570.1	superfamily	185504	319	461	2.52228e-32	120.637	cl33172	PTZ00184	superfamily	-	-
Q#112	-	>AT4G21940.1	specific	270687	102	359	1.22408e-131	383.75	cd05117	STKc_CAMK	-	cl21453
Q#112	-	>AT4G21940.1	superfamily	185504	395	540	7.29079e-31	117.17	cl33172	PTZ00184	superfamily	-	-
Q#113	-	>AT4G23650.1	specific	270687	78	335	1.21879e-135	392.995	cd05117	STKc_CAMK	-	cl21453
Q#113	-	>AT4G23650.1	superfamily	185504	372	515	1.17977e-28	111.007	cl33172	PTZ00184	superfamily	-	-
Q#114	-	>AT4G35310.1	specific	270687	97	354	7.22507e-134	389.528	cd05117	STKc_CAMK	-	cl21453
Q#114	-	>AT4G35310.1	superfamily	185504	391	533	1.07434e-27	108.31	cl33172	PTZ00184	superfamily	-	-
Q#115	-	>AT4G36070.1	specific	270687	70	330	1.63839e-118	349.467	cd05117	STKc_CAMK	-	cl21453
Q#115	-	>AT4G36070.1	superfamily	185504	367	514	3.65309e-15	72.8718	cl33172	PTZ00184	superfamily	-	-
Q#116	-	>AT5G04870.1	specific	270687	149	407	1.79148e-144	418.418	cd05117	STKc_CAMK	-	cl21453
Q#116	-	>AT5G04870.1	superfamily	185504	444	586	2.42792e-29	113.318	cl33172	PTZ00184	superfamily	-	-
Q#117	-	>AT5G12180.1	specific	270687	73	330	3.52905e-141	407.247	cd05117	STKc_CAMK	-	cl21453
Q#117	-	>AT5G12180.1	superfamily	185504	371	510	3.07268e-29	112.547	cl33172	PTZ00184	superfamily	-	-
Q#118	-	>AT5G12480.1	specific	270687	58	316	1.30263e-141	408.403	cd05117	STKc_CAMK	-	cl21453
Q#118	-	>AT5G12480.1	superfamily	227455	356	503	4.39559e-27	107.01	cl34916	FRQ1	superfamily	-	-
Q#119	-	>AT5G19360.1	specific	270687	68	325	8.67839e-141	406.092	cd05117	STKc_CAMK	-	cl21453
Q#119	-	>AT5G19360.1	superfamily	185504	366	505	2.5478e-29	112.547	cl33172	PTZ00184	superfamily	-	-
Q#120	-	>AT5G19450.1	specific	270687	57	314	1.538e-142	410.714	cd05117	STKc_CAMK	-	cl21453
Q#120	-	>AT5G19450.1	superfamily	227455	354	501	3.06963e-25	101.617	cl34916	FRQ1	superfamily	-	-
Q#121	-	>AT5G23580.1	specific	270687	21	279	2.82381e-140	403.395	cd05117	STKc_CAMK	-	cl21453
Q#121	-	>AT5G23580.1	superfamily	185504	316	458	1.11823e-31	118.711	cl33172	PTZ00184	superfamily	-	-
Q#122	-	>AT5G66210.1	specific	270687	61	321	2.76842e-125	366.416	cd05117	STKc_CAMK	-	cl21453
Q#122	-	>AT5G66210.1	superfamily	227455	346	502	2.17581e-16	76.5789	cl34916	FRQ1	superfamily	-	-
