# Supplementary material for: Genome-Wide Identification and Characterization of Calcium Metabolism Related Gene Families in Arabidopsis thaliana and Their Regulation by Bacillus amyloliquefaciens Under High Calcium Stress
Source: Front Plant Sci. 2021 Aug 11;12:707496. doi: 10.3389/fpls.2021.707496 (PMC8387222; doi:10.3389/fpls.2021.707496)
Supplement: Supplementary Table 5 — The cis-element of the 102 genes in calcium-related gene families identified in A. thaliana. [file Table_5.xlsx]

## Sheet: cis_elements
ID	starPos	endPos	label
AT1G73805.1	60	105	abscisic acid responsiveness
AT1G73805.1	198	244	meristem expression
AT1G73805.1	59	105	light responsiveness
AT1G73805.1	467	513	light responsiveness
AT1G73805.1	1500	1546	light responsiveness
AT2G18750.1	1036	1082	light responsiveness
AT2G18750.1	1071	1117	light responsiveness
AT2G18750.1	1118	1164	light responsiveness
AT2G18750.1	749	795	light responsiveness
AT2G18750.1	749	794	abscisic acid responsiveness
AT2G18750.1	256	304	light responsiveness
AT2G24300.1	1599	1645	light responsiveness
AT2G24300.1	1927	1973	light responsiveness
AT2G24300.1	830	876	light responsiveness
AT2G24300.1	1639	1685	light responsiveness
AT2G24300.1	196	242	meristem expression
AT2G24300.1	293	339	meristem expression
AT2G24300.1	1927	1972	abscisic acid responsiveness
AT2G38800.1	203	251	light responsiveness
AT2G38800.1	316	367	light responsiveness
AT2G38800.1	525	570	abscisic acid responsiveness
AT2G38800.1	1841	1886	abscisic acid responsiveness
AT2G38800.1	1841	1887	light responsiveness
AT3G54570.1	372	421.5	light responsiveness
AT3G54570.1	1459	1507	light responsiveness
AT3G54570.1	538	583	abscisic acid responsiveness
AT3G54570.1	1633	1678	abscisic acid responsiveness
AT3G54570.1	1088	1136	light responsiveness
AT3G54570.1	1594	1642	light responsiveness
AT3G54570.1	1632	1678	light responsiveness
AT3G54570.1	1045	1091	light responsiveness
AT3G54570.1	1154	1200	light responsiveness
AT4G25800.1	927	975	light responsiveness
AT4G25800.1	1527	1573	light responsiveness
AT4G25800.1	1599	1645	light responsiveness
AT4G25800.1	63	109	meristem expression
AT4G25800.1	182	228	meristem expression
AT4G25800.1	1528	1573	abscisic acid responsiveness
AT4G25800.1	1599	1645	abscisic acid responsiveness
AT4G25800.1	1600	1645	abscisic acid responsiveness
AT4G25800.1	268	314	light responsiveness
AT4G25800.1	634	680	light responsiveness
AT4G25800.1	1479	1527	light responsiveness
AT4G31000.1	1137	1184	light responsiveness
AT4G31000.1	826	872	drought inducibility
AT4G31000.1	161	207	abscisic acid responsiveness
AT4G31000.1	162	207	abscisic acid responsiveness
AT4G31000.1	1147	1192	abscisic acid responsiveness
AT4G31000.1	924	970	meristem expression
AT4G31000.1	264	310	light responsiveness
AT4G31000.1	473	519	light responsiveness
AT4G31000.1	674	720	light responsiveness
AT4G31000.1	161	207	light responsiveness
AT5G26920.1	558	603	abscisic acid responsiveness
AT5G26920.1	1165	1214.5	light responsiveness
AT5G57580.1	974	1022	light responsiveness
AT5G57580.1	1551	1597	drought inducibility
AT5G57580.1	1485	1530	abscisic acid responsiveness
AT5G57580.1	1793	1838	abscisic acid responsiveness
AT5G57580.1	1723	1769	light responsiveness
AT5G57580.1	1485	1531	light responsiveness
AT5G57580.1	1562	1608	light responsiveness
AT5G62570.1	761	807	light responsiveness
AT5G62570.1	368	414	light responsiveness
AT5G62570.1	451	497	light responsiveness
AT5G62570.1	1054	1100	light responsiveness
AT5G62570.1	1340	1390	light responsiveness
AT5G62570.1	1816	1866	light responsiveness
AT5G62570.1	368	413	abscisic acid responsiveness
AT5G62570.1	452	497	abscisic acid responsiveness
AT5G62570.1	897	944	abscisic acid responsiveness
AT5G62570.1	1524	1571	abscisic acid responsiveness
AT5G62570.1	1287	1333	drought inducibility
AT1G01140.1	841	886	MeJA responsiveness
AT1G01140.1	1167	1202	MeJA responsiveness
AT1G01140.1	1750	1795	MeJA responsiveness
AT1G01140.1	1864	1899	MeJA responsiveness
AT1G01140.1	458	506	light responsiveness
AT1G01140.1	1052	1100	light responsiveness
AT1G01140.1	217	266	defense and stress responsiveness
AT1G01140.1	1432	1463	defense and stress responsiveness
AT1G01140.1	346	392	light responsiveness
AT1G01140.1	598	645	light responsiveness
AT1G01140.1	137	185	light responsiveness
AT1G01140.1	1910	1943	light responsiveness
AT1G01140.1	36	84	light responsiveness
AT1G01140.1	842	876	light responsiveness
AT1G01140.1	1785	1817	light responsiveness
AT1G01140.1	1786	1832	light responsiveness
AT1G01140.1	295	344	salicylic acid responsiveness
AT1G01140.1	322	353	salicylic acid responsiveness
AT1G01140.1	38	72	light responsiveness
AT1G01140.1	1195	1227	light responsiveness
AT1G01140.1	1084	1115	light responsiveness
AT1G01140.1	39	84	abscisic acid responsiveness
AT1G01140.1	843	888	abscisic acid responsiveness
AT1G01140.1	1787	1832	abscisic acid responsiveness
AT1G01140.1	676	722	low-temperature responsiveness
AT1G01140.1	841	876	MeJA responsiveness
AT1G01140.1	1167	1212	MeJA responsiveness
AT1G01140.1	1750	1785	MeJA responsiveness
AT1G01140.1	1864	1909	MeJA responsiveness
AT1G29230.1	1282	1329	gibberellin responsiveness
AT1G29230.1	521	567	light responsiveness
AT1G29230.1	1144	1189	MeJA responsiveness
AT1G29230.1	1071	1106	abscisic acid responsiveness
AT1G29230.1	1637	1671	abscisic acid responsiveness
AT1G29230.1	1638	1683	abscisic acid responsiveness
AT1G29230.1	1867	1902	abscisic acid responsiveness
AT1G29230.1	349	395	light responsiveness
AT1G29230.1	730	776	light responsiveness
AT1G29230.1	1626	1660	light responsiveness
AT1G29230.1	462	496	auxin responsiveness
AT1G29230.1	1859	1893	auxin responsiveness
AT1G29230.1	359	389	light responsiveness
AT1G29230.1	1907	1955	light responsiveness
AT1G29230.1	22	56	light responsiveness
AT1G29230.1	516	563	light responsiveness
AT1G29230.1	1144	1179	MeJA responsiveness
AT1G29230.1	679	728	salicylic acid responsiveness
AT1G29230.1	1071	1105	light responsiveness
AT1G29230.1	1636	1668	light responsiveness
AT1G29230.1	1637	1671	light responsiveness
AT1G29230.1	1637	1671	light responsiveness
AT1G29230.1	1867	1913	light responsiveness
AT1G29230.1	1931	1977	anoxic specific inducibility
AT1G30270.1	781	828	gibberellin responsiveness
AT1G30270.1	1485	1530	MeJA responsiveness
AT1G30270.1	876	925	light responsiveness
AT1G30270.1	357	403	auxin responsiveness
AT1G30270.1	1220	1254	auxin responsiveness
AT1G30270.1	474	519	abscisic acid responsiveness
AT1G30270.1	812	847	abscisic acid responsiveness
AT1G30270.1	1084	1118	light responsiveness
AT1G30270.1	1090	1124	light responsiveness
AT1G30270.1	1673	1719	low-temperature responsiveness
AT1G30270.1	1800	1834	low-temperature responsiveness
AT1G30270.1	114	146	light responsiveness
AT1G30270.1	916	962	light responsiveness
AT1G30270.1	1138	1172	light responsiveness
AT1G30270.1	1444	1494	light responsiveness
AT1G30270.1	1485	1520	MeJA responsiveness
AT1G30270.1	812	846	light responsiveness
AT1G30270.1	473	507	light responsiveness
AT1G30270.1	94	127	gibberellin responsiveness
AT2G25090.1	1506	1552	light responsiveness
AT2G25090.1	1369	1414	MeJA responsiveness
AT2G25090.1	1837	1882	MeJA responsiveness
AT2G25090.1	762	794	light responsiveness
AT2G25090.1	993	1027	light responsiveness
AT2G25090.1	691	722	defense and stress responsiveness
AT2G25090.1	993	1023	defense and stress responsiveness
AT2G25090.1	1367	1402	abscisic acid responsiveness
AT2G25090.1	497	543	low-temperature responsiveness
AT2G25090.1	729	775	light responsiveness
AT2G25090.1	1320	1354	light responsiveness
AT2G25090.1	1367	1413	light responsiveness
AT2G25090.1	932	979	gibberellin responsiveness
AT2G25090.1	1401	1450	light responsiveness
AT2G25090.1	1799	1849	light responsiveness
AT2G25090.1	1369	1404	MeJA responsiveness
AT2G25090.1	1837	1872	MeJA responsiveness
AT2G25090.1	315	347	light responsiveness
AT2G30360.1	78	109	abscisic acid responsiveness
AT2G30360.1	101	146	abscisic acid responsiveness
AT2G30360.1	1016	1047	abscisic acid responsiveness
AT2G30360.1	1018	1052	abscisic acid responsiveness
AT2G30360.1	1019	1064	abscisic acid responsiveness
AT2G30360.1	1287	1319	abscisic acid responsiveness
AT2G30360.1	1289	1324	abscisic acid responsiveness
AT2G30360.1	1353	1388	abscisic acid responsiveness
AT2G30360.1	1884	1929	abscisic acid responsiveness
AT2G30360.1	1644	1693	defense and stress responsiveness
AT2G30360.1	1942	1991	defense and stress responsiveness
AT2G30360.1	151	186	MeJA responsiveness
AT2G30360.1	1597	1643	light responsiveness
AT2G30360.1	217	250	gibberellin responsiveness
AT2G30360.1	100	134	light responsiveness
AT2G30360.1	1018	1052	light responsiveness
AT2G30360.1	505	554	light responsiveness
AT2G30360.1	512	561	light responsiveness
AT2G30360.1	1287	1336	light responsiveness
AT2G30360.1	1015	1045	light responsiveness
AT2G30360.1	1016	1047	light responsiveness
AT2G30360.1	1018	1052	light responsiveness
AT2G30360.1	1286	1335	light responsiveness
AT2G30360.1	1289	1323	light responsiveness
AT2G30360.1	1352	1400	light responsiveness
AT2G30360.1	1353	1387	light responsiveness
AT2G30360.1	1883	1929	light responsiveness
AT2G30360.1	151	196	MeJA responsiveness
AT2G34180.1	1663	1710	gibberellin responsiveness
AT2G34180.1	128	178	salicylic acid responsiveness
AT2G34180.1	906	940	light responsiveness
AT2G34180.1	1397	1431	light responsiveness
AT2G34180.1	1453	1487	light responsiveness
AT2G34180.1	1652	1683	light responsiveness
AT2G34180.1	1354	1388	light responsiveness
AT2G34180.1	1397	1431	light responsiveness
AT2G34180.1	1653	1687	light responsiveness
AT2G34180.1	459	494	MeJA responsiveness
AT2G34180.1	1523	1555	light responsiveness
AT2G34180.1	703	733	light responsiveness
AT2G34180.1	538	570	light responsiveness
AT2G34180.1	166	200	light responsiveness
AT2G34180.1	601	647	light responsiveness
AT2G34180.1	1355	1400	abscisic acid responsiveness
AT2G34180.1	1397	1431	abscisic acid responsiveness
AT2G34180.1	1398	1443	abscisic acid responsiveness
AT2G34180.1	1453	1488	abscisic acid responsiveness
AT2G34180.1	1654	1699	abscisic acid responsiveness
AT2G34180.1	-13	33	light responsiveness
AT2G34180.1	609	655	light responsiveness
AT2G34180.1	1822	1868	low-temperature responsiveness
AT2G34180.1	210	241	defense and stress responsiveness
AT2G34180.1	459	504	MeJA responsiveness
AT2G34180.1	705	754	light responsiveness
AT2G34180.1	1182	1214	light responsiveness
AT4G18700.1	841	872	light responsiveness
AT4G18700.1	688	733	MeJA responsiveness
AT4G18700.1	1402	1448	light responsiveness
AT4G18700.1	453	499	light responsiveness
AT4G18700.1	498	544	light responsiveness
AT4G18700.1	974	1020	light responsiveness
AT4G18700.1	34	80	light responsiveness
AT4G18700.1	689	723	light responsiveness
AT4G18700.1	765	794	light responsiveness
AT4G18700.1	766	815	light responsiveness
AT4G18700.1	768	814	light responsiveness
AT4G18700.1	841	890	light responsiveness
AT4G18700.1	843	889	light responsiveness
AT4G18700.1	1388	1422	light responsiveness
AT4G18700.1	-4	42	light responsiveness
AT4G18700.1	768	814	light responsiveness
AT4G18700.1	843	889	light responsiveness
AT4G18700.1	1388	1422	light responsiveness
AT4G18700.1	813	843	light responsiveness
AT4G18700.1	688	723	MeJA responsiveness
AT4G18700.1	-4	31	abscisic acid responsiveness
AT4G18700.1	35	80	abscisic acid responsiveness
AT4G18700.1	690	735	abscisic acid responsiveness
AT4G18700.1	766	797	abscisic acid responsiveness
AT4G18700.1	768	814	abscisic acid responsiveness
AT4G18700.1	769	814	abscisic acid responsiveness
AT4G18700.1	843	889	abscisic acid responsiveness
AT4G18700.1	844	889	abscisic acid responsiveness
AT4G18700.1	1388	1422	abscisic acid responsiveness
AT4G18700.1	1389	1434	abscisic acid responsiveness
AT4G24400.1	425	459	anoxic specific inducibility
AT4G24400.1	1889	1919	light responsiveness
AT4G24400.1	1562	1607	MeJA responsiveness
AT4G24400.1	1620	1655	MeJA responsiveness
AT4G24400.1	118	167	light responsiveness
AT4G24400.1	383	429	light responsiveness
AT4G24400.1	1287	1337	light responsiveness
AT4G24400.1	1631	1662	salicylic acid responsiveness
AT4G24400.1	1563	1597	light responsiveness
AT4G24400.1	1609	1655	light responsiveness
AT4G24400.1	383	418	abscisic acid responsiveness
AT4G24400.1	1564	1609	abscisic acid responsiveness
AT4G24400.1	1609	1644	abscisic acid responsiveness
AT4G24400.1	1192	1226	light responsiveness
AT4G24400.1	1823	1857	light responsiveness
AT4G24400.1	48	94	auxin responsiveness
AT4G24400.1	1427	1473	auxin responsiveness
AT4G24400.1	1852	1886	auxin responsiveness
AT4G24400.1	283	334	light responsiveness
AT4G24400.1	226	276	light responsiveness
AT4G24400.1	1338	1371	gibberellin responsiveness
AT4G24400.1	1562	1597	MeJA responsiveness
AT4G24400.1	1620	1665	MeJA responsiveness
AT4G24400.1	951	985	light responsiveness
AT4G24400.1	1648	1682	light responsiveness
AT4G30960.1	838	884	light responsiveness
AT4G30960.1	1453	1485	light responsiveness
AT4G30960.1	1454	1488	light responsiveness
AT4G30960.1	1846	1892	light responsiveness
AT4G30960.1	1454	1488	light responsiveness
AT4G30960.1	620	666	light responsiveness
AT4G30960.1	1386	1419	light responsiveness
AT4G30960.1	1348	1383	MeJA responsiveness
AT4G30960.1	1461	1496	MeJA responsiveness
AT4G30960.1	635	681	light responsiveness
AT4G30960.1	1539	1585	light responsiveness
AT4G30960.1	1808	1842	light responsiveness
AT4G30960.1	1348	1393	MeJA responsiveness
AT4G30960.1	1461	1506	MeJA responsiveness
AT4G30960.1	1643	1676	gibberellin responsiveness
AT4G30960.1	472	519	light responsiveness
AT4G30960.1	899	947	light responsiveness
AT4G30960.1	1949	1998	defense and stress responsiveness
AT4G30960.1	1258	1292	auxin responsiveness
AT4G30960.1	1592	1626	auxin responsiveness
AT4G30960.1	1452	1483	abscisic acid responsiveness
AT4G30960.1	1454	1488	abscisic acid responsiveness
AT4G30960.1	1455	1500	abscisic acid responsiveness
AT4G30960.1	1846	1881	abscisic acid responsiveness
AT4G30960.1	1726	1760	low-temperature responsiveness
AT4G30960.1	660	706	light responsiveness
AT4G30960.1	728	774	light responsiveness
AT4G30960.1	1365	1399	light responsiveness
AT5G01810.1	1085	1118	gibberellin responsiveness
AT5G01810.1	1734	1781	light responsiveness
AT5G01810.1	743	777	light responsiveness
AT5G01810.1	189	234	MeJA responsiveness
AT5G01810.1	608	653	MeJA responsiveness
AT5G01810.1	940	975	MeJA responsiveness
AT5G01810.1	82	127	abscisic acid responsiveness
AT5G01810.1	99	134	abscisic acid responsiveness
AT5G01810.1	240	287	abscisic acid responsiveness
AT5G01810.1	526	572	abscisic acid responsiveness
AT5G01810.1	527	572	abscisic acid responsiveness
AT5G01810.1	597	642	abscisic acid responsiveness
AT5G01810.1	818	864	light responsiveness
AT5G01810.1	1580	1614	light responsiveness
AT5G01810.1	774	824	light responsiveness
AT5G01810.1	63	95	light responsiveness
AT5G01810.1	1504	1534	light responsiveness
AT5G01810.1	189	224	MeJA responsiveness
AT5G01810.1	608	643	MeJA responsiveness
AT5G01810.1	940	985	MeJA responsiveness
AT5G01810.1	15	46	salicylic acid responsiveness
AT5G01810.1	81	115	light responsiveness
AT5G01810.1	99	145	light responsiveness
AT5G01810.1	525	573	light responsiveness
AT5G01810.1	526	572	light responsiveness
AT5G01810.1	596	642	light responsiveness
AT5G01810.1	1820	1869	light responsiveness
AT5G01810.1	526	572	light responsiveness
AT5G01810.1	684	731	gibberellin responsiveness
AT5G07070.1	136	185	light responsiveness
AT5G07070.1	70	115	MeJA responsiveness
AT5G07070.1	811	856	MeJA responsiveness
AT5G07070.1	492	526	light responsiveness
AT5G07070.1	1397	1431	light responsiveness
AT5G07070.1	1894	1928	light responsiveness
AT5G07070.1	1186	1218	light responsiveness
AT5G07070.1	450	496	light responsiveness
AT5G07070.1	870	916	light responsiveness
AT5G07070.1	338	369	defense and stress responsiveness
AT5G07070.1	1789	1838	salicylic acid responsiveness
AT5G07070.1	71	105	light responsiveness
AT5G07070.1	138	172	light responsiveness
AT5G07070.1	305	339	light responsiveness
AT5G07070.1	886	934	light responsiveness
AT5G07070.1	887	921	light responsiveness
AT5G07070.1	70	105	MeJA responsiveness
AT5G07070.1	811	846	MeJA responsiveness
AT5G07070.1	1347	1374	light responsiveness
AT5G07070.1	1115	1163	light responsiveness
AT5G07070.1	1469	1499	light responsiveness
AT5G07070.1	72	117	abscisic acid responsiveness
AT5G07070.1	138	173	abscisic acid responsiveness
AT5G07070.1	305	340	abscisic acid responsiveness
AT5G07070.1	887	922	abscisic acid responsiveness
AT5G07070.1	1148	1194	low-temperature responsiveness
AT5G07070.1	1691	1725	low-temperature responsiveness
AT5G10930.1	1392	1442	light responsiveness
AT5G10930.1	625	672	light responsiveness
AT5G10930.1	1181	1216	MeJA responsiveness
AT5G10930.1	434	479	abscisic acid responsiveness
AT5G10930.1	503	548	abscisic acid responsiveness
AT5G10930.1	1751	1786	abscisic acid responsiveness
AT5G10930.1	359	405	light responsiveness
AT5G10930.1	548	594	light responsiveness
AT5G10930.1	755	801	light responsiveness
AT5G10930.1	923	971	light responsiveness
AT5G10930.1	747	795	light responsiveness
AT5G10930.1	836	884	light responsiveness
AT5G10930.1	1181	1226	MeJA responsiveness
AT5G10930.1	433	467	light responsiveness
AT5G10930.1	792	823	salicylic acid responsiveness
AT5G10930.1	1584	1633	salicylic acid responsiveness
AT5G10930.1	500	531	light responsiveness
AT5G10930.1	502	548	light responsiveness
AT5G10930.1	1751	1785	light responsiveness
AT5G21326.1	1816	1861	MeJA responsiveness
AT5G21326.1	1265	1314	salicylic acid responsiveness
AT5G21326.1	1424	1473	salicylic acid responsiveness
AT5G21326.1	1744	1774	light responsiveness
AT5G21326.1	1787	1837	light responsiveness
AT5G21326.1	1012	1045	light responsiveness
AT5G21326.1	1013	1047	light responsiveness
AT5G21326.1	1816	1851	MeJA responsiveness
AT5G21326.1	128	174	light responsiveness
AT5G21326.1	265	311	light responsiveness
AT5G21326.1	269	315	light responsiveness
AT5G21326.1	1008	1042	light responsiveness
AT5G21326.1	961	1008	auxin responsiveness
AT5G21326.1	917	965	light responsiveness
AT5G21326.1	789	835	light responsiveness
AT5G25110.1	158	207	light responsiveness
AT5G25110.1	999	1045	light responsiveness
AT5G25110.1	997	1028	light responsiveness
AT5G25110.1	356	401	MeJA responsiveness
AT5G25110.1	389	434	MeJA responsiveness
AT5G25110.1	471	506	MeJA responsiveness
AT5G25110.1	1076	1121	MeJA responsiveness
AT5G25110.1	1262	1297	MeJA responsiveness
AT5G25110.1	236	282	light responsiveness
AT5G25110.1	1815	1848	light responsiveness
AT5G25110.1	1816	1850	light responsiveness
AT5G25110.1	356	391	MeJA responsiveness
AT5G25110.1	389	424	MeJA responsiveness
AT5G25110.1	471	516	MeJA responsiveness
AT5G25110.1	1076	1111	MeJA responsiveness
AT5G25110.1	1262	1307	MeJA responsiveness
AT5G25110.1	398	444	light responsiveness
AT5G25110.1	1028	1062	light responsiveness
AT5G25110.1	1433	1467	light responsiveness
AT5G25110.1	1590	1624	light responsiveness
AT5G25110.1	1000	1045	abscisic acid responsiveness
AT5G25110.1	109	140	defense and stress responsiveness
AT5G35410.1	1009	1059	salicylic acid responsiveness
AT5G35410.1	224	270	light responsiveness
AT5G35410.1	292	339	light responsiveness
AT5G35410.1	318	351	light responsiveness
AT5G35410.1	319	353	light responsiveness
AT5G35410.1	1495	1541	auxin responsiveness
AT5G35410.1	1757	1791	auxin responsiveness
AT5G35410.1	1540	1586	low-temperature responsiveness
AT5G35410.1	193	239	light responsiveness
AT5G35410.1	1277	1311	light responsiveness
AT5G35410.1	1559	1590	abscisic acid responsiveness
AT5G45810.1	544	593	salicylic acid responsiveness
AT5G45810.1	583	629	light responsiveness
AT5G45810.1	763	809	light responsiveness
AT5G45810.1	1131	1177	light responsiveness
AT5G45810.1	589	635	light responsiveness
AT5G45810.1	1878	1912	light responsiveness
AT5G45810.1	1039	1074	MeJA responsiveness
AT5G45810.1	231	279	light responsiveness
AT5G45810.1	245	293	light responsiveness
AT5G45810.1	1513	1540	light responsiveness
AT5G45810.1	1572	1626	light responsiveness
AT5G45810.1	1494	1526	light responsiveness
AT5G45810.1	1595	1643	light responsiveness
AT5G45810.1	1303	1349	light responsiveness
AT5G45810.1	880	926	light responsiveness
AT5G45810.1	979	1013	light responsiveness
AT5G45810.1	267	313	low-temperature responsiveness
AT5G45810.1	584	629	abscisic acid responsiveness
AT5G45810.1	589	624	abscisic acid responsiveness
AT5G45810.1	1128	1158	abscisic acid responsiveness
AT5G45810.1	1131	1179	abscisic acid responsiveness
AT5G45810.1	1132	1177	abscisic acid responsiveness
AT5G45810.1	1879	1924	abscisic acid responsiveness
AT5G45810.1	330	377	auxin responsiveness
AT5G45810.1	345	378	auxin responsiveness
AT5G45810.1	552	599	light responsiveness
AT5G45810.1	1039	1084	MeJA responsiveness
AT5G45820.1	1972	2017	MeJA responsiveness
AT5G45820.1	1285	1334	light responsiveness
AT5G45820.1	511	558	light responsiveness
AT5G45820.1	1091	1137	light responsiveness
AT5G45820.1	165	199	auxin responsiveness
AT5G45820.1	197	226	abscisic acid responsiveness
AT5G45820.1	198	247	abscisic acid responsiveness
AT5G45820.1	200	248	abscisic acid responsiveness
AT5G45820.1	201	246	abscisic acid responsiveness
AT5G45820.1	612	647	abscisic acid responsiveness
AT5G45820.1	726	771	abscisic acid responsiveness
AT5G45820.1	1972	2007	MeJA responsiveness
AT5G45820.1	1038	1088	light responsiveness
AT5G45820.1	1679	1712	gibberellin responsiveness
AT5G45820.1	110	144	light responsiveness
AT5G45820.1	200	246	light responsiveness
AT5G45820.1	612	658	light responsiveness
AT5G45820.1	615	649	light responsiveness
AT5G45820.1	724	756	light responsiveness
AT5G45820.1	725	771	light responsiveness
AT5G45820.1	1747	1793	light responsiveness
AT5G45820.1	1297	1346.5	light responsiveness
AT5G45820.1	198	229	light responsiveness
AT5G58380.1	342	388	light responsiveness
AT5G58380.1	888	922	light responsiveness
AT5G58380.1	1407	1453	light responsiveness
AT5G58380.1	1087	1118	salicylic acid responsiveness
AT5G58380.1	775	822	gibberellin responsiveness
AT5G58380.1	342	388	light responsiveness
AT5G58380.1	1388	1434	light responsiveness
AT5G58380.1	1853	1886	light responsiveness
AT5G58380.1	511	556	MeJA responsiveness
AT5G58380.1	582	617	MeJA responsiveness
AT5G58380.1	625	660	MeJA responsiveness
AT5G58380.1	810	845	MeJA responsiveness
AT5G58380.1	844	879	MeJA responsiveness
AT5G58380.1	1282	1327	MeJA responsiveness
AT5G58380.1	1791	1823	light responsiveness
AT5G58380.1	973	1019	light responsiveness
AT5G58380.1	573	622	defense and stress responsiveness
AT5G58380.1	1635	1666	defense and stress responsiveness
AT5G58380.1	342	388	abscisic acid responsiveness
AT5G58380.1	343	388	abscisic acid responsiveness
AT5G58380.1	888	923	abscisic acid responsiveness
AT5G58380.1	1407	1442	abscisic acid responsiveness
AT5G58380.1	579	611	auxin responsiveness
AT5G58380.1	511	546	MeJA responsiveness
AT5G58380.1	582	627	MeJA responsiveness
AT5G58380.1	625	670	MeJA responsiveness
AT5G58380.1	810	855	MeJA responsiveness
AT5G58380.1	844	889	MeJA responsiveness
AT5G58380.1	1282	1317	MeJA responsiveness
AT1G01340.1	1358	1404	light responsiveness
AT1G15990.1	1235	1280	abscisic acid responsiveness
AT1G15990.1	127	173	drought inducibility
AT1G15990.1	1448	1498	light responsiveness
AT1G19780.1	1319	1364	abscisic acid responsiveness
AT1G19780.1	1888	1934	light responsiveness
AT2G23980.1	417	463	drought inducibility
AT2G23980.1	1412	1458	light responsiveness
AT2G24610.1	455	501	light responsiveness
AT2G26650.1	1683	1729	light responsiveness
AT2G26650.1	1690	1735	abscisic acid responsiveness
AT2G26650.1	75	121	drought inducibility
AT2G26650.1	479	526	light responsiveness
AT2G28260.1	676	722	light responsiveness
AT2G28260.1	1546	1592	light responsiveness
AT2G28260.1	1838	1883	abscisic acid responsiveness
AT2G28260.1	525	573	light responsiveness
AT2G28260.1	589	637	light responsiveness
AT3G02850.1	1058	1103	abscisic acid responsiveness
AT3G02850.1	1361	1406	abscisic acid responsiveness
AT4G01010.1	845	891	light responsiveness
AT4G01010.1	1769	1815	light responsiveness
AT4G18290.1	1608	1654	meristem expression
AT4G18290.1	1624	1670	light responsiveness
AT4G18290.1	1079	1127	light responsiveness
AT4G18290.1	1118	1163	abscisic acid responsiveness
AT4G18290.1	1633	1678	abscisic acid responsiveness
AT4G18290.1	1854	1899	abscisic acid responsiveness
AT4G22200.1	941	987	light responsiveness
AT4G22200.1	941	987	abscisic acid responsiveness
AT4G22200.1	942	987	abscisic acid responsiveness
AT4G22200.1	921	967	meristem expression
AT4G30360.1	138	183	abscisic acid responsiveness
AT4G30560.1	707	754	light responsiveness
AT4G30560.1	1285	1330	abscisic acid responsiveness
AT4G30560.1	1020	1066	light responsiveness
AT4G30560.1	1071	1117	light responsiveness
AT5G14870.1	532	578	abscisic acid responsiveness
AT5G14870.1	533	578	abscisic acid responsiveness
AT5G14870.1	1674	1719	abscisic acid responsiveness
AT5G14870.1	532	578	light responsiveness
AT5G15410.1	1014	1060	light responsiveness
AT5G15410.1	1015	1060	abscisic acid responsiveness
AT5G37500.1	1709	1757	light responsiveness
AT5G46240.1	1616	1662	meristem expression
AT5G46240.1	0	33	light responsiveness
AT5G46240.1	1573	1621	light responsiveness
AT5G46240.1	745	791	abscisic acid responsiveness
AT5G46240.1	746	791	abscisic acid responsiveness
AT5G46240.1	915	961	abscisic acid responsiveness
AT5G46240.1	916	961	abscisic acid responsiveness
AT5G46240.1	745	791	light responsiveness
AT5G46240.1	913	962	light responsiveness
AT5G46240.1	915	961	light responsiveness
AT5G53130.1	27	73	light responsiveness
AT5G53130.1	27	73	abscisic acid responsiveness
AT5G53130.1	28	73	abscisic acid responsiveness
AT5G57940.1	1845	1891	light responsiveness
AT1G01340.1	1656	1702	light responsiveness
AT1G01340.1	1298	1344	drought inducibility
AT1G01340.1	1850	1896	drought inducibility
AT1G15990.1	928	974	light responsiveness
AT1G15990.1	1785	1833	light responsiveness
AT1G15990.1	1958	2000	light responsiveness
AT1G19780.1	0	33	light responsiveness
AT1G19780.1	1353	1399	light responsiveness
AT2G23980.1	1738	1786	light responsiveness
AT2G23980.1	61	107	meristem expression
AT2G24610.1	1648	1693	abscisic acid responsiveness
AT2G24610.1	1828	1873	abscisic acid responsiveness
AT2G24610.1	1827	1873	light responsiveness
AT2G26650.1	1151	1197	light responsiveness
AT2G26650.1	813	861	light responsiveness
AT2G26650.1	704	751	light responsiveness
AT2G28260.1	1128	1174	light responsiveness
AT2G28260.1	1831	1877	abscisic acid responsiveness
AT2G28260.1	1815	1861	drought inducibility
AT2G28260.1	1831	1877	light responsiveness
AT3G02850.1	1051	1097	abscisic acid responsiveness
AT3G02850.1	1475	1520	abscisic acid responsiveness
AT3G02850.1	1051	1097	light responsiveness
AT3G02850.1	1474	1520	light responsiveness
AT3G48010.1	480	526	light responsiveness
AT3G48010.1	1314	1362	light responsiveness
AT3G48010.1	1751	1799	light responsiveness
AT3G48010.1	862	907	abscisic acid responsiveness
AT4G01010.1	292	338	light responsiveness
AT4G01010.1	1234	1280	light responsiveness
AT4G01010.1	87	136	meristem specific activation
AT4G18290.1	26	72	light responsiveness
AT4G18290.1	57	103	light responsiveness
AT4G18290.1	1562	1609	light responsiveness
AT4G18290.1	1106	1155	light responsiveness
AT4G18290.1	1111	1157	light responsiveness
AT4G18290.1	1111	1157	abscisic acid responsiveness
AT4G22200.1	930	979	light responsiveness
AT4G22200.1	1843	1889	light responsiveness
AT4G22200.1	854	904	light responsiveness
AT4G22200.1	1331	1379	light responsiveness
AT4G22200.1	1652	1697	abscisic acid responsiveness
AT4G22200.1	1844	1889	abscisic acid responsiveness
AT4G30360.1	1139	1187	light responsiveness
AT4G30360.1	646	691	abscisic acid responsiveness
AT4G30360.1	1862	1908	light responsiveness
AT4G30560.1	750	796	light responsiveness
AT4G30560.1	1775	1821	light responsiveness
AT4G30560.1	1783	1829	light responsiveness
AT5G14870.1	169	214	abscisic acid responsiveness
AT5G14870.1	636	684	light responsiveness
AT5G14870.1	1006	1054	light responsiveness
AT5G14870.1	168	214	light responsiveness
AT5G14870.1	1345	1395	light responsiveness
AT5G14870.1	585	631	light responsiveness
AT5G14870.1	1179	1225	light responsiveness
AT5G14870.1	438	484	meristem expression
AT5G37500.1	1956	2000	light responsiveness
AT5G37500.1	1142	1187	abscisic acid responsiveness
AT5G46240.1	1764	1810	light responsiveness
AT5G46240.1	285	334	light responsiveness
AT5G46240.1	459	505	light responsiveness
AT5G46240.1	923	968	abscisic acid responsiveness
AT5G46240.1	922	968	light responsiveness
AT5G46240.1	1539	1589	light responsiveness
AT5G53130.1	1763	1811	light responsiveness
AT5G57940.1	908	954	light responsiveness
AT5G57940.1	909	954	abscisic acid responsiveness
AT5G57940.1	1569	1614	abscisic acid responsiveness
AT5G57940.1	0	47	meristem specific activation
AT1G14380.1	261	307	drought inducibility
AT1G17480.1	885	931	light responsiveness
AT1G17480.1	1408	1454	light responsiveness
AT1G17480.1	1648	1694	light responsiveness
AT1G17480.1	1862	1910	light responsiveness
AT1G17480.1	605	656	light responsiveness
AT1G18840.1	281	327	drought inducibility
AT1G19870.1	802	848	light responsiveness
AT1G19870.1	458	504	light responsiveness
AT1G19870.1	1134	1182	light responsiveness
AT1G19870.1	802	848	abscisic acid responsiveness
AT1G19870.1	803	848	abscisic acid responsiveness
AT1G19870.1	1514	1561	abscisic acid responsiveness
AT1G19870.1	795	842	light responsiveness
AT1G51960.1	1573	1619	light responsiveness
AT1G51960.1	130	178	light responsiveness
AT1G51960.1	1004	1052	light responsiveness
AT1G51960.1	1801	1849	light responsiveness
AT1G51960.1	1895	1941	light responsiveness
AT1G51960.1	1896	1941	abscisic acid responsiveness
AT1G51960.1	414	462	light responsiveness
AT1G72670.1	643	689	light responsiveness
AT1G72670.1	1514	1562	light responsiveness
AT1G72670.1	1812	1860	light responsiveness
AT1G74690.1	880	926	light responsiveness
AT1G74690.1	1759	1805	light responsiveness
AT1G74690.1	722	768	light responsiveness
AT1G74690.1	1244	1290	light responsiveness
AT1G74690.1	780	826	light responsiveness
AT1G74690.1	1200	1246	drought inducibility
AT1G74690.1	780	826	abscisic acid responsiveness
AT1G74690.1	781	826	abscisic acid responsiveness
AT2G02790.1	755	803	light responsiveness
AT2G02790.1	1680	1726	meristem expression
AT2G02790.1	645	691	light responsiveness
AT3G16490.1	628	674	light responsiveness
AT3G16490.1	1378	1424	light responsiveness
AT3G16490.1	1318	1364	drought inducibility
AT3G22190.1	1657	1703	meristem expression
AT3G22190.1	5	55	light responsiveness
AT3G22190.1	413	458	abscisic acid responsiveness
AT3G49260.1	1612	1657	abscisic acid responsiveness
AT3G49260.1	840	886	drought inducibility
AT3G49260.1	472	518	light responsiveness
AT3G49380.1	2	48	light responsiveness
AT3G51380.1	59	105	light responsiveness
AT3G51380.1	1097	1142	abscisic acid responsiveness
AT3G51380.1	1089	1136	light responsiveness
AT3G51380.1	34	80	meristem expression
AT3G59690.1	690	736	drought inducibility
AT4G00820.1	77	126	light responsiveness
AT4G00820.1	79	125	light responsiveness
AT4G00820.1	160	206	light responsiveness
AT4G00820.1	804	850	light responsiveness
AT4G00820.1	79	125	abscisic acid responsiveness
AT4G00820.1	80	125	abscisic acid responsiveness
AT4G00820.1	160	206	abscisic acid responsiveness
AT4G00820.1	161	206	abscisic acid responsiveness
AT4G00820.1	804	850	abscisic acid responsiveness
AT4G00820.1	805	850	abscisic acid responsiveness
AT4G10640.1	878	924	light responsiveness
AT4G10640.1	878	924	abscisic acid responsiveness
AT4G10640.1	879	924	abscisic acid responsiveness
AT4G14750.1	179	225	drought inducibility
AT4G14750.1	345	390	abscisic acid responsiveness
AT4G14750.1	782	827	abscisic acid responsiveness
AT4G23060.1	590	636	abscisic acid responsiveness
AT4G23060.1	591	636	abscisic acid responsiveness
AT4G23060.1	764	810	abscisic acid responsiveness
AT4G23060.1	765	810	abscisic acid responsiveness
AT4G23060.1	1445	1490	abscisic acid responsiveness
AT4G23060.1	590	636	light responsiveness
AT4G23060.1	764	810	light responsiveness
AT4G29150.1	46	91	abscisic acid responsiveness
AT4G29150.1	1301	1347	light responsiveness
AT4G29150.1	1125	1173	light responsiveness
AT4G29150.1	45	91	light responsiveness
AT5G07240.1	630	676	light responsiveness
AT5G07240.1	1579	1625	light responsiveness
AT5G07240.1	631	676	abscisic acid responsiveness
AT5G13460.1	350	396	light responsiveness
AT5G13460.1	511	557	light responsiveness
AT5G62070.1	16	64	light responsiveness
AT5G62070.1	1154	1202	light responsiveness
AT1G14380.1	1846	1894	light responsiveness
AT1G14380.1	768	815	light responsiveness
AT1G17480.1	465	511	light responsiveness
AT1G17480.1	1220	1266	light responsiveness
AT1G17480.1	1723	1769	light responsiveness
AT1G19870.1	1962	2000	light responsiveness
AT1G19870.1	1589	1635	light responsiveness
AT1G19870.1	1800	1846	light responsiveness
AT1G19870.1	641	687	meristem expression
AT1G51960.1	834	880	light responsiveness
AT1G51960.1	1651	1697	light responsiveness
AT1G51960.1	881	931	light responsiveness
AT1G72670.1	85	134	light responsiveness
AT1G74690.1	1201	1247	light responsiveness
AT1G74690.1	1931	1979	light responsiveness
AT1G74690.1	482	527	abscisic acid responsiveness
AT2G02790.1	1849	1896	abscisic acid responsiveness
AT2G02790.1	806	854	light responsiveness
AT2G02790.1	1945	1993	light responsiveness
AT2G02790.1	191	237	light responsiveness
AT2G02790.1	939	985	light responsiveness
AT2G02790.1	545	591	drought inducibility
AT3G16490.1	772	818	light responsiveness
AT3G16490.1	1469	1515	light responsiveness
AT3G16490.1	1156	1203	light responsiveness
AT3G16490.1	444	491	abscisic acid responsiveness
AT3G22190.1	137	183	light responsiveness
AT3G22190.1	1496	1543	light responsiveness
AT3G22190.1	0	21	abscisic acid responsiveness
AT3G22190.1	1249	1294	abscisic acid responsiveness
AT3G49260.1	1605	1651	abscisic acid responsiveness
AT3G49260.1	1605	1651	light responsiveness
AT3G49260.1	250	296	light responsiveness
AT3G49260.1	1184	1230	light responsiveness
AT3G49260.1	1593	1639	light responsiveness
AT3G49380.1	1501	1549	light responsiveness
AT3G51380.1	273	319	light responsiveness
AT3G51380.1	1350	1396	light responsiveness
AT3G51380.1	1261	1308	abscisic acid responsiveness
AT3G51380.1	1822	1867	abscisic acid responsiveness
AT3G59690.1	810	858	light responsiveness
AT3G59690.1	959	1005	meristem expression
AT3G59690.1	1130	1176	light responsiveness
AT3G59690.1	1952	1998	drought inducibility
AT4G00820.1	1079	1125	light responsiveness
AT4G14750.1	616	662	light responsiveness
AT4G14750.1	1618	1664	light responsiveness
AT4G23060.1	31	78	light responsiveness
AT4G23060.1	284	331	light responsiveness
AT4G23060.1	442	487	abscisic acid responsiveness
AT4G23060.1	213	259	light responsiveness
AT4G23060.1	1200	1246	light responsiveness
AT4G23060.1	470	516	drought inducibility
AT4G23060.1	441	487	light responsiveness
AT4G29150.1	1587	1635	light responsiveness
AT4G29150.1	1212	1258	drought inducibility
AT5G07240.1	604	650	light responsiveness
AT5G07240.1	1222	1268	light responsiveness
AT5G07240.1	82	127	abscisic acid responsiveness
AT5G13460.1	1498	1543	abscisic acid responsiveness
AT5G13460.1	1492	1538	meristem expression
AT5G62070.1	318	364	light responsiveness
AT5G62070.1	1703	1749	light responsiveness
AT5G62070.1	1497	1542	abscisic acid responsiveness
AT3G51850.1	-12	34	light responsiveness
AT3G51850.1	-11	34	abscisic acid responsiveness
AT4G04695.1	-10	40	salicylic acid responsiveness
AT3G57530.1	-7	39	light responsiveness
AT1G74740.1	13	60	gibberellin-responsiveness
AT5G66210.1	18	63	MeJA responsiveness
AT5G66210.1	18	63	MeJA responsiveness
AT3G20410.1	37	83	light responsiveness
AT4G09570.1	54	100	light responsiveness
AT4G04700.1	59	107	light responsiveness
AT4G21940.1	68	117	abscisic acid responsiveness
AT4G21940.1	70	116	abscisic acid responsiveness
AT4G21940.1	70	116	light responsiveness
AT4G21940.1	70	116	light responsiveness
AT4G21940.1	71	116	abscisic acid responsiveness
AT4G04700.1	79	127	light responsiveness
AT4G04695.1	82	128	light responsiveness
AT4G04710.1	84	130	low-temperature responsiveness
AT4G36070.1	90	137	light responsiveness
AT1G35670.1	105	151	light responsiveness
AT1G35670.1	106	151	abscisic acid responsiveness
AT3G20410.1	118	166	light responsiveness
AT1G18890.1	121	168	light responsiveness
AT4G21940.1	122	170	light responsiveness
AT4G21940.1	123	169	abscisic acid responsiveness
AT4G21940.1	123	169	light responsiveness
AT4G21940.1	123	169	light responsiveness
AT4G21940.1	124	169	abscisic acid responsiveness
AT4G04740.1	126	172	light responsiveness
AT1G35670.1	135	183	light responsiveness
AT1G35670.1	137	183	light responsiveness
AT1G35670.1	138	183	abscisic acid responsiveness
AT3G10660.1	144	192	light responsiveness
AT5G12180.1	152	201	defense and stress responsiveness
AT5G19450.1	156	202	abscisic acid responsiveness
AT5G19450.1	156	202	light responsiveness
AT5G19450.1	156	202	light responsiveness
AT5G19450.1	157	202	abscisic acid responsiveness
AT2G17290.1	171	219	light responsiveness
AT3G10660.1	179	227	light responsiveness
AT2G31500.1	180	225	MeJA responsiveness
AT2G31500.1	180	225	MeJA responsiveness
AT2G17290.1	193	239	light responsiveness
AT5G19450.1	194	242	light responsiveness
AT5G66210.1	206	252	light responsiveness
AT4G04710.1	207	256	light responsiveness
AT5G66210.1	207	252	abscisic acid responsiveness
AT5G19450.1	210	255	MeJA responsiveness
AT5G19450.1	210	255	MeJA responsiveness
AT2G35890.1	214	262	light responsiveness
AT3G57530.1	215	261	light responsiveness
AT5G66210.1	218	263	MeJA responsiveness
AT5G66210.1	218	263	MeJA responsiveness
AT4G36070.1	221	266	MeJA responsiveness
AT4G36070.1	221	266	MeJA responsiveness
AT3G57530.1	226	272	light responsiveness
AT2G17890.1	229	274	MeJA responsiveness
AT2G17890.1	229	274	MeJA responsiveness
AT1G61950.1	241	290	defense and stress responsiveness
AT3G57530.1	247	296	light responsiveness
AT2G41860.1	251	296	MeJA responsiveness
AT2G41860.1	251	296	MeJA responsiveness
AT2G35890.1	253	301	light responsiveness
AT4G21940.1	254	303	salicylic acid responsiveness
AT5G23580.1	256	306	light responsiveness
AT4G21940.1	261	307	low-temperature responsiveness
AT5G04870.1	267	317	defense and stress responsiveness
AT5G04870.1	271	317	light responsiveness
AT1G74740.1	281	328	auxin responsiveness
AT5G19360.1	290	338	light responsiveness
AT5G23580.1	294	343	salicylic acid responsiveness
AT5G66210.1	299	346	auxin responsiveness
AT5G04870.1	315	360	MeJA responsiveness
AT5G04870.1	315	360	MeJA responsiveness
AT3G57530.1	320	366	low-temperature responsiveness
AT5G23580.1	325	370	MeJA responsiveness
AT5G23580.1	325	370	MeJA responsiveness
AT4G04720.1	326	376	light responsiveness
AT3G20410.1	349	397	light responsiveness
AT1G50700.1	361	408	gibberellin-responsiveness
AT4G21940.1	372	417	abscisic acid responsiveness
AT4G21940.1	372	418	light responsiveness
AT2G41860.1	374	419	MeJA responsiveness
AT2G41860.1	374	419	MeJA responsiveness
AT3G51850.1	389	438	light responsiveness
AT4G04720.1	390	437	gibberellin-responsiveness
AT1G35670.1	393	439	light responsiveness
AT5G04870.1	401	450	wound-responsive
AT5G23580.1	401	446	MeJA responsiveness
AT5G23580.1	401	446	MeJA responsiveness
AT4G04720.1	406	456	light responsiveness
AT5G66210.1	408	455	light responsiveness
AT2G35890.1	409	458	defense and stress responsiveness
AT4G21940.1	414	460	light responsiveness
AT4G21940.1	415	460	abscisic acid responsiveness
AT5G12480.1	438	484	light responsiveness
AT5G12480.1	438	484	abscisic acid responsiveness
AT5G12480.1	438	484	light responsiveness
AT5G12480.1	439	484	abscisic acid responsiveness
AT5G04870.1	453	498	MeJA responsiveness
AT5G04870.1	453	498	MeJA responsiveness
AT5G12180.1	454	503	salicylic acid responsiveness
AT4G04740.1	462	511	defense and stress responsiveness
AT4G04700.1	468	517	light responsiveness
AT4G04740.1	469	515	light responsiveness
AT4G04740.1	470	515	abscisic acid responsiveness
AT1G18890.1	474	520	light responsiveness
AT4G09570.1	479	525	light responsiveness
AT1G74740.1	481	530	light responsiveness
AT4G36070.1	484	529	MeJA responsiveness
AT4G36070.1	484	529	MeJA responsiveness
AT1G35670.1	494	540	low-temperature responsiveness
AT2G38910.1	502	550	light responsiveness
AT2G38910.1	504	550	light responsiveness
AT2G38910.1	505	550	abscisic acid responsiveness
AT5G23580.1	518	565	auxin responsiveness
AT2G17290.1	535	585	light responsiveness
AT5G19360.1	541	586	MeJA responsiveness
AT5G19360.1	541	586	MeJA responsiveness
AT1G61950.1	549	594	MeJA responsiveness
AT1G61950.1	549	594	MeJA responsiveness
AT5G04870.1	559	605	light responsiveness
AT5G04870.1	560	605	abscisic acid responsiveness
AT4G21940.1	564	614	light responsiveness
AT2G31500.1	567	616	salicylic acid responsiveness
AT2G35890.1	579	628	salicylic acid responsiveness
AT4G23650.1	580	629	light responsiveness
AT4G04695.1	583	631	light responsiveness
AT5G23580.1	583	631	light responsiveness
AT4G04720.1	585	633	light responsiveness
AT4G04710.1	590	639	light responsiveness
AT4G04710.1	593	639	abscisic acid responsiveness
AT4G04710.1	593	639	light responsiveness
AT4G04710.1	593	639	light responsiveness
AT4G04710.1	594	639	abscisic acid responsiveness
AT4G04740.1	600	645	MeJA responsiveness
AT4G04740.1	600	645	MeJA responsiveness
AT1G74740.1	604	653	salicylic acid responsiveness
AT3G20410.1	617	666	abscisic acid responsiveness
AT3G51850.1	622	671	light responsiveness
AT3G51850.1	623	668	abscisic acid responsiveness
AT3G51850.1	623	669	light responsiveness
AT3G57530.1	624	670	light responsiveness
AT4G21940.1	625	674	light responsiveness
AT1G61950.1	631	680	salicylic acid responsiveness
AT1G18890.1	637	684	light responsiveness
AT2G38910.1	638	684	light responsiveness
AT4G21940.1	638	684	light responsiveness
AT2G17290.1	651	699	light responsiveness
AT4G09570.1	655	704	light responsiveness
AT4G04710.1	656	702	abscisic acid responsiveness
AT4G04710.1	656	702	light responsiveness
AT4G04710.1	656	702	light responsiveness
AT4G04710.1	657	702	abscisic acid responsiveness
AT5G12480.1	664	714	light responsiveness
AT4G35310.1	665	717	light responsiveness
AT4G04700.1	666	711	MeJA responsiveness
AT4G04700.1	666	711	MeJA responsiveness
AT4G35310.1	668	714	light responsiveness
AT4G35310.1	669	714	abscisic acid responsiveness
AT2G17890.1	680	726	light responsiveness
AT4G04720.1	681	727	low-temperature responsiveness
AT3G57530.1	691	739	light responsiveness
AT5G04870.1	692	742	light responsiveness
AT4G04720.1	694	743	light responsiveness
AT5G19450.1	696	744	light responsiveness
AT5G19450.1	698	744	light responsiveness
AT5G19450.1	699	744	abscisic acid responsiveness
AT3G20410.1	700	749	light responsiveness
AT3G20410.1	701	749	abscisic acid responsiveness
AT3G57530.1	701	747	light responsiveness
AT3G20410.1	702	751	light responsiveness
AT3G20410.1	703	748	abscisic acid responsiveness
AT3G20410.1	703	749	light responsiveness
AT1G61950.1	714	760	light responsiveness
AT1G61950.1	714	760	light responsiveness
AT1G61950.1	714	760	abscisic acid responsiveness
AT1G61950.1	715	760	abscisic acid responsiveness
AT1G74740.1	724	770	low-temperature responsiveness
AT2G17290.1	736	782	abscisic acid responsiveness
AT2G17290.1	736	782	light responsiveness
AT2G17290.1	736	782	light responsiveness
AT4G35310.1	736	782	low-temperature responsiveness
AT2G17290.1	737	782	abscisic acid responsiveness
AT2G38910.1	746	794	light responsiveness
AT1G50700.1	747	794	auxin responsiveness
AT1G74740.1	753	800	light responsiveness
AT2G17290.1	764	810	light responsiveness
AT4G21940.1	769	817	light responsiveness
AT4G21940.1	770	816	light responsiveness
AT5G12480.1	770	817	light responsiveness
AT4G04700.1	771	817	light responsiveness
AT4G21940.1	771	816	abscisic acid responsiveness
AT4G04700.1	772	817	abscisic acid responsiveness
AT5G04870.1	778	828	light responsiveness
AT4G21940.1	787	836	salicylic acid responsiveness
AT4G21940.1	797	843	light responsiveness
AT1G74740.1	802	848	light responsiveness
AT2G31500.1	808	853	MeJA responsiveness
AT2G31500.1	808	853	MeJA responsiveness
AT2G17290.1	809	858	defense and stress responsiveness
AT2G17290.1	809	855	light responsiveness
AT2G17890.1	811	860	light responsiveness
AT2G17890.1	813	862	light responsiveness
AT2G17890.1	814	860	light responsiveness
AT2G17890.1	814	859	abscisic acid responsiveness
AT5G12180.1	817	862	abscisic acid responsiveness
AT5G12180.1	817	863	light responsiveness
AT4G04700.1	832	878	light responsiveness
AT4G09570.1	833	879	light responsiveness
AT4G09570.1	833	878	abscisic acid responsiveness
AT2G35890.1	842	887	MeJA responsiveness
AT2G35890.1	842	887	MeJA responsiveness
AT5G66210.1	847	897	light responsiveness
AT1G18890.1	851	898	light responsiveness
AT2G35890.1	859	905	light responsiveness
AT4G09570.1	877	923	light responsiveness
AT4G04700.1	878	924	light responsiveness
AT1G50700.1	887	933	light responsiveness
AT1G50700.1	887	932	abscisic acid responsiveness
AT4G36070.1	894	940	light responsiveness
AT5G66210.1	895	940	abscisic acid responsiveness
AT5G66210.1	895	941	light responsiveness
AT5G12180.1	899	944	MeJA responsiveness
AT5G12180.1	899	944	MeJA responsiveness
AT4G09570.1	904	950	light responsiveness
AT5G19450.1	913	961	light responsiveness
AT3G20410.1	923	969	light responsiveness
AT3G20410.1	923	972	defense and stress responsiveness
AT4G23650.1	924	973	defense and stress responsiveness
AT4G04695.1	935	981	low-temperature responsiveness
AT4G04710.1	939	987	light responsiveness
AT2G17890.1	942	988	light responsiveness
AT2G17890.1	943	988	abscisic acid responsiveness
AT4G04695.1	946	995	light responsiveness
AT1G50700.1	947	994	auxin responsiveness
AT1G18890.1	961	1009	light responsiveness
AT4G35310.1	963	1009	light responsiveness
AT4G35310.1	965	1013	auxin responsiveness
AT4G35310.1	968	1013	MeJA responsiveness
AT4G35310.1	968	1013	MeJA responsiveness
AT5G66210.1	971	1016	MeJA responsiveness
AT5G66210.1	971	1016	MeJA responsiveness
AT3G51850.1	972	1021	light responsiveness
AT4G35310.1	983	1028	MeJA responsiveness
AT4G35310.1	983	1028	MeJA responsiveness
AT1G74740.1	991	1039	light responsiveness
AT5G19450.1	991	1037	light responsiveness
AT5G19450.1	1004	1054	light responsiveness
AT5G19360.1	1025	1074	salicylic acid responsiveness
AT4G23650.1	1027	1075	light responsiveness
AT4G04720.1	1034	1080	light responsiveness
AT4G04720.1	1034	1079	abscisic acid responsiveness
AT1G61950.1	1037	1083	light responsiveness
AT5G12180.1	1053	1103	light responsiveness
AT1G61950.1	1056	1104	light responsiveness
AT2G35890.1	1056	1102	light responsiveness
AT2G35890.1	1056	1101	abscisic acid responsiveness
AT4G35310.1	1059	1106	light responsiveness
AT4G04740.1	1065	1111	light responsiveness
AT1G74740.1	1075	1123	light responsiveness
AT1G61950.1	1079	1128	abscisic acid responsiveness
AT2G41860.1	1087	1136	defense and stress responsiveness
AT4G04710.1	1101	1148	auxin responsiveness
AT1G18890.1	1114	1160	light responsiveness
AT2G35890.1	1114	1163	light responsiveness
AT2G38910.1	1124	1172	light responsiveness
AT4G04695.1	1128	1176	light responsiveness
AT1G18890.1	1133	1182	light responsiveness
AT5G66210.1	1135	1181	abscisic acid responsiveness
AT5G66210.1	1135	1181	light responsiveness
AT5G66210.1	1135	1181	light responsiveness
AT5G66210.1	1136	1181	abscisic acid responsiveness
AT4G04700.1	1138	1187	light responsiveness
AT1G35670.1	1140	1185	MeJA responsiveness
AT1G35670.1	1140	1185	MeJA responsiveness
AT5G12480.1	1144	1193	light responsiveness
AT3G20410.1	1150	1199	light responsiveness
AT5G66210.1	1158	1203	MeJA responsiveness
AT5G66210.1	1158	1203	MeJA responsiveness
AT5G12480.1	1161	1211	light responsiveness
AT4G21940.1	1170	1215	MeJA responsiveness
AT4G21940.1	1170	1215	MeJA responsiveness
AT4G04700.1	1173	1219	low-temperature responsiveness
AT4G04710.1	1192	1237	MeJA responsiveness
AT4G04710.1	1192	1237	MeJA responsiveness
AT3G51850.1	1195	1243	light responsiveness
AT1G35670.1	1199	1244	MeJA responsiveness
AT1G35670.1	1199	1244	MeJA responsiveness
AT4G09570.1	1211	1257	light responsiveness
AT2G35890.1	1212	1261	light responsiveness
AT3G57530.1	1213	1259	light responsiveness
AT3G57530.1	1214	1259	abscisic acid responsiveness
AT1G50700.1	1218	1264	light responsiveness
AT1G50700.1	1218	1263	abscisic acid responsiveness
AT2G17290.1	1230	1277	light responsiveness
AT1G74740.1	1245	1291	light responsiveness
AT1G74740.1	1245	1294	defense and stress responsiveness
AT2G31500.1	1262	1308	low-temperature responsiveness
AT3G51850.1	1277	1326	salicylic acid responsiveness
AT4G36070.1	1278	1324	light responsiveness
AT4G36070.1	1279	1324	abscisic acid responsiveness
AT4G21940.1	1292	1341	abscisic acid responsiveness
AT4G21940.1	1293	1342	light responsiveness
AT4G21940.1	1294	1340	abscisic acid responsiveness
AT4G21940.1	1294	1340	light responsiveness
AT4G21940.1	1294	1340	light responsiveness
AT4G21940.1	1295	1340	abscisic acid responsiveness
AT1G35670.1	1300	1345	MeJA responsiveness
AT1G35670.1	1300	1345	MeJA responsiveness
AT3G20410.1	1300	1346	light responsiveness
AT4G04710.1	1307	1353	light responsiveness
AT4G04710.1	1308	1353	abscisic acid responsiveness
AT2G38910.1	1309	1355	light responsiveness
AT2G38910.1	1309	1354	abscisic acid responsiveness
AT4G04740.1	1322	1368	light responsiveness
AT4G04740.1	1322	1367	abscisic acid responsiveness
AT4G09570.1	1327	1376	light responsiveness
AT4G36070.1	1329	1378	salicylic acid responsiveness
AT4G04700.1	1348	1394	low-temperature responsiveness
AT4G21940.1	1356	1401	MeJA responsiveness
AT4G21940.1	1356	1401	MeJA responsiveness
AT4G04695.1	1357	1403	low-temperature responsiveness
AT1G61950.1	1358	1407	salicylic acid responsiveness
AT4G04695.1	1366	1412	low-temperature responsiveness
AT4G04720.1	1368	1416	light responsiveness
AT4G04695.1	1387	1433	low-temperature responsiveness
AT5G04870.1	1387	1435	light responsiveness
AT4G21940.1	1398	1443	MeJA responsiveness
AT4G21940.1	1398	1443	MeJA responsiveness
AT4G21940.1	1399	1445	light responsiveness
AT4G21940.1	1400	1445	abscisic acid responsiveness
AT1G50700.1	1402	1449	auxin responsiveness
AT2G17290.1	1403	1452	salicylic acid responsiveness
AT4G04695.1	1405	1451	low-temperature responsiveness
AT4G04695.1	1415	1461	low-temperature responsiveness
AT1G74740.1	1423	1468	MeJA responsiveness
AT1G74740.1	1423	1468	MeJA responsiveness
AT1G74740.1	1444	1493	light responsiveness
AT2G17890.1	1447	1492	MeJA responsiveness
AT2G17890.1	1447	1492	MeJA responsiveness
AT4G21940.1	1447	1493	light responsiveness
AT4G21940.1	1448	1493	abscisic acid responsiveness
AT2G35890.1	1456	1505	defense and stress responsiveness
AT1G74740.1	1459	1506	abscisic acid responsiveness
AT5G19360.1	1463	1510	gibberellin-responsiveness
AT4G21940.1	1473	1518	MeJA responsiveness
AT4G21940.1	1473	1518	MeJA responsiveness
AT3G57530.1	1482	1532	light responsiveness
AT4G04740.1	1487	1536	light responsiveness
AT1G74740.1	1491	1539	light responsiveness
AT1G74740.1	1492	1537	abscisic acid responsiveness
AT1G74740.1	1492	1538	light responsiveness
AT4G35310.1	1501	1547	light responsiveness
AT4G21940.1	1520	1566	light responsiveness
AT4G21940.1	1521	1566	abscisic acid responsiveness
AT5G19450.1	1522	1569	light responsiveness
AT4G04695.1	1534	1580	low-temperature responsiveness
AT2G38910.1	1559	1608	defense and stress responsiveness
AT4G21940.1	1562	1609	abscisic acid responsiveness
AT2G35890.1	1564	1610	light responsiveness
AT2G35890.1	1567	1613	light responsiveness
AT2G35890.1	1568	1613	abscisic acid responsiveness
AT5G66210.1	1573	1619	light responsiveness
AT4G04710.1	1578	1624	low-temperature responsiveness
AT2G35890.1	1589	1634	MeJA responsiveness
AT2G35890.1	1589	1634	MeJA responsiveness
AT3G57530.1	1605	1651	light responsiveness
AT4G04740.1	1608	1657	light responsiveness
AT4G04695.1	1610	1656	low-temperature responsiveness
AT4G04695.1	1616	1662	low-temperature responsiveness
AT5G19360.1	1619	1667	light responsiveness
AT1G61950.1	1629	1678	salicylic acid responsiveness
AT1G18890.1	1639	1687	light responsiveness
AT2G38910.1	1641	1690	salicylic acid responsiveness
AT4G04700.1	1644	1694	light responsiveness
AT1G18890.1	1647	1696	salicylic acid responsiveness
AT2G35890.1	1660	1706	light responsiveness
AT4G04695.1	1663	1709	low-temperature responsiveness
AT2G17290.1	1664	1713	light responsiveness
AT1G74740.1	1684	1733	defense and stress responsiveness
AT1G35670.1	1695	1744	light responsiveness
AT4G04740.1	1695	1741	light responsiveness
AT4G04700.1	1709	1755	low-temperature responsiveness
AT5G12180.1	1715	1760	abscisic acid responsiveness
AT5G12180.1	1715	1761	light responsiveness
AT4G36070.1	1728	1777	defense and stress responsiveness
AT2G35890.1	1731	1778	light responsiveness
AT5G12180.1	1735	1782	light responsiveness
AT5G12180.1	1738	1785	light responsiveness
AT2G38910.1	1739	1785	light responsiveness
AT2G38910.1	1740	1785	abscisic acid responsiveness
AT4G36070.1	1741	1789	light responsiveness
AT1G35670.1	1744	1793	salicylic acid responsiveness
AT5G23580.1	1745	1794.5	light responsiveness
AT2G31500.1	1768	1817	salicylic acid responsiveness
AT1G18890.1	1769	1815	low-temperature responsiveness
AT4G36070.1	1776	1825	light responsiveness
AT3G20410.1	1780	1825	abscisic acid responsiveness
AT3G20410.1	1780	1826	light responsiveness
AT3G57530.1	1798	1843	MeJA responsiveness
AT3G57530.1	1798	1843	MeJA responsiveness
AT2G35890.1	1801	1848	light responsiveness
AT4G04720.1	1801	1849	light responsiveness
AT4G36070.1	1814	1860	low-temperature responsiveness
AT5G12180.1	1826	1875	light responsiveness
AT5G12180.1	1831	1880	defense and stress responsiveness
AT4G04720.1	1836	1881	MeJA responsiveness
AT4G04720.1	1836	1881	MeJA responsiveness
AT3G20410.1	1847	1895	light responsiveness
AT4G04720.1	1847	1895	light responsiveness
AT5G12180.1	1847	1895	light responsiveness
AT2G17890.1	1853	1900	light responsiveness
AT2G38910.1	1855	1901	light responsiveness
AT2G38910.1	1855	1900	abscisic acid responsiveness
AT4G04740.1	1855	1901	light responsiveness
AT2G38910.1	1863	1908	MeJA responsiveness
AT2G38910.1	1863	1908	MeJA responsiveness
AT1G18890.1	1866	1911	MeJA responsiveness
AT1G18890.1	1866	1911	MeJA responsiveness
AT4G23650.1	1874	1923	light responsiveness
AT4G23650.1	1874	1923	light responsiveness
AT5G19450.1	1875	1923	light responsiveness
AT1G61950.1	1876	1922	light responsiveness
AT4G23650.1	1876	1922	light responsiveness
AT4G23650.1	1876	1922	light responsiveness
AT4G23650.1	1876	1922	abscisic acid responsiveness
AT1G61950.1	1877	1922	abscisic acid responsiveness
AT4G23650.1	1877	1922	abscisic acid responsiveness
AT4G21940.1	1880	1929	light responsiveness
AT5G12180.1	1881	1927	light responsiveness
AT2G35890.1	1897	1946	salicylic acid responsiveness
AT4G04695.1	1897	1946	salicylic acid responsiveness
AT4G21940.1	1899	1948	defense and stress responsiveness
AT2G38910.1	1905	1953	light responsiveness
AT4G04695.1	1909	1955	light responsiveness
AT2G17890.1	1923	1972	defense and stress responsiveness
AT1G50700.1	1934	1980	light responsiveness
AT4G04720.1	1936	1985	salicylic acid responsiveness
AT2G17890.1	1959	2005	low-temperature responsiveness

## Sheet: summary
	Var2	Freq
8	light responsiveness	653
1	abscisic acid responsiveness	236
11	MeJA responsiveness	148
14	salicylic acid responsiveness	36
9	low-temperature responsiveness	35
4	defense and stress responsiveness	29
3	auxin responsiveness	24
5	drought inducibility	20
12	meristem expression	17
7	gibberellin responsiveness	12
6	gibberellin-responsiveness	4
2	anoxic specific inducibility	2
13	meristem specific activation	2
15	wound-responsive	1
