# Supplementary material for: Genome-Wide Identification and Characterization of Calcium Metabolism Related Gene Families in Arabidopsis thaliana and Their Regulation by Bacillus amyloliquefaciens Under High Calcium Stress
Source: Front Plant Sci. 2021 Aug 11;12:707496. doi: 10.3389/fpls.2021.707496 (PMC8387222; doi:10.3389/fpls.2021.707496)
Supplement: Supplementary Table 6 — The summary of the duplications of the 102 genes in calcium-related gene families detected in A. thaliana. [file Table_6.xlsx]

## Sheet: chr_dup_freq
chr	Freq
chr1	8
chr2	5
chr3	3
chr4	11
chr5	6

## Sheet: dup_genes_id
AT5G19450.1
AT1G15990.1
AT4G04695.1
AT4G09570.1
AT2G34180.1
AT3G57530.1
AT5G19360.1
AT2G23980.1
AT1G74740.1
AT4G18700.1
AT4G35310.1
AT4G04740.1
AT4G21940.1
AT3G20410.1
AT4G36070.1
AT1G01340.1
AT3G10660.1
AT5G12480.1
AT1G19780.1
AT4G04700.1
AT1G35670.1
AT1G29230.1
AT2G41860.1
AT5G12180.1
AT4G30560.1
AT1G18890.1
AT5G45810.1
AT2G17290.1
AT4G04720.1
AT1G50700.1
AT2G17890.1
AT4G01010.1
AT5G04870.1

## Sheet: dup_aln>0.75_identity>75
geneA	geneB	X..identity	alignment.length	mismatches	gap.opens	q..start	q..end	s..start	s..end	evalue	bit.score	geneALen	geneBLen	aln_ratio	gene1	gene2
AT5G19450.1	AT5G12480.1	86.559	1607	198	14	1	1595	1	1601	0	1755	1602	1608	0.999378	AT5G12480.1	AT5G19450.1
AT1G15990.1	AT1G19780.1	83.628	2260	299	48	1	2211	1	2238	0	2058	2217	2262	0.999116	AT1G19780.1	AT1G15990.1
AT4G04695.1	AT4G04700.1	89.485	1455	143	7	1	1450	1	1450	0	1831	1455	1458	0.997942	AT4G04700.1	AT4G04695.1
AT4G09570.1	AT1G35670.1	88.267	1466	169	2	1	1463	1	1466	0	1751	1506	1488	0.97344	AT4G09570.1	AT1G35670.1
AT2G34180.1	AT1G29230.1	78.62	1478	277	21	50	1503	98	1560	0	942	1509	1563	0.945617	AT1G29230.1	AT2G34180.1
AT3G57530.1	AT2G41860.1	82.063	1483	257	8	136	1612	109	1588	0	1256	1617	1593	0.91713	AT3G57530.1	AT2G41860.1
AT5G19360.1	AT5G12180.1	87.776	1448	173	4	127	1572	142	1587	0	1690	1572	1587	0.912413	AT5G12180.1	AT5G19360.1
AT2G23980.1	AT4G30560.1	82.698	2046	326	19	13	2044	10	2041	0	1792	2244	2202	0.911765	AT2G23980.1	AT4G30560.1
AT1G74740.1	AT1G18890.1	86.787	1491	195	2	135	1624	147	1636	0	1661	1626	1638	0.910256	AT1G18890.1	AT1G74740.1
AT4G18700.1	AT5G45810.1	81.523	1326	224	15	55	1365	61	1380	0	1072	1470	1452	0.902041	AT4G18700.1	AT5G45810.1
AT4G35310.1	AT2G17290.1	87.651	1490	178	5	185	1671	149	1635	0	1727	1671	1635	0.891682	AT4G35310.1	AT2G17290.1
AT4G04740.1	AT4G04720.1	90.436	1422	135	1	143	1563	175	1596	0	1871	1563	1596	0.890977	AT4G04720.1	AT4G04740.1
AT4G21940.1	AT4G04720.1	85.018	1415	209	1	251	1665	185	1596	0	1435	1665	1596	0.84985	AT4G21940.1	AT4G04720.1
AT3G20410.1	AT1G50700.1	87.4	1373	171	2	235	1606	181	1552	0	1576	1626	1566	0.844403	AT3G20410.1	AT1G50700.1
AT4G04740.1	AT4G21940.1	81.17	1402	251	13	152	1545	251	1647	0	1114	1563	1665	0.842042	AT4G21940.1	AT4G04740.1
AT4G36070.1	AT2G17890.1	82.857	1435	232	14	156	1583	267	1694	0	1275	1605	1716	0.836247	AT2G17890.1	AT4G36070.1
AT1G01340.1	AT4G01010.1	83.228	1741	277	11	174	1905	189	1923	0	1583	2121	2091	0.820839	AT1G01340.1	AT4G01010.1
AT4G04740.1	AT4G04700.1	75.745	1208	261	22	333	1518	210	1407	1.19e-166	579	1563	1458	0.772873	AT4G04740.1	AT4G04700.1
AT3G10660.1	AT5G04870.1	87.711	1481	182	0	456	1936	348	1828	0	1727	1941	1833	0.763009	AT3G10660.1	AT5G04870.1

## Sheet: all_dup_blastp
geneA	geneB	geneBgeneA	X..identity	alignment.length	mismatches	gap.opens	q..start	q..end	s..start	s..end	evalue	bit.score	geneALen	geneBLen	aln_ratio	gene1	gene2
AT4G24400.1	AT4G24400.1	AT4G24400.1AT4G24400.1	100	1338	0	0	1	1338	1	1338	0	2471	1338	1338	1	AT4G24400.1	AT4G24400.1
AT3G10660.1	AT3G10660.1	AT3G10660.1AT3G10660.1	100	1941	0	0	1	1941	1	1941	0	3585	1941	1941	1	AT3G10660.1	AT3G10660.1
AT4G04740.1	AT4G04720.1	AT4G04720.1AT4G04740.1	90.436	1422	135	1	143	1563	175	1596	0	1871	1563	1596	0.890977	AT4G04720.1	AT4G04740.1
AT4G04720.1	AT4G04740.1	AT4G04720.1AT4G04740.1	90.436	1422	135	1	175	1596	143	1563	0	1871	1596	1563	0.890977	AT4G04720.1	AT4G04740.1
AT1G74740.1	AT1G74740.1	AT1G74740.1AT1G74740.1	100	1626	0	0	1	1626	1	1626	0	3003	1626	1626	1	AT1G74740.1	AT1G74740.1
AT4G04695.1	AT4G04700.1	AT4G04700.1AT4G04695.1	89.485	1455	143	7	1	1450	1	1450	0	1831	1455	1458	0.997942	AT4G04700.1	AT4G04695.1
AT1G61950.1	AT1G61950.1	AT1G61950.1AT1G61950.1	100	1656	0	0	1	1656	1	1656	0	3059	1656	1656	1	AT1G61950.1	AT1G61950.1
AT2G30360.1	AT2G30360.1	AT2G30360.1AT2G30360.1	100	1308	0	0	1	1308	1	1308	0	2416	1308	1308	1	AT2G30360.1	AT2G30360.1
AT1G17480.1	AT1G17480.1	AT1G17480.1AT1G17480.1	100	1116	0	0	1	1116	1	1116	0	2061	1116	1116	1	AT1G17480.1	AT1G17480.1
AT2G31500.1	AT2G31500.1	AT2G31500.1AT2G31500.1	100	1749	0	0	1	1749	1	1749	0	3230	1749	1749	1	AT2G31500.1	AT2G31500.1
AT3G57530.1	AT3G57530.1	AT3G57530.1AT3G57530.1	100	1617	0	0	1	1617	1	1617	0	2987	1617	1617	1	AT3G57530.1	AT3G57530.1
AT4G04700.1	AT4G04695.1	AT4G04700.1AT4G04695.1	89.485	1455	143	7	1	1450	1	1450	0	1831	1458	1455	0.997942	AT4G04700.1	AT4G04695.1
AT4G09570.1	AT1G35670.1	AT4G09570.1AT1G35670.1	88.267	1466	169	2	1	1463	1	1466	0	1751	1506	1488	0.97344	AT4G09570.1	AT1G35670.1
AT1G35670.1	AT4G09570.1	AT4G09570.1AT1G35670.1	88.267	1466	169	2	1	1466	1	1463	0	1751	1488	1506	0.97344	AT4G09570.1	AT1G35670.1
AT4G22200.1	AT4G22200.1	AT4G22200.1AT4G22200.1	100	2409	0	0	1	2409	1	2409	0	4449	2409	2409	1	AT4G22200.1	AT4G22200.1
AT1G29230.1	AT1G29230.1	AT1G29230.1AT1G29230.1	100	1563	0	0	1	1563	1	1563	0	2887	1563	1563	1	AT1G29230.1	AT1G29230.1
AT5G19360.1	AT5G12180.1	AT5G12180.1AT5G19360.1	87.776	1448	173	4	127	1572	142	1587	0	1690	1572	1587	0.912413	AT5G12180.1	AT5G19360.1
AT4G09570.1	AT4G09570.1	AT4G09570.1AT4G09570.1	100	1506	0	0	1	1506	1	1506	0	2782	1506	1506	1	AT4G09570.1	AT4G09570.1
AT5G12180.1	AT5G19360.1	AT5G12180.1AT5G19360.1	87.776	1448	173	4	142	1587	127	1572	0	1690	1587	1572	0.912413	AT5G12180.1	AT5G19360.1
AT1G14380.1	AT1G14380.1	AT1G14380.1AT1G14380.1	100	1995	0	0	1	1995	1	1995	0	3685	1995	1995	1	AT1G14380.1	AT1G14380.1
AT5G23580.1	AT5G23580.1	AT5G23580.1AT5G23580.1	100	1473	0	0	1	1473	1	1473	0	2721	1473	1473	1	AT5G23580.1	AT5G23580.1
AT3G54570.1	AT3G54570.1	AT3G54570.1AT3G54570.1	100	1254	0	0	1	1254	1	1254	0	2316	1254	1254	1	AT3G54570.1	AT3G54570.1
AT1G73805.1	AT1G73805.1	AT1G73805.1AT1G73805.1	100	1356	0	0	1	1356	1	1356	0	2505	1356	1356	1	AT1G73805.1	AT1G73805.1
AT1G35670.1	AT1G35670.1	AT1G35670.1AT1G35670.1	100	1488	0	0	1	1488	1	1488	0	2748	1488	1488	1	AT1G35670.1	AT1G35670.1
AT3G10660.1	AT5G04870.1	AT3G10660.1AT5G04870.1	87.711	1481	182	0	456	1936	348	1828	0	1727	1941	1833	0.763009	AT3G10660.1	AT5G04870.1
AT3G02850.1	AT3G02850.1	AT3G02850.1AT3G02850.1	100	2487	0	0	1	2487	1	2487	0	4593	2487	2487	1	AT3G02850.1	AT3G02850.1
AT3G49260.1	AT3G49260.1	AT3G49260.1AT3G49260.1	100	1416	0	0	1	1416	1	1416	0	2615	1416	1416	1	AT3G49260.1	AT3G49260.1
AT5G19450.1	AT5G19450.1	AT5G19450.1AT5G19450.1	100	1602	0	0	1	1602	1	1602	0	2959	1602	1602	1	AT5G19450.1	AT5G19450.1
AT5G04870.1	AT3G10660.1	AT3G10660.1AT5G04870.1	87.711	1481	182	0	348	1828	456	1936	0	1727	1833	1941	0.763009	AT3G10660.1	AT5G04870.1
AT5G53130.1	AT5G53130.1	AT5G53130.1AT5G53130.1	100	2151	0	0	1	2151	1	2151	0	3973	2151	2151	1	AT5G53130.1	AT5G53130.1
AT3G16490.1	AT3G16490.1	AT3G16490.1AT3G16490.1	100	1170	0	0	1	1170	1	1170	0	2161	1170	1170	1	AT3G16490.1	AT3G16490.1
AT5G01810.1	AT5G01810.1	AT5G01810.1AT5G01810.1	100	1266	0	0	1	1266	1	1266	0	2338	1266	1266	1	AT5G01810.1	AT5G01810.1
AT3G48010.1	AT3G48010.1	AT3G48010.1AT3G48010.1	100	2118	0	0	1	2118	1	2118	0	3912	2118	2118	1	AT3G48010.1	AT3G48010.1
AT2G23980.1	AT2G23980.1	AT2G23980.1AT2G23980.1	100	2244	0	0	1	2244	1	2244	0	4145	2244	2244	1	AT2G23980.1	AT2G23980.1
AT4G35310.1	AT2G17290.1	AT4G35310.1AT2G17290.1	87.651	1490	178	5	185	1671	149	1635	0	1727	1671	1635	0.891682	AT4G35310.1	AT2G17290.1
AT2G17290.1	AT4G35310.1	AT4G35310.1AT2G17290.1	87.651	1490	178	5	149	1635	185	1671	0	1727	1635	1671	0.891682	AT4G35310.1	AT2G17290.1
AT1G51960.1	AT1G51960.1	AT1G51960.1AT1G51960.1	100	1056	0	0	1	1056	1	1056	0	1951	1056	1056	1	AT1G51960.1	AT1G51960.1
AT4G04740.1	AT4G04740.1	AT4G04740.1AT4G04740.1	100	1563	0	0	1	1563	1	1563	0	2887	1563	1563	1	AT4G04740.1	AT4G04740.1
AT3G20410.1	AT1G50700.1	AT3G20410.1AT1G50700.1	87.4	1373	171	2	235	1606	181	1552	0	1576	1626	1566	0.844403	AT3G20410.1	AT1G50700.1
AT1G50700.1	AT3G20410.1	AT3G20410.1AT1G50700.1	87.4	1373	171	2	181	1552	235	1606	0	1576	1566	1626	0.844403	AT3G20410.1	AT1G50700.1
AT1G74740.1	AT1G18890.1	AT1G18890.1AT1G74740.1	86.787	1491	195	2	135	1624	147	1636	0	1661	1626	1638	0.910256	AT1G18890.1	AT1G74740.1
AT1G18890.1	AT1G74740.1	AT1G18890.1AT1G74740.1	86.787	1491	195	2	147	1636	135	1624	0	1661	1638	1626	0.910256	AT1G18890.1	AT1G74740.1
AT5G19450.1	AT5G12480.1	AT5G12480.1AT5G19450.1	86.559	1607	198	14	1	1595	1	1601	0	1755	1602	1608	0.999378	AT5G12480.1	AT5G19450.1
AT4G04695.1	AT4G04695.1	AT4G04695.1AT4G04695.1	100	1455	0	0	1	1455	1	1455	0	2687	1455	1455	1	AT4G04695.1	AT4G04695.1
AT5G12480.1	AT5G19450.1	AT5G12480.1AT5G19450.1	86.559	1607	198	14	1	1601	1	1595	0	1755	1608	1602	0.999378	AT5G12480.1	AT5G19450.1
AT2G24610.1	AT2G24610.1	AT2G24610.1AT2G24610.1	100	2181	0	0	1	2181	1	2181	0	4028	2181	2181	1	AT2G24610.1	AT2G24610.1
AT4G23650.1	AT4G23650.1	AT4G23650.1AT4G23650.1	100	1590	0	0	1	1590	1	1590	0	2937	1590	1590	1	AT4G23650.1	AT4G23650.1
AT5G19360.1	AT5G19360.1	AT5G19360.1AT5G19360.1	100	1572	0	0	1	1572	1	1572	0	2904	1572	1572	1	AT5G19360.1	AT5G19360.1
AT4G04740.1	AT4G04720.1	AT4G04720.1AT4G04740.1	85.185	135	8	5	1	135	1	123	5.19e-31	128	1563	1596	0.0845865	AT4G04720.1	AT4G04740.1
AT5G25110.1	AT5G25110.1	AT5G25110.1AT5G25110.1	100	1467	0	0	1	1467	1	1467	0	2710	1467	1467	1	AT5G25110.1	AT5G25110.1
AT4G18700.1	AT4G18700.1	AT4G18700.1AT4G18700.1	100	1470	0	0	1	1470	1	1470	0	2715	1470	1470	1	AT4G18700.1	AT4G18700.1
AT4G04720.1	AT4G04740.1	AT4G04720.1AT4G04740.1	85.185	135	8	5	1	123	1	135	5.3e-31	128	1596	1563	0.0845865	AT4G04720.1	AT4G04740.1
AT1G30270.1	AT1G30270.1	AT1G30270.1AT1G30270.1	100	1449	0	0	1	1449	1	1449	0	2676	1449	1449	1	AT1G30270.1	AT1G30270.1
AT5G37500.1	AT5G37500.1	AT5G37500.1AT5G37500.1	100	2463	0	0	1	2463	1	2463	0	4549	2463	2463	1	AT5G37500.1	AT5G37500.1
AT1G18890.1	AT1G18890.1	AT1G18890.1AT1G18890.1	100	1638	0	0	1	1638	1	1638	0	3025	1638	1638	1	AT1G18890.1	AT1G18890.1
AT4G18290.1	AT5G46240.1	AT4G18290.1AT5G46240.1	85.18	1525	218	6	1	1521	1	1521	0	1557	2094	2034	0.728271	AT4G18290.1	AT5G46240.1
AT4G36070.1	AT4G36070.1	AT4G36070.1AT4G36070.1	100	1605	0	0	1	1605	1	1605	0	2964	1605	1605	1	AT4G36070.1	AT4G36070.1
AT5G46240.1	AT4G18290.1	AT4G18290.1AT5G46240.1	85.151	1522	224	2	1	1521	1	1521	0	1557	2034	2094	0.726839	AT4G18290.1	AT5G46240.1
AT2G35890.1	AT2G35890.1	AT2G35890.1AT2G35890.1	100	1563	0	0	1	1563	1	1563	0	2887	1563	1563	1	AT2G35890.1	AT2G35890.1
AT4G00820.1	AT4G00820.1	AT4G00820.1AT4G00820.1	100	1605	0	0	1	1605	1	1605	0	2964	1605	1605	1	AT4G00820.1	AT4G00820.1
AT5G66210.1	AT5G66210.1	AT5G66210.1AT5G66210.1	100	1572	0	0	1	1572	1	1572	0	2904	1572	1572	1	AT5G66210.1	AT5G66210.1
AT5G62070.1	AT5G62070.1	AT5G62070.1AT5G62070.1	100	1212	0	0	1	1212	1	1212	0	2239	1212	1212	1	AT5G62070.1	AT5G62070.1
AT2G24300.1	AT2G24300.1	AT2G24300.1AT2G24300.1	100	1659	0	0	1	1659	1	1659	0	3064	1659	1659	1	AT2G24300.1	AT2G24300.1
AT4G21940.1	AT4G04720.1	AT4G21940.1AT4G04720.1	85.018	1415	209	1	251	1665	185	1596	0	1435	1665	1596	0.84985	AT4G21940.1	AT4G04720.1
AT4G04720.1	AT4G21940.1	AT4G21940.1AT4G04720.1	85.018	1415	209	1	185	1596	251	1665	0	1435	1596	1665	0.84985	AT4G21940.1	AT4G04720.1
AT2G28260.1	AT2G28260.1	AT2G28260.1AT2G28260.1	100	2037	0	0	1	2037	1	2037	0	3762	2037	2037	1	AT2G28260.1	AT2G28260.1
AT2G41860.1	AT2G41860.1	AT2G41860.1AT2G41860.1	100	1593	0	0	1	1593	1	1593	0	2942	1593	1593	1	AT2G41860.1	AT2G41860.1
AT5G58380.1	AT5G07070.1	AT5G58380.1AT5G07070.1	84.01	838	131	3	1	837	1	836	0	802	1440	1371	0.581944	AT5G58380.1	AT5G07070.1
AT5G07070.1	AT5G58380.1	AT5G58380.1AT5G07070.1	84.01	838	131	3	1	836	1	837	0	802	1371	1440	0.581944	AT5G58380.1	AT5G07070.1
AT5G15410.1	AT5G15410.1	AT5G15410.1AT5G15410.1	100	2181	0	0	1	2181	1	2181	0	4028	2181	2181	1	AT5G15410.1	AT5G15410.1
AT1G19870.1	AT1G19870.1	AT1G19870.1AT1G19870.1	100	2385	0	0	1	2385	1	2385	0	4405	2385	2385	1	AT1G19870.1	AT1G19870.1
AT5G10930.1	AT5G10930.1	AT5G10930.1AT5G10930.1	100	1338	0	0	1	1338	1	1338	0	2471	1338	1338	1	AT5G10930.1	AT5G10930.1
AT1G15990.1	AT1G19780.1	AT1G19780.1AT1G15990.1	83.628	2260	299	48	1	2211	1	2238	0	2058	2217	2262	0.999116	AT1G19780.1	AT1G15990.1
AT5G21326.1	AT5G21326.1	AT5G21326.1AT5G21326.1	100	1320	0	0	1	1320	1	1320	0	2438	1320	1320	1	AT5G21326.1	AT5G21326.1
AT4G31000.1	AT4G31000.1	AT4G31000.1AT4G31000.1	100	1689	0	0	1	1689	1	1689	0	3120	1689	1689	1	AT4G31000.1	AT4G31000.1
AT1G19780.1	AT1G15990.1	AT1G19780.1AT1G15990.1	83.628	2260	299	48	1	2238	1	2211	0	2058	2262	2217	0.999116	AT1G19780.1	AT1G15990.1
AT4G25800.1	AT5G57580.1	AT5G57580.1AT4G25800.1	83.601	1183	194	0	4	1186	37	1219	0	1110	1806	1944	0.608539	AT5G57580.1	AT4G25800.1
AT5G35410.1	AT5G35410.1	AT5G35410.1AT5G35410.1	100	1341	0	0	1	1341	1	1341	0	2477	1341	1341	1	AT5G35410.1	AT5G35410.1
AT5G58380.1	AT5G58380.1	AT5G58380.1AT5G58380.1	100	1440	0	0	1	1440	1	1440	0	2660	1440	1440	1	AT5G58380.1	AT5G58380.1
AT5G57580.1	AT4G25800.1	AT5G57580.1AT4G25800.1	83.601	1183	194	0	37	1219	4	1186	0	1110	1944	1806	0.608539	AT5G57580.1	AT4G25800.1
AT1G74690.1	AT1G74690.1	AT1G74690.1AT1G74690.1	100	1764	0	0	1	1764	1	1764	0	3258	1764	1764	1	AT1G74690.1	AT1G74690.1
AT4G25800.1	AT4G25800.1	AT4G25800.1AT4G25800.1	100	1806	0	0	1	1806	1	1806	0	3336	1806	1806	1	AT4G25800.1	AT4G25800.1
AT2G24300.1	AT4G31000.1	AT4G31000.1AT2G24300.1	83.475	1059	158	10	22	1078	175	1218	0	970	1659	1689	0.626998	AT4G31000.1	AT2G24300.1
AT3G51380.1	AT3G51380.1	AT3G51380.1AT3G51380.1	100	312	0	0	1	312	1	312	8.19e-167	577	312	312	1	AT3G51380.1	AT3G51380.1
AT3G20410.1	AT3G20410.1	AT3G20410.1AT3G20410.1	100	1626	0	0	1	1626	1	1626	0	3003	1626	1626	1	AT3G20410.1	AT3G20410.1
AT4G31000.1	AT2G24300.1	AT4G31000.1AT2G24300.1	83.475	1059	158	10	175	1218	22	1078	0	970	1689	1659	0.626998	AT4G31000.1	AT2G24300.1
AT5G04870.1	AT5G04870.1	AT5G04870.1AT5G04870.1	100	1833	0	0	1	1833	1	1833	0	3386	1833	1833	1	AT5G04870.1	AT5G04870.1
AT1G01340.1	AT4G01010.1	AT1G01340.1AT4G01010.1	83.228	1741	277	11	174	1905	189	1923	0	1583	2121	2091	0.820839	AT1G01340.1	AT4G01010.1
AT4G23060.1	AT4G23060.1	AT4G23060.1AT4G23060.1	100	1455	0	0	1	1455	1	1455	0	2687	1455	1455	1	AT4G23060.1	AT4G23060.1
AT4G21940.1	AT4G21940.1	AT4G21940.1AT4G21940.1	100	1665	0	0	1	1665	1	1665	0	3075	1665	1665	1	AT4G21940.1	AT4G21940.1
AT4G01010.1	AT1G01340.1	AT1G01340.1AT4G01010.1	83.228	1741	277	11	189	1923	174	1905	0	1583	2091	2121	0.820839	AT1G01340.1	AT4G01010.1
AT4G36070.1	AT2G17890.1	AT2G17890.1AT4G36070.1	82.857	1435	232	14	156	1583	267	1694	0	1275	1605	1716	0.836247	AT2G17890.1	AT4G36070.1
AT4G04710.1	AT4G04710.1	AT4G04710.1AT4G04710.1	100	1497	0	0	1	1497	1	1497	0	2765	1497	1497	1	AT4G04710.1	AT4G04710.1
AT2G17890.1	AT4G36070.1	AT2G17890.1AT4G36070.1	82.857	1435	232	14	267	1694	156	1583	0	1275	1716	1605	0.836247	AT2G17890.1	AT4G36070.1
AT2G23980.1	AT4G30560.1	AT2G23980.1AT4G30560.1	82.698	2046	326	19	13	2044	10	2041	0	1792	2244	2202	0.911765	AT2G23980.1	AT4G30560.1
AT1G15990.1	AT1G15990.1	AT1G15990.1AT1G15990.1	100	2217	0	0	1	2217	1	2217	0	4095	2217	2217	1	AT1G15990.1	AT1G15990.1
AT4G30560.1	AT2G23980.1	AT2G23980.1AT4G30560.1	82.698	2046	326	19	10	2041	13	2044	0	1792	2202	2244	0.911765	AT2G23980.1	AT4G30560.1
AT3G57530.1	AT2G41860.1	AT3G57530.1AT2G41860.1	82.063	1483	257	8	136	1612	109	1588	0	1256	1617	1593	0.91713	AT3G57530.1	AT2G41860.1
AT4G30560.1	AT4G30560.1	AT4G30560.1AT4G30560.1	100	2202	0	0	1	2202	1	2202	0	4067	2202	2202	1	AT4G30560.1	AT4G30560.1
AT2G41860.1	AT3G57530.1	AT3G57530.1AT2G41860.1	82.051	1482	259	6	109	1588	136	1612	0	1256	1593	1617	0.916512	AT3G57530.1	AT2G41860.1
AT4G29150.1	AT4G29150.1	AT4G29150.1AT4G29150.1	100	1200	0	0	1	1200	1	1200	0	2217	1200	1200	1	AT4G29150.1	AT4G29150.1
AT1G50700.1	AT1G50700.1	AT1G50700.1AT1G50700.1	100	1566	0	0	1	1566	1	1566	0	2892	1566	1566	1	AT1G50700.1	AT1G50700.1
AT4G04710.1	AT4G04720.1	AT4G04720.1AT4G04710.1	81.988	694	116	6	791	1478	890	1580	3.17e-167	580	1497	1596	0.434837	AT4G04720.1	AT4G04710.1
AT5G12180.1	AT5G12180.1	AT5G12180.1AT5G12180.1	100	1587	0	0	1	1587	1	1587	0	2931	1587	1587	1	AT5G12180.1	AT5G12180.1
AT4G04720.1	AT4G04710.1	AT4G04720.1AT4G04710.1	81.988	694	116	6	890	1580	791	1478	3.38e-167	580	1596	1497	0.434837	AT4G04720.1	AT4G04710.1
AT2G38800.1	AT2G38800.1	AT2G38800.1AT2G38800.1	100	1839	0	0	1	1839	1	1839	0	3397	1839	1839	1	AT2G38800.1	AT2G38800.1
AT4G04720.1	AT4G04720.1	AT4G04720.1AT4G04720.1	100	1596	0	0	1	1596	1	1596	0	2948	1596	1596	1	AT4G04720.1	AT4G04720.1
AT4G18700.1	AT5G45810.1	AT4G18700.1AT5G45810.1	81.523	1326	224	15	55	1365	61	1380	0	1072	1470	1452	0.902041	AT4G18700.1	AT5G45810.1
AT5G45810.1	AT4G18700.1	AT4G18700.1AT5G45810.1	81.523	1326	224	15	61	1380	55	1365	0	1072	1452	1470	0.902041	AT4G18700.1	AT5G45810.1
AT2G24300.1	AT4G31000.1	AT4G31000.1AT2G24300.1	81.463	205	36	2	1452	1655	1482	1685	1.17e-42	167	1659	1689	0.121374	AT4G31000.1	AT2G24300.1
AT4G31000.1	AT2G24300.1	AT4G31000.1AT2G24300.1	81.463	205	36	2	1482	1685	1452	1655	1.19e-42	167	1689	1659	0.121374	AT4G31000.1	AT2G24300.1
AT1G01140.1	AT1G01140.1	AT1G01140.1AT1G01140.1	100	1344	0	0	1	1344	1	1344	0	2483	1344	1344	1	AT1G01140.1	AT1G01140.1
AT5G45810.1	AT5G45810.1	AT5G45810.1AT5G45810.1	100	1452	0	0	1	1452	1	1452	0	2682	1452	1452	1	AT5G45810.1	AT5G45810.1
AT4G04740.1	AT4G21940.1	AT4G21940.1AT4G04740.1	81.17	1402	251	13	152	1545	251	1647	0	1114	1563	1665	0.842042	AT4G21940.1	AT4G04740.1
AT3G59690.1	AT3G59690.1	AT3G59690.1AT3G59690.1	100	1554	0	0	1	1554	1	1554	0	2870	1554	1554	1	AT3G59690.1	AT3G59690.1
AT5G07240.1	AT5G07240.1	AT5G07240.1AT5G07240.1	100	1206	0	0	1	1206	1	1206	0	2228	1206	1206	1	AT5G07240.1	AT5G07240.1
AT5G57580.1	AT5G57580.1	AT5G57580.1AT5G57580.1	100	1944	0	0	1	1944	1	1944	0	3591	1944	1944	1	AT5G57580.1	AT5G57580.1
AT4G21940.1	AT4G04740.1	AT4G21940.1AT4G04740.1	81.17	1402	251	13	251	1647	152	1545	0	1114	1665	1563	0.842042	AT4G21940.1	AT4G04740.1
AT4G35310.1	AT4G35310.1	AT4G35310.1AT4G35310.1	100	1671	0	0	1	1671	1	1671	0	3086	1671	1671	1	AT4G35310.1	AT4G35310.1
AT4G04740.1	AT4G04710.1	AT4G04740.1AT4G04710.1	79.734	676	128	6	874	1546	808	1477	3.46e-137	481	1563	1497	0.432502	AT4G04740.1	AT4G04710.1
AT4G04700.1	AT4G04700.1	AT4G04700.1AT4G04700.1	100	1458	0	0	1	1458	1	1458	0	2693	1458	1458	1	AT4G04700.1	AT4G04700.1
AT4G04710.1	AT4G04740.1	AT4G04740.1AT4G04710.1	79.734	676	128	6	808	1477	874	1546	3.31e-137	481	1497	1563	0.432502	AT4G04740.1	AT4G04710.1
AT2G34180.1	AT1G29230.1	AT1G29230.1AT2G34180.1	78.62	1478	277	21	50	1503	98	1560	0	942	1509	1563	0.945617	AT1G29230.1	AT2G34180.1
AT2G25090.1	AT2G25090.1	AT2G25090.1AT2G25090.1	100	1410	0	0	1	1410	1	1410	0	2604	1410	1410	1	AT2G25090.1	AT2G25090.1
AT5G57940.1	AT5G57940.1	AT5G57940.1AT5G57940.1	100	2154	0	0	1	2154	1	2154	0	3978	2154	2154	1	AT5G57940.1	AT5G57940.1
AT1G18840.1	AT1G18840.1	AT1G18840.1AT1G18840.1	100	1719	0	0	1	1719	1	1719	0	3175	1719	1719	1	AT1G18840.1	AT1G18840.1
AT1G01340.1	AT1G01340.1	AT1G01340.1AT1G01340.1	100	2121	0	0	1	2121	1	2121	0	3917	2121	2121	1	AT1G01340.1	AT1G01340.1
AT1G29230.1	AT2G34180.1	AT1G29230.1AT2G34180.1	78.591	1476	281	18	98	1560	50	1503	0	942	1563	1509	0.944338	AT1G29230.1	AT2G34180.1
AT2G02790.1	AT2G02790.1	AT2G02790.1AT2G02790.1	100	1911	0	0	1	1911	1	1911	0	3530	1911	1911	1	AT2G02790.1	AT2G02790.1
AT2G18750.1	AT2G18750.1	AT2G18750.1AT2G18750.1	100	1869	0	0	1	1869	1	1869	0	3452	1869	1869	1	AT2G18750.1	AT2G18750.1
AT1G19780.1	AT1G19780.1	AT1G19780.1AT1G19780.1	100	2262	0	0	1	2262	1	2262	0	4178	2262	2262	1	AT1G19780.1	AT1G19780.1
AT2G41860.1	AT3G51850.1	AT2G41860.1AT3G51850.1	78.445	733	140	16	239	962	239	962	1.28e-131	462	1593	1587	0.460138	AT2G41860.1	AT3G51850.1
AT2G26650.1	AT2G26650.1	AT2G26650.1AT2G26650.1	100	2574	0	0	1	2574	1	2574	0	4754	2574	2574	1	AT2G26650.1	AT2G26650.1
AT2G17890.1	AT2G17890.1	AT2G17890.1AT2G17890.1	100	1716	0	0	1	1716	1	1716	0	3169	1716	1716	1	AT2G17890.1	AT2G17890.1
AT3G51850.1	AT2G41860.1	AT2G41860.1AT3G51850.1	78.415	732	142	14	239	962	239	962	1.27e-131	462	1587	1593	0.45951	AT2G41860.1	AT3G51850.1
AT5G45820.1	AT5G45820.1	AT5G45820.1AT5G45820.1	100	1320	0	0	1	1320	1	1320	0	2438	1320	1320	1	AT5G45820.1	AT5G45820.1
AT4G30360.1	AT4G30360.1	AT4G30360.1AT4G30360.1	100	2163	0	0	1	2163	1	2163	0	3995	2163	2163	1	AT4G30360.1	AT4G30360.1
AT5G62570.1	AT5G62570.1	AT5G62570.1AT5G62570.1	100	1530	0	0	1	1530	1	1530	0	2826	1530	1530	1	AT5G62570.1	AT5G62570.1
AT1G72670.1	AT1G72670.1	AT1G72670.1AT1G72670.1	100	1245	0	0	1	1245	1	1245	0	2300	1245	1245	1	AT1G72670.1	AT1G72670.1
AT5G14870.1	AT5G14870.1	AT5G14870.1AT5G14870.1	100	2121	0	0	1	2121	1	2121	0	3917	2121	2121	1	AT5G14870.1	AT5G14870.1
AT3G49380.1	AT3G49380.1	AT3G49380.1AT3G49380.1	100	1059	0	0	1	1059	1	1059	0	1956	1059	1059	1	AT3G49380.1	AT3G49380.1
AT4G01010.1	AT4G01010.1	AT4G01010.1AT4G01010.1	100	2091	0	0	1	2091	1	2091	0	3862	2091	2091	1	AT4G01010.1	AT4G01010.1
AT3G10660.1	AT2G38910.1	AT3G10660.1AT2G38910.1	76.763	1205	258	18	675	1868	519	1712	0	654	1941	1752	0.620814	AT3G10660.1	AT2G38910.1
AT4G30960.1	AT4G30960.1	AT4G30960.1AT4G30960.1	100	1326	0	0	1	1326	1	1326	0	2449	1326	1326	1	AT4G30960.1	AT4G30960.1
AT2G38910.1	AT3G10660.1	AT3G10660.1AT2G38910.1	76.763	1205	258	18	519	1712	675	1868	0	654	1752	1941	0.620814	AT3G10660.1	AT2G38910.1
AT5G12480.1	AT5G12480.1	AT5G12480.1AT5G12480.1	100	1608	0	0	1	1608	1	1608	0	2970	1608	1608	1	AT5G12480.1	AT5G12480.1
AT1G15990.1	AT2G23980.1	AT2G23980.1AT1G15990.1	76.516	907	198	14	1072	1970	1108	2007	4.91e-137	481	2217	2244	0.404189	AT2G23980.1	AT1G15990.1
AT2G17290.1	AT2G17290.1	AT2G17290.1AT2G17290.1	100	1635	0	0	1	1635	1	1635	0	3020	1635	1635	1	AT2G17290.1	AT2G17290.1
AT2G23980.1	AT1G15990.1	AT2G23980.1AT1G15990.1	76.49	906	200	12	1108	2007	1072	1970	4.97e-137	481	2244	2217	0.403743	AT2G23980.1	AT1G15990.1
AT3G57530.1	AT3G51850.1	AT3G57530.1AT3G51850.1	76.361	808	187	4	268	1073	241	1046	3.65e-122	431	1617	1587	0.499691	AT3G57530.1	AT3G51850.1
AT5G13460.1	AT5G13460.1	AT5G13460.1AT5G13460.1	100	1332	0	0	1	1332	1	1332	0	2460	1332	1332	1	AT5G13460.1	AT5G13460.1
AT3G51850.1	AT3G51850.1	AT3G51850.1AT3G51850.1	100	1587	0	0	1	1587	1	1587	0	2931	1587	1587	1	AT3G51850.1	AT3G51850.1
AT3G51850.1	AT3G57530.1	AT3G57530.1AT3G51850.1	76.361	808	187	4	241	1046	268	1073	3.58e-122	431	1587	1617	0.499691	AT3G57530.1	AT3G51850.1
AT3G57530.1	AT2G17290.1	AT2G17290.1AT3G57530.1	75.882	510	105	13	310	810	376	876	5.11e-66	244	1617	1635	0.311927	AT2G17290.1	AT3G57530.1
AT4G10640.1	AT4G10640.1	AT4G10640.1AT4G10640.1	100	1272	0	0	1	1272	1	1272	0	2350	1272	1272	1	AT4G10640.1	AT4G10640.1
AT4G18290.1	AT4G18290.1	AT4G18290.1AT4G18290.1	100	2094	0	0	1	2094	1	2094	0	3868	2094	2094	1	AT4G18290.1	AT4G18290.1
AT2G17290.1	AT3G57530.1	AT2G17290.1AT3G57530.1	75.882	510	105	14	376	876	310	810	5.16e-66	244	1635	1617	0.311927	AT2G17290.1	AT3G57530.1
AT3G22190.1	AT3G22190.1	AT3G22190.1AT3G22190.1	100	1269	0	0	1	1269	1	1269	0	2344	1269	1269	1	AT3G22190.1	AT3G22190.1
AT2G34180.1	AT2G34180.1	AT2G34180.1AT2G34180.1	100	1509	0	0	1	1509	1	1509	0	2787	1509	1509	1	AT2G34180.1	AT2G34180.1
AT4G04740.1	AT4G04700.1	AT4G04740.1AT4G04700.1	75.745	1208	261	22	333	1518	210	1407	1.19e-166	579	1563	1458	0.772873	AT4G04740.1	AT4G04700.1
AT4G14750.1	AT4G14750.1	AT4G14750.1AT4G14750.1	100	1164	0	0	1	1164	1	1164	0	2150	1164	1164	1	AT4G14750.1	AT4G14750.1
AT5G07070.1	AT5G07070.1	AT5G07070.1AT5G07070.1	100	1371	0	0	1	1371	1	1371	0	2532	1371	1371	1	AT5G07070.1	AT5G07070.1
AT4G04700.1	AT4G04740.1	AT4G04740.1AT4G04700.1	75.745	1208	261	22	210	1407	333	1518	1.11e-166	579	1458	1563	0.772873	AT4G04740.1	AT4G04700.1
AT5G26920.1	AT5G26920.1	AT5G26920.1AT5G26920.1	100	1692	0	0	1	1692	1	1692	0	3125	1692	1692	1	AT5G26920.1	AT5G26920.1
AT2G38910.1	AT2G38910.1	AT2G38910.1AT2G38910.1	100	1752	0	0	1	1752	1	1752	0	3236	1752	1752	1	AT2G38910.1	AT2G38910.1
AT5G10930.1	AT4G30960.1	AT5G10930.1AT4G30960.1	75.139	539	124	10	156	689	189	722	4.22e-66	244	1338	1326	0.40284	AT5G10930.1	AT4G30960.1
AT5G46240.1	AT5G46240.1	AT5G46240.1AT5G46240.1	100	2034	0	0	1	2034	1	2034	0	3757	2034	2034	1	AT5G46240.1	AT5G46240.1
AT4G30960.1	AT5G10930.1	AT5G10930.1AT4G30960.1	75.139	539	124	10	189	722	156	689	4.18e-66	244	1326	1338	0.40284	AT5G10930.1	AT4G30960.1
