# Supplementary material for: Genome-Wide Identification and Characterization of Calcium Metabolism Related Gene Families in Arabidopsis thaliana and Their Regulation by Bacillus amyloliquefaciens Under High Calcium Stress
Source: Front Plant Sci. 2021 Aug 11;12:707496. doi: 10.3389/fpls.2021.707496 (PMC8387222; doi:10.3389/fpls.2021.707496)
Supplement: Supplementary Table 7 — The gene pairs and the corresponding position of the 102 genes in calcium-related gene families in A. thaliana. [file Table_7.xlsx]

## Sheet: gene_pair
AT1G17480.1	AT1G72670.1
AT1G18840.3	AT1G74690.1
AT1G18890.1	AT1G74740.1
AT1G29230.1	AT2G34180.1
AT1G14380.3	AT2G02790.1
AT1G50700.2	AT3G20410.1
AT1G51960.1	AT3G16490.1
AT1G01110.2	AT4G00820.1
AT1G01340.2	AT4G01010.1
AT1G61950.1	AT4G21940.2
AT1G35670.1	AT4G09570.1
AT1G61950.1	AT4G04720.1
AT2G41860.1	AT3G57530.1
AT2G17290.1	AT4G35310.1
AT2G17890.1	AT4G36070.2
AT2G23980.8	AT4G30560.1
AT2G24300.3	AT4G31000.1
AT2G46430.2	AT4G01010.1
AT2G17890.1	AT5G66210.1
AT2G25090.1	AT5G10930.1
AT2G25090.1	AT5G25110.1
AT2G18750.3	AT5G57580.1
AT2G26980.4	AT5G21326.1
AT3G10660.2	AT5G04870.1
AT4G18700.1	AT5G45810.1
AT4G25800.1	AT5G57580.1

## Sheet: gene_pos_pairs
chr1	5896385	5898931	chr1	27217368	27221265
chr1	5922332	5926400	chr1	27233475	27236789
chr1	5927925	5928833	chr1	27239273	27239947
chr1	5941784	5944463	chr1	27261087	27263828
chr1	5955155	5957511	chr1	27273968	27276562
chr1	5960471	5962481	chr1	27288900	27290532
chr1	5977323	5981521	chr1	27308513	27312756
chr1	5982145	5984013	chr1	27341021	27342466
chr1	5997057	5998599	chr1	27344181	27345585
chr1	5998814	6002716	chr1	27349393	27353748
chr1	6002888	6006410	chr1	27353765	27356852
chr1	6006413	6008501	chr1	27356459	27358863	173, 155, 161
chr1	6008437	6009420	chr1	27361146	27361958
chr1	6017808	6023503	chr1	27365772	27371784
chr1	6024636	6027565	chr1	27380260	27382924
chr1	6027487	6028706	chr1	27383320	27384524
chr1	6029138	6032860	chr1	27385130	27388534
chr1	6033109	6033908	chr1	27389948	27393327
chr1	6050164	6052628	chr1	27405461	27407540
chr1	6052936	6058114	chr1	27409196	27413851
chr1	6054922	6058357	chr1	27413881	27415483
chr1	6059389	6060851	chr1	27429916	27432003
chr1	6090405	6092027	chr1	27464528	27466348
chr1	6099039	6100397	chr1	27473763	27475122
chr1	6106323	6110120	chr1	27481785	27484078
chr1	6120741	6122822	chr1	27491184	27494182
chr1	6123567	6125339	chr1	27498955	27502273
chr1	6125278	6127567	chr1	27503973	27506406
chr1	6130025	6131627	chr1	27521944	27523332
chr1	6131537	6135345	chr1	27523043	27526818
chr1	6135751	6138500	chr1	27527752	27530952
chr1	6152384	6153982	chr1	27540228	27541952
chr1	6154264	6155804	chr1	27544969	27546479
chr1	6161870	6165820	chr1	27578421	27582685
chr1	6169285	6173025	chr1	27590810	27594510
chr1	6177481	6179289	chr1	27601593	27603317
chr1	6265416	6267076	chr1	27686672	27688127
chr1	6331398	6333856	chr1	27759941	27761556
chr1	6336470	6342527	chr1	27770870	27776883
chr1	6348048	6352010	chr1	27789208	27790576
chr1	6352325	6356113	chr1	27790737	27794928
chr1	6355695	6360344	chr1	27799696	27804680
chr1	6368966	6373080	chr1	27842109	27845782
chr1	6373265	6374090	chr1	27846012	27846840
chr1	6376639	6378580	chr1	27847038	27849008
chr1	6389399	6391386	chr1	27855578	27857598
chr1	6395769	6398274	chr1	27861116	27862750
chr1	6398531	6400029	chr1	27862814	27864193
chr1	6400282	6402794	chr1	27873611	27876032
chr1	6405607	6409532	chr1	27880528	27883747
chr1	6410033	6414451	chr1	27885911	27891436
chr1	6414609	6416459	chr1	27914602	27917097
chr1	6426785	6430912	chr1	27943618	27947109
chr1	6433517	6436922	chr1	27959527	27961487
chr1	6450585	6453263	chr1	27975168	27977434
chr1	6457775	6460405	chr1	27976502	27980404
chr1	6463849	6465476	chr1	27982453	27984280
chr1	6478779	6480043	chr1	27993032	27994178
chr1	6481113	6483646	chr1	28017584	28020049
chr1	6495844	6496491	chr1	28047252	28048186
chr1	6500803	6504410	chr1	28061159	28064771	173, 155, 161
chr1	6515373	6519395	chr1	28070296	28074118
chr1	6522764	6526075	chr1	28079946	28082671	130, 104, 91
chr1	6528984	6532614	chr1	28085753	28089642
chr1	6532559	6538145	chr1	28089172	28094956
chr1	6543781	6545802	chr1	28095729	28098225
chr1	6554496	6555610	chr1	28111808	28112579
chr1	6558574	6560561	chr1	28113194	28115281
chr1	6560491	6562791	chr1	28115443	28117422
chr1	6565494	6567662	chr1	28123301	28126076
chr1	6577833	6579314	chr1	28131447	28133025
chr1	6626794	6627688	chr1	28143851	28145058
chr1	6676210	6677680	chr1	28159715	28160510
chr1	6679281	6680252	chr1	28174187	28175456
chr1	6680563	6683533	chr1	28181275	28183503
chr1	6688535	6690411	chr1	28185504	28187410
chr1	6690399	6692566	chr1	28194005	28196033
chr1	6692724	6695055	chr1	28202053	28204362
chr1	6712022	6714483	chr1	28215836	28218330
chr1	6731411	6735024	chr1	28229026	28233134
chr1	6744353	6746635	chr1	28234086	28236810
chr1	6756237	6757420	chr1	28244509	28245453
chr1	6765654	6768290	chr1	28251626	28253686
chr1	6796137	6799764	chr1	28276440	28279798
chr1	6799969	6802906	chr1	28281195	28284168
chr1	6805430	6807862	chr1	28296886	28299768
chr1	6809585	6812757	chr1	28299786	28302571
chr1	6814704	6816876	chr1	28305218	28307548
chr1	6824246	6825459	chr1	28327698	28329764
chr1	6832325	6833837	chr1	28330054	28331300
chr1	6838120	6840293	chr1	28351522	28353549
chr1	6852116	6852945	chr1	28377377	28378310
chr1	6872275	6873358	chr1	28382813	28383769
chr1	6906899	6908805	chr1	28394763	28396677
chr1	6913001	6914594	chr1	28400544	28402355
chr1	6918159	6920481	chr1	28417052	28419635
chr1	6924091	6926741	chr1	28423598	28425112
chr1	6931012	6932815	chr1	28446632	28448735
chr1	6937719	6940832	chr1	28451138	28453820
chr1	6945425	6947344	chr1	28458691	28460961
chr1	6966842	6969009	chr1	28475649	28477802
chr1	6969025	6971036	chr1	28484130	28486077
chr1	6975339	6977267	chr1	28490449	28492464
chr1	6981264	6983627	chr1	28492944	28495246
chr1	6984042	6985703	chr1	28501434	28503283
chr1	6986312	6987863	chr1	28516519	28517896
chr1	7001087	7004432	chr1	28524404	28526848
chr1	7004824	7007717	chr1	28528059	28531771
chr1	7007756	7009380	chr1	28532045	28533694
chr1	7016599	7020690	chr1	28533710	28537194
chr1	7032070	7033329	chr1	28546382	28547611
chr1	7038527	7040231	chr1	28550202	28551836
chr1	7042046	7043392	chr1	28553883	28554930
chr1	7051577	7053745	chr1	28558630	28560473
chr1	7061442	7065242	chr1	28571130	28575036
chr1	7084409	7086873	chr1	28586663	28587927
chr1	7090941	7093442	chr1	28590325	28591531
chr1	7094260	7094869	chr1	28592059	28592820
chr1	7106922	7107617	chr1	28594950	28595996
chr1	7112611	7115362	chr1	28610193	28613263
chr1	7115241	7118331	chr1	28613207	28616785
chr1	7119671	7121871	chr1	28623398	28625408
chr1	7128867	7130799	chr1	28625871	28627408
chr1	7131166	7132465	chr1	28627803	28630546
chr1	7154410	7158218	chr1	28639453	28643086
chr1	7157826	7160590	chr1	28648327	28650577
chr1	7164082	7168041	chr1	28651069	28654660
chr1	7217021	7220842	chr1	28655208	28658711
chr1	7233654	7235128	chr1	28661789	28663826
chr1	7238693	7239698	chr1	28668664	28669652
chr1	7253998	7258952	chr1	28678935	28682062
chr1	7259023	7261524	chr1	28682084	28683785
chr1	7262009	7265555	chr1	28686181	28689208
chr1	7265794	7267377	chr1	28692070	28693428
chr1	7272526	7274072	chr1	28704963	28706691
chr1	7276943	7281236	chr1	28708339	28712948
chr1	7289973	7292580	chr1	28714765	28717910
chr1	7292389	7294746	chr1	28720328	28722550
chr1	7297239	7301633	chr1	28722657	28727111
chr1	7324471	7329441	chr1	28734207	28738967
chr1	7337605	7339452	chr1	28740540	28742231
chr1	7346156	7347283	chr1	28746833	28747848
chr1	7366590	7368203	chr1	28750872	28751875
chr1	7371657	7374104	chr1	28756521	28759332
chr1	7375869	7378227	chr1	28772563	28775002
chr1	7378538	7382661	chr1	28780408	28783257
chr1	7386762	7388512	chr1	28822186	28823727
chr1	7404328	7405426	chr1	28829243	28830278
chr1	7407931	7413295	chr1	28830902	28836748
chr1	7413050	7419643	chr1	28847871	28854499
chr1	7419664	7420957	chr1	28854414	28855750
chr1	7421148	7423673	chr1	28856839	28858851
chr1	7453245	7455009	chr1	28895301	28896883
chr1	7462327	7465334	chr1	28902318	28904420
chr1	7485636	7488780	chr1	28922415	28925423
chr1	7489046	7490803	chr1	28925708	28927391
chr1	7496998	7499616	chr1	28940147	28942639
chr1	7502082	7504274	chr1	28951643	28953580
chr1	7545149	7546988	chr1	29017958	29019789
chr1	7554671	7557065	chr1	29027753	29031285
chr1	7566229	7570014	chr1	29030998	29034822
chr1	7573944	7578956	chr1	29051498	29056431
chr1	7618862	7619919	chr1	29085575	29086925
chr1	7626182	7628290	chr1	29096020	29098450
chr1	7640906	7645240	chr1	29121226	29125204
chr1	7645610	7648855	chr1	29126648	29129700
chr1	7651646	7652288	chr1	29137626	29138282
chr1	7656319	7659167	chr1	29144025	29147613
chr1	7678208	7679843	chr1	29165170	29167773
chr1	7680390	7682641	chr1	29173409	29175629
chr1	7696427	7697831	chr1	29178705	29179877
chr1	7704173	7706254	chr1	29185838	29187932
chr1	7734661	7738772	chr1	29220349	29224426
chr1	7750994	7753519	chr1	29260899	29263119
chr1	7759077	7760929	chr1	29277083	29278631
chr1	7771659	7773154	chr1	29284963	29286340
chr1	7785708	7786477	chr1	29289873	29290925
chr1	7789133	7792139	chr1	29298243	29300945
chr1	7800507	7802566	chr1	29302716	29303519
chr1	7812211	7814345	chr1	29306824	29309915
chr1	7817609	7821473	chr1	29317767	29323352
chr1	7823066	7823971	chr1	29338530	29339760
chr1	7826268	7828326	chr1	29347581	29349755
chr1	7835781	7837411	chr1	29364072	29366207
chr1	7841432	7844056	chr1	29373803	29376639
chr1	7846459	7847836	chr1	29387672	29389222
chr1	7849776	7851164	chr1	29391630	29393334
chr1	7852904	7855213	chr1	29407608	29410484
chr1	7858864	7859766	chr1	29413874	29415197
chr1	7865435	7866176	chr1	29418620	29418994
chr1	7873867	7875831	chr1	29419466	29421922
chr1	7878759	7881395	chr1	29425721	29427181
chr1	7886323	7889534	chr1	29446861	29450515
chr1	7890259	7892118	chr1	29450563	29452417
chr1	3515182	3518035	chr1	22314089	22317070
chr1	3523986	3526531	chr1	22327792	22330306
chr1	3591633	3592580	chr1	22365799	22366598
chr1	3616610	3623806	chr1	22400857	22407824
chr1	3632132	3637250	chr1	22412246	22417244
chr1	3655813	3658608	chr1	22439063	22442221
chr1	3664187	3665040	chr1	22444307	22445291
chr1	3665087	3667139	chr1	22445310	22447299
chr1	3684568	3689892	chr1	22477896	22482451
chr1	3690012	3694200	chr1	22492891	22497067
chr1	3694672	3697808	chr1	22528853	22531827
chr1	3703934	3709586	chr1	22534663	22540932
chr1	3710208	3712503	chr1	22542497	22545661
chr1	3718652	3719832	chr1	22549523	22550711
chr1	3733084	3739844	chr1	22564495	22571907
chr1	3740664	3744675	chr1	22581336	22585211
chr1	3745783	3748557	chr1	22585752	22588914
chr1	3755668	3756998	chr1	22593465	22595338
chr1	3768521	3770102	chr1	22604777	22606263
chr1	3787318	3790935	chr1	22681256	22684626
chr1	3800500	3804233	chr1	22708468	22712289
chr1	3834432	3837676	chr1	22746362	22749264
chr1	3862399	3864074	chr1	22787012	22788380
chr1	3871723	3872929	chr1	22793170	22794714
chr1	3875476	3877323	chr1	22798035	22801416
chr1	3881627	3882819	chr1	22814216	22816157
chr1	3912754	3914465	chr1	22864951	22866666
chr1	3928115	3931701	chr1	22867689	22871358
chr1	3945584	3946757	chr1	22893101	22894064
chr1	3963054	3966850	chr1	22934667	22935458
chr1	4016712	4020765	chr1	23009885	23013601
chr1	4031534	4034155	chr1	23026730	23029531
chr1	4034479	4038912	chr1	23033403	23039787
chr1	4039566	4044021	chr1	23041408	23045426
chr1	4046079	4049138	chr1	23046768	23050337
chr1	4056165	4057968	chr1	23082036	23084253
chr1	4061363	4063549	chr1	23100119	23101335
chr1	4064485	4066344	chr1	23102777	23104756
chr1	4069992	4072681	chr1	23112933	23115293
chr1	4078547	4080236	chr1	23115536	23117594
chr1	4095246	4095883	chr1	23131928	23133507
chr1	4114674	4117614	chr1	23146200	23148324
chr1	4121285	4124595	chr1	23151634	23155717
chr1	4137511	4140158	chr1	23173286	23176931
chr1	4140924	4143916	chr1	23185760	23189224
chr1	4153641	4157653	chr1	23199612	23203808
chr1	4162826	4165928	chr1	23215953	23219209
chr1	4172035	4174730	chr1	23230922	23233543
chr1	4186653	4188233	chr1	23263214	23264399
chr1	4214258	4217412	chr1	23283912	23286797
chr1	4221827	4222865	chr1	23294413	23294710
chr1	4247218	4250758	chr1	23314871	23318234
chr1	4272888	4274206	chr1	23328727	23330812
chr1	4276505	4277969	chr1	23331563	23333246
chr1	4289883	4291017	chr1	23367394	23368369
chr1	4303280	4305907	chr1	23375877	23378355
chr1	4326739	4328546	chr1	23390968	23392873
chr1	4334499	4337957	chr1	23404688	23408119
chr1	4344943	4348390	chr1	23408804	23411139
chr1	4348498	4350993	chr1	23425352	23427408
chr1	4355926	4358894	chr1	23427405	23429652
chr1	8626315	8631025	chr1	25280410	25286749
chr1	8631206	8635055	chr1	25307617	25311308
chr1	8638982	8640825	chr1	25336235	25337747
chr1	8651407	8653915	chr1	25351906	25354026
chr1	8654945	8655662	chr1	25365370	25365740
chr1	8673914	8676408	chr1	25391338	25393889
chr1	8685271	8688246	chr1	25405316	25406418
chr1	8701112	8702477	chr1	25420646	25423664
chr1	8706800	8709627	chr1	25437900	25442142
chr1	8709941	8710824	chr1	25442404	25443690
chr1	8712478	8713225	chr1	25471288	25472346
chr1	8720309	8720721	chr1	25473544	25474140
chr1	8757864	8759645	chr1	25487682	25489312
chr1	8760001	8763469	chr1	25510887	25514601
chr1	8845142	8846726	chr1	25524718	25526150
chr1	8849034	8851790	chr1	25532008	25534678
chr1	8857726	8859909	chr1	25551490	25554471
chr1	8885210	8886777	chr1	25603676	25605181
chr1	8889137	8894261	chr1	25608432	25609405
chr1	8897564	8899111	chr1	25613926	25615403
chr1	8911096	8912822	chr1	25657757	25659484
chr1	8914191	8915219	chr1	25668610	25670345
chr1	8918789	8919892	chr1	25701770	25702778
chr1	8933716	8935544	chr1	25708175	25710989
chr1	8938387	8940613	chr1	25712414	25715024
chr1	8942713	8944442	chr1	25719958	25721549
chr1	8944609	8946627	chr1	25725455	25727386
chr1	8948232	8951031	chr1	25759736	25762982
chr1	8962087	8964564	chr1	25775731	25777910
chr1	8976326	8978305	chr1	25781801	25784118
chr1	9033016	9039099	chr1	25793498	25798889
chr1	9067039	9068207	chr1	25889074	25889734
chr1	9086804	9089375	chr1	25914976	25917906
chr1	9095768	9099765	chr1	25947236	25949340
chr1	9099994	9103644	chr1	25982294	25986349
chr1	9117932	9118611	chr1	26026253	26027771
chr1	9118822	9121227	chr1	26027882	26030312
chr1	9148636	9150250	chr1	26050143	26052567
chr1	9191503	9192590	chr1	26061774	26062536
chr1	9195512	9199671	chr1	26072284	26076374
chr1	9205800	9207417	chr1	26089030	26090734
chr1	9210051	9211588	chr1	26097729	26099388
chr1	9224059	9225792	chr1	26111688	26113256
chr1	9241036	9244918	chr1	26113990	26117765
chr1	9244981	9246652	chr1	26118229	26119710
chr1	9259750	9260792	chr1	26141836	26143496
chr1	9270952	9272713	chr1	26157702	26159094
chr1	9273684	9275193	chr1	26161528	26163715
chr1	9295565	9298629	chr1	26201986	26204795
chr1	9329493	9330612	chr1	26239260	26240843
chr1	9355827	9357502	chr1	26258788	26260781
chr1	9359325	9361833	chr1	26266592	26269013
chr1	9386693	9390042	chr1	26296540	26300684
chr1	9400326	9403905	chr1	26309628	26312174
chr1	9407085	9411368	chr1	26323086	26324946
chr1	9425280	9426897	chr1	26334250	26335630
chr1	9446597	9449046	chr1	26360235	26362010
chr1	9468568	9469634	chr1	26383216	26389916
chr1	2882491	2884342	chr1	21024482	21025902
chr1	2949621	2950989	chr1	21056099	21057577
chr1	2965023	2965972	chr1	21086501	21088554
chr1	2972638	2977002	chr1	21089565	21092709
chr1	2984829	2986231	chr1	21136835	21138277
chr1	3008910	3009898	chr1	21198004	21199126
chr1	3019639	3021443	chr1	21207537	21209635
chr1	3031046	3033582	chr1	21241579	21244207
chr1	3035400	3037687	chr1	21253686	21256048
chr1	3045259	3047893	chr1	21263344	21266084
chr1	3086101	3087914	chr1	21316747	21318192
chr1	3089576	3092327	chr1	21327360	21329944
chr1	3101149	3103176	chr1	21337127	21339034
chr1	3104492	3106366	chr1	21342627	21344804
chr1	3106367	3107801	chr1	21355475	21356637
chr1	3107896	3111552	chr1	21370587	21374226
chr1	3119739	3122542	chr1	21377320	21380379
chr1	3122926	3124667	chr1	21393351	21394962
chr1	3133008	3133674	chr1	21420244	21420803
chr1	3136188	3137684	chr1	21429826	21430910
chr1	3173534	3176910	chr1	21504314	21507679
chr1	3230450	3233259	chr1	21620278	21622526
chr1	3236908	3239554	chr1	21623700	21626402
chr1	3240531	3241863	chr1	21641091	21642041
chr1	3256189	3261699	chr1	21662891	21667629
chr1	3265886	3268823	chr1	21676388	21680519
chr1	3279006	3283580	chr1	21684263	21688359
chr1	3290311	3296198	chr1	21732566	21738750
chr1	3325799	3327614	chr1	21859503	21861257
chr1	3349082	3351180	chr1	21884018	21886051
chr1	3351929	3353108	chr1	21887588	21888792
chr1	3370402	3377463	chr1	21893142	21901086
chr1	3392943	3395181	chr1	21950503	21952491
chr1	3428478	3430636	chr1	22020377	22022503
chr1	3432160	3437979	chr1	22043643	22051114
chr1	3441988	3444360	chr1	22065617	22067233
chr1	3471456	3472674	chr1	22095285	22096620
chr1	3474864	3478028	chr1	22113671	22117018
chr1	3484399	3486965	chr1	22198266	22200687
chr1	3487573	3491277	chr1	22208089	22212171
chr1	5252285	5256863	chr1	30092807	30097323
chr1	5274271	5275602	chr1	30130218	30131855
chr1	5290582	5292582	chr1	30150897	30152588
chr1	5295773	5296824	chr1	30156682	30157808
chr1	5304098	5306087	chr1	30167839	30168606
chr1	5317973	5320630	chr1	30180907	30183561
chr1	5320615	5323895	chr1	30183535	30186716
chr1	5326290	5328875	chr1	30191538	30194605
chr1	5342439	5343862	chr1	30196782	30197896
chr1	5344388	5346342	chr1	30198061	30199537
chr1	5361865	5365559	chr1	30213705	30217102
chr1	5367297	5368663	chr1	30225176	30227575
chr1	5389952	5391672	chr1	30241452	30243176
chr1	5407401	5410043	chr1	30258005	30260732
chr1	5414817	5420859	chr1	30260818	30267125
chr1	5425616	5426666	chr1	30276116	30277278
chr1	5441072	5443911	chr1	30300714	30304428
chr1	5444220	5446564	chr1	30305022	30307453
chr1	5453245	5454088	chr1	30320525	30323902
chr1	5457084	5458429	chr1	30336097	30337716
chr1	5469255	5471149	chr1	30358162	30359606
chr1	5473359	5478405	chr1	30364946	30369154
chr1	5478603	5482180	chr1	30370474	30372799
chr1	5481665	5486105	chr1	30372668	30376065
chr1	5486273	5489132	chr1	30385449	30387602
chr1	5494533	5495359	chr1	30397128	30398210
chr1	5495373	5497720	chr1	30398150	30400399
chr1	5498012	5501358	chr1	30400631	30403726
chr1	4644521	4647142	chr1	9063306	9065320
chr1	4677004	4679862	chr1	9089469	9092560
chr1	4739693	4740842	chr1	9148636	9150250
chr1	4748873	4751234	chr1	9184567	9187578
chr1	4762479	4766852	chr1	9195512	9199671
chr1	4773434	4774935	chr1	9205800	9207417
chr1	4800169	4801850	chr1	9224059	9225792
chr1	4810115	4814724	chr1	9241036	9244918
chr1	4854224	4855287	chr1	9285025	9286395
chr1	4856778	4857975	chr1	9292446	9293862
chr1	4888114	4889704	chr1	9321650	9323028
chr1	4890069	4892332	chr1	9336057	9337938
chr1	4915491	4918138	chr1	9359325	9361833
chr1	5008153	5014533	chr1	9432418	9433190
chr1	4709757	4712672	chr1	26032637	26035504
chr1	4713433	4715407	chr1	26038905	26040720
chr1	4758084	4759754	chr1	26063187	26063877
chr1	4762479	4766852	chr1	26072284	26076374
chr1	4773434	4774935	chr1	26089030	26090734
chr1	4800169	4801850	chr1	26111688	26113256
chr1	4810115	4814724	chr1	26113990	26117765
chr1	4880030	4882265	chr1	26193618	26195726
chr1	4915491	4918138	chr1	26266592	26269013
chr1	21952597	21953480	chr1	26321398	26323002
chr1	22020377	22022503	chr1	26348721	26350697
chr1	22043643	22051114	chr1	26383216	26389916
chr1	22053863	22057268	chr1	26412500	26415258
chr1	22073352	22074931	chr1	26423874	26425356
chr1	22121375	22123881	chr1	26456774	26459570
chr1	22176934	22180579	chr1	26470795	26474833
chr1	22192758	22195400	chr1	26531399	26533460
chr1	2779963	2788447	chr1	20371520	20379745
chr1	2846894	2848100	chr1	20414316	20415287
chr1	2873300	2877261	chr1	20424346	20430166
chr1	2882491	2884342	chr1	20451083	20452671
chr1	2888427	2890965	chr1	20481648	20484799
chr1	2891021	2895182	chr1	20499776	20504076
chr1	2911250	2915406	chr1	20541837	20545821
chr1	19455495	19458069	chr1	30041989	30044297
chr1	19481046	19482863	chr1	30054884	30057181
chr1	19499261	19505757	chr1	30085750	30092239
chr1	19565601	19568391	chr1	30097336	30100045
chr1	19638331	19640223	chr1	30169456	30171334
chr1	19646465	19649340	chr1	30183535	30186716
chr1	19662194	19663301	chr1	30196782	30197896
chr1	7932777	7933604	chr1	27190036	27190754
chr1	7933973	7935382	chr1	27188036	27189358
chr1	7938597	7940625	chr1	27179458	27182456
chr1	7949476	7950900	chr1	27169759	27171410
chr1	7950818	7952832	chr1	27157875	27159735
chr1	7952996	7954418	chr1	27156321	27157809
chr1	7955445	7958564	chr1	27148261	27150994
chr1	7963813	7966436	chr1	27132014	27134101
chr1	7987141	7989217	chr1	27127170	27128978
chr1	8013353	8016150	chr1	27103277	27105663
chr1	8021835	8023516	chr1	27097703	27100202
chr1	8024967	8026356	chr1	27092893	27094035
chr1	8030587	8033156	chr1	27054030	27056464
chr1	8055325	8059060	chr1	26990525	26994259
chr1	8074231	8075037	chr1	26938369	26939267
chr1	8075996	8079137	chr1	26932905	26935825
chr1	8089267	8094505	chr1	26912726	26917727
chr1	8095449	8097790	chr1	26899765	26901976
chr1	8098392	8101464	chr1	26892076	26894246
chr1	8109574	8112061	chr1	26852406	26854419
chr1	8130598	8132435	chr1	26827146	26828674
chr1	8135180	8136034	chr1	26822517	26823671
chr1	8139114	8140227	chr1	26803097	26804292
chr1	8147118	8149891	chr1	26796725	26800483
chr1	8156504	8159185	chr1	26790549	26793319
chr1	8164782	8166142	chr1	26767250	26768215
chr1	8168443	8169267	chr1	26764672	26765285
chr1	8170693	8173085	chr1	26752597	26755407
chr1	8180189	8183650	chr1	26742940	26746469
chr1	8196447	8198206	chr1	26731782	26734022
chr1	8198586	8199616	chr1	26721020	26721563
chr1	8200321	8201246	chr1	26709947	26711462
chr1	8202146	8203301	chr1	26702493	26703926
chr1	8206549	8207618	chr1	26695166	26696392
chr1	8212556	8215807	chr1	26687798	26691275
chr1	8219808	8224547	chr1	26668646	26673166
chr1	8233953	8235019	chr1	26666383	26667305
chr1	8240145	8242261	chr1	26659129	26663337
chr1	8252702	8254635	chr1	26644565	26646200
chr1	8256854	8258725	chr1	26638075	26642268
chr1	8262925	8263739	chr1	26620821	26621779
chr1	8268385	8272021	chr1	26612359	26616069
chr1	8273423	8275350	chr1	26604855	26607652
chr1	8283644	8286528	chr1	26597067	26600445
chr1	8293020	8294264	chr1	26593930	26594770
chr1	8297291	8302600	chr1	26576486	26582431
chr1	8327066	8329782	chr1	26566398	26568871
chr1	8336593	8338827	chr1	26563718	26565811
chr1	8343424	8344839	chr1	26562059	26563809
chr1	8345595	8346733	chr1	26559359	26560123
chr1	8346827	8349786	chr1	26552576	26554559
chr1	8350728	8352791	chr1	26548952	26550636
chr1	8379088	8381965	chr1	26545233	26548756
chr1	8385188	8386522	chr1	26539542	26540818
chr1	8395466	8398144	chr1	26533824	26538437
chr1	8401808	8404301	chr1	26512681	26515188
chr1	8405214	8406266	chr1	26508486	26509325
chr1	8409945	8412079	chr1	26503961	26506672
chr1	8420410	8422724	chr1	26485238	26487595
chr1	8432179	8435656	chr1	26470795	26474833
chr1	8435657	8438811	chr1	26465804	26468804
chr1	8480422	8481599	chr1	26464226	26464891
chr1	8506968	8508909	chr1	26446109	26448058
chr1	8535999	8537780	chr1	26423874	26425356
chr1	8549191	8552066	chr1	26412500	26415258
chr1	8552775	8553385	chr1	26406238	26408343
chr1	8553313	8556750	chr1	26402978	26406190
chr1	8557215	8559066	chr1	26400694	26402815
chr1	8571173	8572377	chr1	26383216	26389916
chr1	5501966	5504535	chr1	30059302	30062628
chr1	5508311	5511735	chr1	29990336	29993766
chr1	5516259	5517822	chr1	29976725	29979356
chr1	5538666	5540002	chr1	29975667	29976773
chr1	5543119	5546103	chr1	29972108	29975281
chr1	5548262	5550770	chr1	29962649	29965775
chr1	5550791	5552379	chr1	29946474	29948807
chr1	5562861	5568368	chr1	29932578	29938856
chr1	5574257	5577622	chr1	29915902	29919408
chr1	5578265	5580730	chr1	29912251	29914615
chr1	5580821	5582154	chr1	29908013	29909332
chr1	5587790	5590642	chr1	29903353	29906653
chr1	5590756	5593098	chr1	29894569	29897166
chr1	5593270	5595814	chr1	29887616	29890211
chr1	5598411	5601367	chr1	29864992	29867840
chr1	5605044	5607498	chr1	29857934	29860163
chr1	5612150	5614020	chr1	29833839	29835728
chr1	5615808	5617672	chr1	29810134	29812279
chr1	5619641	5622624	chr1	29800563	29804033
chr1	5622746	5625683	chr1	29796081	29798744
chr1	5629655	5631088	chr1	29786495	29787802
chr1	5638779	5640202	chr1	29779517	29780876
chr1	5644572	5645443	chr1	29771218	29771887
chr1	5675848	5678852	chr1	29753648	29754256
chr1	5702153	5705892	chr1	29730642	29734444
chr1	5705897	5709563	chr1	29727044	29730593
chr1	5709624	5712043	chr1	29724796	29727028
chr1	5712088	5713752	chr1	29716350	29724635
chr1	5734190	5737704	chr1	29680822	29684161
chr1	5739468	5744237	chr1	29671413	29676992
chr1	5756835	5758653	chr1	29660088	29665078
chr1	5758855	5760509	chr1	29658116	29660006
chr1	5762694	5764184	chr1	29656430	29658634
chr1	5767300	5770602	chr1	29652633	29655949
chr1	5776177	5778484	chr1	29650376	29652611
chr1	5782455	5783840	chr1	29634096	29635931
chr1	5785003	5785959	chr1	29631743	29632791
chr1	5791983	5793491	chr1	29612904	29614884
chr1	5807200	5811610	chr1	29552340	29559811
chr1	5817567	5819352	chr1	29544902	29546511
chr1	5824848	5828233	chr1	29541011	29544777
chr1	5828915	5831383	chr1	29535060	29537482
chr1	5844646	5845661	chr1	29516989	29518028
chr1	5856573	5858446	chr1	29508951	29511021
chr1	5860078	5862890	chr1	29504532	29507669
chr1	5863109	5864059	chr1	29502506	29503347
chr1	5865707	5867495	chr1	29498194	29499682
chr1	5875295	5876620	chr1	29472845	29474003
chr1	6184717	6187473	chr1	27739168	27742008
chr1	6206871	6209528	chr1	27714910	27717420
chr1	6244298	6247812	chr1	27699871	27703449
chr1	6248630	6254080	chr1	27691893	27697372
chr1	6254094	6255734	chr1	27690350	27691819
chr1	6255785	6257900	chr1	27688123	27690307
chr1	6266609	6268828	chr1	27684673	27685614
chr1	6276788	6278150	chr1	27681358	27683173
chr1	6278788	6282144	chr1	27650992	27654025
chr1	6294160	6295372	chr1	27647756	27648709
chr1	6299669	6301139	chr1	27645552	27646743
chr1	6315636	6316738	chr1	27639091	27640643
chr1	6316695	6319427	chr1	27628678	27632840
chr1	8401808	8404301	chr1	22247472	22249721
chr1	8432179	8435656	chr1	22176934	22180579
chr1	8441079	8447681	chr1	22142604	22149527
chr1	8529064	8532262	chr1	22080689	22083651
chr1	8535999	8537780	chr1	22073352	22074931
chr1	8549191	8552066	chr1	22053863	22057268
chr1	8560420	8563502	chr1	22051133	22053885
chr1	8563554	8570536	chr1	22043643	22051114
chr1	13227137	13229931	chr1	29407608	29410484
chr1	13277259	13280387	chr1	29404880	29406374
chr1	13362962	13365172	chr1	29373803	29376639
chr1	13454496	13456336	chr1	29364072	29366207
chr1	13466724	13470899	chr1	29354944	29359010
chr1	13614890	13616233	chr1	29303864	29305411
chr1	13898210	13900831	chr1	29268336	29270700
chr1	14158452	14161938	chr1	29235721	29239484
chr1	3535383	3538281	chr1	22388527	22391165
chr1	3549920	3550848	chr1	22374909	22375846
chr1	3565257	3568106	chr1	22368953	22372223
chr1	3599083	3600877	chr1	22347622	22349317
chr1	3600910	3605058	chr1	22343585	22347624
chr1	3611490	3614613	chr1	22334540	22336994
chr1	23176930	23179248	chr1	23507178	23509484
chr1	23181508	23183183	chr1	23505250	23506510
chr1	23185760	23189224	chr1	23494643	23497869
chr1	23204256	23206822	chr1	23488884	23489578
chr1	23297720	23298682	chr1	23417441	23419002
chr1	23298948	23301141	chr1	23412518	23415155
chr1	12556005	12559082	chr1	13082819	13085830
chr1	12653961	12654779	chr1	12988649	12989373
chr1	12766263	12766651	chr1	12811030	12811308
chr1	12777711	12778231	chr1	12804834	12805334
chr1	12786817	12787095	chr1	12803708	12803986
chr1	12791364	12791884	chr1	12801427	12802067
chr1	9775522	9778043	chr2	14187914	14190254
chr1	9782847	9784091	chr2	14194150	14195647
chr1	9803641	9806899	chr2	14197646	14200674
chr1	9843035	9844561	chr2	14265281	14268003
chr1	9860291	9861568	chr2	14271794	14273457
chr1	9882951	9884189	chr2	14288323	14289313
chr1	9886077	9887478	chr2	14290969	14291806
chr1	9889101	9891015	chr2	14293561	14295353
chr1	9933909	9935264	chr2	14309484	14310608
chr1	9943737	9949835	chr2	14314710	14317578
chr1	9969246	9971519	chr2	14318964	14320714
chr1	9972185	9973942	chr2	14320865	14322082
chr1	10036601	10037872	chr2	14337198	14338385
chr1	10109594	10111738	chr2	14357852	14360058
chr1	10117715	10119085	chr2	14368536	14370438
chr1	10120300	10122973	chr2	14371075	14373901
chr1	10128999	10133961	chr2	14377722	14382673
chr1	10136246	10139228	chr2	14387194	14390317
chr1	10157494	10158805	chr2	14393181	14394858
chr1	10183390	10184512	chr2	14413694	14414788
chr1	10190137	10195213	chr2	14419263	14423471
chr1	10214681	10216563	chr2	14430761	14432482	84, 72, 94
chr1	10252241	10254792	chr2	14462023	14464879
chr1	10310131	10314147	chr2	14473651	14477520
chr1	10324745	10326848	chr2	14477524	14480002
chr1	10327346	10328105	chr2	14486539	14487401
chr1	10355638	10356482	chr2	14488584	14489767
chr1	10387514	10389286	chr2	14510482	14511944
chr1	10422292	10424513	chr2	14512707	14514516
chr1	10463403	10467170	chr2	14518344	14522622
chr1	10472280	10473502	chr2	14522524	14523568
chr1	10498310	10499462	chr2	14532624	14534409
chr1	10503239	10506189	chr2	14543894	14546986
chr1	10537457	10540044	chr2	14556988	14558857
chr1	10584105	10586680	chr2	14568802	14571143
chr1	10596352	10597341	chr2	14573030	14573952
chr1	10618893	10620067	chr2	14575392	14576527
chr1	10727317	10738092	chr2	14602470	14612565
chr1	10796124	10801093	chr2	14639323	14644355
chr1	10804450	10806428	chr2	14649706	14651709
chr1	10835735	10840872	chr2	14660217	14664404
chr1	10895252	10897127	chr2	14685170	14687216
chr1	10936765	10941968	chr2	14711880	14716634
chr1	10944908	10949482	chr2	14718195	14721271
chr1	10985063	10986295	chr2	14726800	14728128
chr1	10986496	10989593	chr2	14728375	14731255
chr1	10996870	11000809	chr2	14740348	14743417
chr1	11057105	11059037	chr2	14754234	14756246
chr1	11084666	11088589	chr2	14756511	14760709
chr1	11104237	11108095	chr2	14775063	14778978
chr1	465616	467880	chr2	19295431	19297858
chr1	495050	496332	chr2	19366596	19368840
chr1	536483	537211	chr2	19432147	19433156
chr1	541236	542245	chr2	19437648	19438920
chr1	568558	570554	chr2	19469612	19472006
chr1	618061	620502	chr2	19508929	19511792
chr1	658578	659980	chr2	19556326	19559468
chr1	693190	696504	chr2	19599948	19602272
chr1	731554	738234	chr2	19615777	19616904
chr1	747197	748057	chr2	19682456	19685997
chr1	23474069	23475532	chr2	18862953	18864741
chr1	23515680	23518944	chr2	18865923	18868542
chr1	23536466	23539242	chr2	18871479	18873684
chr1	23632178	23634073	chr2	18912095	18914739
chr1	23667592	23669125	chr2	18932019	18934138
chr1	23747304	23749053	chr2	18957212	18957925
chr1	23778255	23779529	chr2	18961283	18962423
chr1	23789062	23791186	chr2	18965068	18967271
chr1	23821453	23824359	chr2	18991171	18993371
chr1	1331466	1333651	chr2	13857877	13859774
chr1	1350080	1355466	chr2	13879959	13885736
chr1	1369036	1373103	chr2	13898410	13901870
chr1	1396291	1399053	chr2	13932839	13934949
chr1	1413644	1416218	chr2	13962213	13965531
chr1	1418612	1421639	chr2	13965714	13968957
chr1	1425539	1428869	chr2	13987669	13990994
chr1	28594950	28595996	chr2	7430806	7431939
chr1	28597376	28598420	chr2	7433183	7434172
chr1	28639453	28643086	chr2	7466687	7471586
chr1	28643038	28646721	chr2	7487646	7490199
chr1	28695760	28698852	chr2	7549702	7552260
chr1	28708339	28712948	chr2	7558916	7563752
chr1	28714765	28717910	chr2	7606728	7609261
chr1	2390531	2392628	chr2	12274468	12277245
chr1	2394801	2397272	chr2	12284281	12286842
chr1	2397527	2398696	chr2	12300380	12301723
chr1	2403992	2406049	chr2	12302959	12304830
chr1	2412938	2413790	chr2	12326808	12327808
chr1	2414143	2414967	chr2	12328605	12328943
chr1	1457007	1458802	chr2	13827425	13829317
chr1	1469541	1470881	chr2	13798561	13800099
chr1	1482546	1484059	chr2	13788517	13790073
chr1	1484067	1487027	chr2	13778320	13781398
chr1	1487378	1490947	chr2	13774588	13778026
chr1	1490974	1494248	chr2	13771296	13774502
chr1	1498114	1501953	chr2	13757593	13761152
chr1	1504960	1509152	chr2	13748280	13752281
chr1	1510404	1511683	chr2	13746566	13747810
chr1	1512901	1518089	chr2	13740878	13746286
chr1	1531641	1534767	chr2	13731969	13734534
chr1	1541348	1542432	chr2	13712928	13714499
chr1	1544927	1547849	chr2	13704068	13706928
chr1	1553568	1557844	chr2	13684299	13691155
chr1	1558778	1559917	chr2	13674398	13675356
chr1	1589973	1591012	chr2	13647699	13649002
chr1	1607202	1611840	chr2	13624751	13629231
chr1	1629446	1630863	chr2	13613928	13615692
chr1	1647575	1659079	chr2	13588522	13600430
chr1	1661550	1662259	chr2	13581534	13582366
chr1	1665356	1668924	chr2	13571044	13574019
chr1	1677507	1678270	chr2	13545549	13546464
chr1	1682224	1687363	chr2	13532680	13537741
chr1	1687436	1689955	chr2	13529766	13533348
chr1	1701116	1702749	chr2	13497233	13500228
chr1	1714818	1717290	chr2	13487550	13489679
chr1	1718555	1720587	chr2	13486237	13487507
chr1	1726558	1728520	chr2	13481758	13483193
chr1	1741204	1742619	chr2	13476093	13477547
chr1	1748259	1749526	chr2	13473594	13475085
chr1	1754130	1761817	chr2	13455272	13462431
chr1	1768986	1771286	chr2	13447936	13450136
chr1	1771385	1773376	chr2	13436485	13438011
chr1	1775643	1778553	chr2	13416551	13421571
chr1	1784736	1786326	chr2	13408963	13411031
chr1	1786849	1789737	chr2	13401132	13404193
chr1	1796778	1798254	chr2	13393364	13394136
chr1	1824250	1826163	chr2	13383423	13386392
chr1	1828340	1829983	chr2	13381767	13383470
chr1	1834829	1837758	chr2	13378929	13381761
chr1	1843463	1846311	chr2	13371658	13373862
chr1	1857757	1860938	chr2	13368070	13371097
chr1	1862184	1862742	chr2	13360883	13361383
chr1	1868989	1873730	chr2	13339087	13343662
chr1	1882907	1883992	chr2	13306431	13307572
chr1	1884981	1886724	chr2	13296143	13298277
chr1	1889362	1891276	chr2	13286681	13288380
chr1	1892268	1894190	chr2	13272375	13274578
chr1	1894289	1897027	chr2	13269889	13271811
chr1	1905918	1906298	chr2	13238021	13238628
chr1	1946746	1950850	chr2	13182025	13185973
chr1	1960031	1962965	chr2	13174321	13177064
chr1	1990634	1992228	chr2	13170779	13172168
chr1	2001406	2003446	chr2	13162074	13163497
chr1	2031626	2034112	chr2	13135314	13137004
chr1	2037311	2040419	chr2	13129492	13132945
chr1	2040410	2047655	chr2	13120292	13126813
chr1	2047634	2049439	chr2	13118937	13120199
chr1	2052370	2055548	chr2	13092593	13094677
chr1	2073701	2076505	chr2	13046672	13049219
chr1	2076504	2077767	chr2	13044931	13046682
chr1	2078896	2082097	chr2	13025911	13030661
chr1	2083311	2087131	chr2	13020356	13024218
chr1	2089417	2091686	chr2	13014530	13017329
chr1	2097106	2097655	chr2	13011105	13012043
chr1	2111323	2114686	chr2	12976089	12978949
chr1	2124676	2125902	chr2	12956445	12957807
chr1	2126670	2127570	chr2	12954174	12955288
chr1	2135818	2137838	chr2	12905345	12907665
chr1	2137871	2140975	chr2	12899575	12902815
chr1	2142939	2143977	chr2	12897054	12898172
chr1	2148342	2150152	chr2	12891233	12892666
chr1	2157658	2158158	chr2	12877799	12879661
chr1	2191679	2193836	chr2	12826804	12828987
chr1	2194279	2195996	chr2	12821569	12823169
chr1	2197854	2199773	chr2	12814271	12816360
chr1	2199997	2201272	chr2	12803823	12805024
chr1	2202278	2203366	chr2	12796503	12799441
chr1	2204104	2207099	chr2	12793320	12796085
chr1	2208477	2212718	chr2	12776208	12780069
chr1	4650606	4651549	chr2	1331919	1332419
chr1	4668366	4669471	chr2	1276683	1277761
chr1	4677004	4679862	chr2	1185458	1188681
chr1	4680354	4682382	chr2	1160947	1164657
chr1	4709757	4712672	chr2	1104314	1106867
chr1	4739693	4740842	chr2	1063943	1065463
chr1	4743204	4746948	chr2	1050706	1054478
chr1	4748873	4751234	chr2	1045446	1047744
chr1	4753099	4755656	chr2	1041388	1043667
chr1	4760957	4761869	chr2	1039088	1040184
chr1	4776283	4779420	chr2	1014350	1017222
chr1	4800169	4801850	chr2	999406	1000688
chr1	4802720	4805375	chr2	996088	998455
chr1	4810115	4814724	chr2	972756	977531
chr1	4822439	4824414	chr2	968269	970232
chr1	4843184	4845913	chr2	934787	936757
chr1	4854224	4855287	chr2	875233	877207
chr1	4856778	4857975	chr2	873506	874886
chr1	4861168	4864094	chr2	864997	868292
chr1	4872856	4874895	chr2	862087	864359
chr1	4877506	4879307	chr2	854077	856725
chr1	4890069	4892332	chr2	837801	840234
chr1	4907887	4911080	chr2	803656	807895
chr1	4911093	4913167	chr2	801527	803521
chr1	4915491	4918138	chr2	795515	799442
chr1	4918010	4921535	chr2	787915	790946	173, 155, 161
chr1	4924037	4926914	chr2	781674	784922
chr1	4926486	4928812	chr2	773645	775902
chr1	4928921	4931080	chr2	769334	771235
chr1	4931485	4933662	chr2	762927	765027
chr1	4938754	4941332	chr2	683625	685309
chr1	4946218	4947670	chr2	673260	674986
chr1	4948638	4953284	chr2	660655	665635
chr1	4961594	4964515	chr2	652576	654985
chr1	4971035	4973726	chr2	560695	563367
chr1	4989562	4992734	chr2	505375	509465
chr1	4998767	5000710	chr2	498025	499559
chr1	5000986	5003637	chr2	494745	497778
chr1	5019800	5021589	chr2	464994	466955
chr1	5031943	5036610	chr2	457002	463408
chr1	5037576	5040597	chr2	451858	454959
chr1	5042240	5044294	chr2	427114	428900
chr1	5045641	5046893	chr2	426052	427091
chr1	5051656	5055299	chr2	416021	420661
chr1	5058583	5061140	chr2	391421	394184
chr1	5066525	5068677	chr2	385171	387478
chr1	5111895	5115514	chr2	328089	332113
chr1	5124670	5126280	chr2	296365	298215
chr1	5136874	5137982	chr2	273895	275002
chr1	5139712	5143735	chr2	268714	272676
chr1	5148982	5151415	chr2	255247	257568
chr1	5152263	5153104	chr2	235925	237253
chr1	5161645	5165139	chr2	216605	220989
chr1	5171181	5171956	chr2	151057	151971
chr1	5172973	5176479	chr2	139309	142560
chr1	5177504	5180049	chr2	135223	137916
chr1	5181991	5183413	chr2	117969	119332
chr1	5187549	5189673	chr2	106621	108829
chr1	5193284	5194214	chr2	100484	101524
chr1	5202648	5204193	chr2	79779	81216
chr1	2223625	2225524	chr2	12698573	12700343
chr1	2229444	2233017	chr2	12689581	12692872
chr1	2238017	2241471	chr2	12681831	12685151
chr1	2245758	2247240	chr2	12671206	12673334
chr1	2250920	2254036	chr2	12662721	12666113
chr1	2260317	2262923	chr2	12651826	12654336
chr1	2263037	2264553	chr2	12649906	12651753
chr1	2274926	2275783	chr2	12633065	12634120
chr1	2277555	2280502	chr2	12610543	12612894
chr1	2280746	2282828	chr2	12608675	12610350
chr1	2286185	2287791	chr2	12589866	12591479
chr1	2289959	2290977	chr2	12562629	12564691
chr1	2301380	2302021	chr2	12523276	12524193
chr1	2304435	2312399	chr2	12489627	12493329
chr1	2309536	2312385	chr2	12481664	12484420
chr1	2327315	2331148	chr2	12454637	12459705
chr1	2331186	2333738	chr2	12424775	12426674
chr1	2348915	2351799	chr2	12405391	12408239
chr1	2353031	2356413	chr2	12363456	12365377
chr1	2397527	2398696	chr2	12300380	12301723
chr1	2428773	2432057	chr2	12249661	12251729
chr1	2442570	2443746	chr2	12186274	12188293
chr1	2476953	2483196	chr2	12124152	12130092
chr1	2483240	2484910	chr2	12103672	12106262
chr1	2494402	2495257	chr2	12099742	12100757
chr1	2495309	2498764	chr2	12085356	12088121
chr1	2501742	2511084	chr2	12039208	12042175
chr1	2511647	2513454	chr2	12029666	12033096
chr1	2548496	2551544	chr2	12006371	12009956
chr1	11198353	11200141	chr2	14982835	14984339
chr1	11217695	11219618	chr2	14980891	14982500
chr1	11249618	11253879	chr2	14960851	14965438
chr1	11259851	11261234	chr2	14959386	14960828
chr1	11337536	11341889	chr2	14954883	14955605
chr1	11372394	11374301	chr2	14946041	14947276
chr1	11447287	11450192	chr2	14940774	14945357
chr1	11470056	11471481	chr2	14936565	14938032
chr1	11565494	11568645	chr2	14922836	14926609
chr1	11605652	11607866	chr2	14921493	14922841
chr1	11612118	11616218	chr2	14916690	14920482
chr1	11640558	11641889	chr2	14910343	14912048
chr1	11642593	11645202	chr2	14905788	14906504
chr1	11672766	11675387	chr2	14900704	14902385
chr1	11675531	11676748	chr2	14899715	14900692
chr1	11681734	11684520	chr2	14895254	14897882
chr1	11739304	11740399	chr2	14891041	14892298
chr1	11742006	11749783	chr2	14872265	14879739
chr1	11759427	11762635	chr2	14868861	14871994
chr1	11774484	11775442	chr2	14862779	14863412
chr1	11783543	11785704	chr2	14844896	14846359
chr1	11795609	11797141	chr2	14842291	14844434
chr1	11820872	11821824	chr2	14833848	14834666
chr1	11649	13714	chr2	19260906	19262533
chr1	31170	33171	chr2	19253670	19255328
chr1	33379	37757	chr2	19245591	19248915
chr1	57164	59215	chr2	19197330	19200442
chr1	83045	84946	chr2	19153328	19155579
chr1	99865	101840	chr2	19111961	19114206
chr1	108946	111699	chr2	19090953	19093373
chr1	132270	135924	chr2	19057999	19061492
chr1	147043	148014	chr2	19049021	19050369
chr1	159628	162953	chr2	19039024	19042348
chr1	166618	167842	chr2	19008175	19009651
chr1	171525	172948	chr2	18958999	18960645
chr1	199527	201775	chr2	18948116	18950120
chr1	202111	204440	chr2	18945937	18948067
chr1	218834	221286	chr2	18912095	18914739
chr1	225665	227543	chr2	18910295	18911982
chr1	242713	246054	chr2	18898629	18901303
chr1	252626	254530	chr2	18885751	18889178
chr1	259495	261615	chr2	18883377	18885729
chr1	282761	284245	chr2	18857941	18859278
chr1	296001	298334	chr2	18839435	18841403
chr1	298451	300757	chr2	18833086	18836291
chr1	1208521	1210026	chr2	14174144	14175965
chr1	1210924	1214841	chr2	14158671	14162618
chr1	1215925	1217471	chr2	14143128	14144766
chr1	1217690	1219980	chr2	14139760	14143118
chr1	1221411	1224539	chr2	14135142	14137161
chr1	1226483	1230947	chr2	14126141	14131224
chr1	1231452	1234032	chr2	14122806	14125526
chr1	1236754	1239199	chr2	14119307	14122190
chr1	1240294	1242157	chr2	14114281	14115969
chr1	1246601	1248876	chr2	14105896	14108061
chr1	1261762	1272588	chr2	14086862	14096914
chr1	1279351	1281618	chr2	14080319	14081971
chr1	1289734	1291112	chr2	14078850	14080743
chr1	1321885	1324840	chr2	14047478	14051400
chr1	1331466	1333651	chr2	14041038	14043389
chr1	1413644	1416218	chr2	13962213	13965531
chr1	9089469	9092560	chr2	1185458	1188681
chr1	9117932	9118611	chr2	1120787	1122055
chr1	9143937	9146083	chr2	1069491	1071421
chr1	9148636	9150250	chr2	1063943	1065463
chr1	9184567	9187578	chr2	1045446	1047744
chr1	9224059	9225792	chr2	999406	1000688
chr1	9241036	9244918	chr2	972756	977531
chr1	9259750	9260792	chr2	916806	918671
chr1	9285025	9286395	chr2	875233	877207
chr1	9292446	9293862	chr2	873506	874886
chr1	9336057	9337938	chr2	837801	840234
chr1	9359325	9361833	chr2	795515	799442
chr1	9373885	9376828	chr2	764547	767430
chr1	25957567	25960401	chr2	1137572	1140204
chr1	25971926	25973505	chr2	1132120	1133379
chr1	26026253	26027771	chr2	1120787	1122055
chr1	26032637	26035504	chr2	1104314	1106867
chr1	26050143	26052567	chr2	1063943	1065463
chr1	26111688	26113256	chr2	999406	1000688
chr1	26113990	26117765	chr2	972756	977531
chr1	26141836	26143496	chr2	916806	918671
chr1	26145001	26147751	chr2	901143	903569
chr1	26266592	26269013	chr2	795515	799442
chr1	26651840	26653643	chr2	290573	292688
chr1	26666383	26667305	chr2	273895	275002
chr1	26695166	26696392	chr2	249687	250181
chr1	26699321	26702427	chr2	242041	243649
chr1	26735894	26738665	chr2	187608	190369
chr1	26742940	26746469	chr2	180033	183764
chr1	26788861	26790262	chr2	163954	165290
chr1	26814260	26815922	chr2	148919	150585
chr1	6738484	6739734	chr2	9267730	9269019
chr1	6756237	6757420	chr2	9259511	9260697
chr1	6796137	6799764	chr2	9215519	9219211
chr1	6805430	6807862	chr2	9207432	9210231
chr1	6838120	6840293	chr2	9158310	9159732
chr1	6852116	6852945	chr2	9089226	9090052
chr1	6931012	6932815	chr2	9080760	9083009
chr1	6962030	6965071	chr2	9014552	9018036
chr1	28244509	28245453	chr2	9259511	9260697
chr1	28276440	28279798	chr2	9215519	9219211
chr1	28296886	28299768	chr2	9207432	9210231
chr1	28351522	28353549	chr2	9158310	9159732
chr1	28365824	28367738	chr2	9126263	9127987
chr1	28377377	28378310	chr2	9089226	9090052
chr1	28446632	28448735	chr2	9080760	9083009
chr1	24552003	24557730	chr2	469370	472070
chr1	24631338	24634781	chr2	357353	360924
chr1	24638685	24641494	chr2	347537	350179
chr1	24692799	24695660	chr2	279282	282123
chr1	24748105	24750186	chr2	255247	257568
chr1	24777184	24778032	chr2	168631	169642
chr1	24805418	24807557	chr2	163954	165290
chr1	17681157	17683629	chr3	5846002	5846589
chr1	17686990	17688859	chr3	5852049	5853080
chr1	17711491	17712660	chr3	5883328	5884191
chr1	17716893	17719499	chr3	5889663	5892332
chr1	17719584	17721891	chr3	5892550	5894518
chr1	17769938	17773493	chr3	5916940	5919890
chr1	17798431	17802330	chr3	5955862	5959162
chr1	17805761	17808993	chr3	5965869	5969296
chr1	17808988	17812106	chr3	5969565	5972572
chr1	17813886	17817406	chr3	5988924	5993001
chr1	17863660	17864558	chr3	6015184	6015944
chr1	17867102	17868432	chr3	6027993	6028826
chr1	17874436	17877462	chr3	6034109	6037242
chr1	17884645	17885614	chr3	6042947	6044504
chr1	17902632	17906873	chr3	6081639	6086203
chr1	17906871	17908534	chr3	6086909	6088755
chr1	17908503	17910473	chr3	6091110	6093151
chr1	17913711	17916101	chr3	6097201	6099595
chr1	17918207	17921116	chr3	6105908	6108737
chr1	17921931	17928930	chr3	6109409	6116529
chr1	17931390	17934662	chr3	6119707	6123044
chr1	17934746	17936946	chr3	6133384	6136405
chr1	17945369	17950598	chr3	6136986	6142138
chr1	17962839	17964429	chr3	6152062	6153814
chr1	17965871	17969354	chr3	6154363	6157552
chr1	17969395	17970551	chr3	6167640	6168966
chr1	17973642	17976663	chr3	6168963	6172005
chr1	17981636	17983377	chr3	6210878	6212551
chr1	17983733	17986116	chr3	6220918	6223073
chr1	18011285	18013185	chr3	6237902	6240605
chr1	18035967	18036510	chr3	6266946	6267643
chr1	18040129	18041282	chr3	6281204	6282306
chr1	18041448	18042744	chr3	6281923	6284372
chr1	18061356	18065031	chr3	6296677	6300673
chr1	18123071	18124289	chr3	6393747	6394842
chr1	18179253	18182510	chr3	6454013	6457568
chr1	18198227	18199168	chr3	6465748	6467175
chr1	18198298	18200366	chr3	6466331	6468015
chr1	18215800	18218339	chr3	6474710	6477204
chr1	18227122	18230330	chr3	6480484	6483774
chr1	18234679	18237469	chr3	6484068	6486264
chr1	18282968	18284202	chr3	6509500	6510702
chr1	18305445	18307557	chr3	6536534	6538679
chr1	18312883	18314099	chr3	6542456	6543676
chr1	18314117	18316861	chr3	6548127	6552034
chr1	18317259	18320210	chr3	6558964	6562377
chr1	18320490	18322284	chr3	6563928	6564424
chr1	18329659	18332102	chr3	6595344	6598981
chr1	18351324	18354634	chr3	6605296	6609295
chr1	18356799	18360426	chr3	6611182	6614107
chr1	18365336	18366744	chr3	6616330	6617951
chr1	18367590	18375494	chr3	6625377	6632164
chr1	18391273	18394030	chr3	6681196	6684029
chr1	18400006	18402628	chr3	6687042	6690123
chr1	18402506	18405681	chr3	6690118	6693380
chr1	18407400	18410022	chr3	6694114	6696357
chr1	18410857	18413016	chr3	6696301	6698184
chr1	18416474	18420083	chr3	6705474	6706127
chr1	18428788	18430497	chr3	6714133	6716178
chr1	18439945	18442237	chr3	6754615	6758285
chr1	18445111	18446772	chr3	6759016	6761007
chr1	18451746	18454463	chr3	6780563	6783166
chr1	18470046	18473833	chr3	6797471	6801835
chr1	18473908	18477643	chr3	6802903	6804296
chr1	18478951	18481539	chr3	6805622	6808593
chr1	18542061	18544034	chr3	6840281	6842320
chr1	18554564	18556826	chr3	6846969	6849582
chr1	18569727	18579182	chr3	6855688	6863547
chr1	18617593	18621957	chr3	6884711	6890441
chr1	18623698	18626441	chr3	6898163	6901334
chr1	18635955	18638449	chr3	6934568	6937197
chr1	18648645	18649227	chr3	6942623	6945224
chr1	18649706	18657400	chr3	6948774	6956966
chr1	18658508	18662052	chr3	6961736	6965206
chr1	18668010	18670576	chr3	6967462	6970652
chr1	18672132	18677639	chr3	6970683	6976691
chr1	18693644	18697706	chr3	6994770	6998185
chr1	18704805	18706657	chr3	7002697	7004508
chr1	18719378	18721219	chr3	7018826	7020901
chr1	18742027	18744805	chr3	7044711	7047423
chr1	18748241	18751338	chr3	7071193	7074697
chr1	18751456	18753941	chr3	7079492	7082178
chr1	18756972	18758708	chr3	7084727	7086894
chr1	18770937	18774759	chr3	7096310	7099798
chr1	18781859	18784385	chr3	7115819	7119144	130, 104, 91
chr1	18807672	18809035	chr3	7160677	7162395
chr1	18839047	18844577	chr3	7168233	7173617
chr1	18876810	18877844	chr3	7180037	7181079
chr1	18880172	18884255	chr3	7182013	7186567
chr1	18926811	18927746	chr3	7229390	7230146
chr1	18939194	18941719	chr3	7256656	7259854
chr1	18953458	18955053	chr3	7284681	7286442
chr1	18977176	18980618	chr3	7300444	7303693
chr1	18989751	18992149	chr3	7313538	7315883
chr1	19041397	19042414	chr3	7323635	7324634
chr1	19050298	19052094	chr3	7348157	7350341
chr1	19052023	19052582	chr3	7376635	7377226
chr1	19076838	19081451	chr3	7388258	7390031
chr1	19106687	19109587	chr3	7399029	7402457
chr1	19119606	19122038	chr3	7409421	7412457
chr1	19128144	19132318	chr3	7413776	7418476
chr1	19132221	19135630	chr3	7422036	7424905
chr1	19141823	19144320	chr3	7432193	7434743
chr1	19154323	19156338	chr3	7445604	7448498
chr1	19158746	19161737	chr3	7448040	7452106
chr1	19173880	19175228	chr3	7474544	7475903
chr1	19175609	19180195	chr3	7477930	7482125
chr1	19191466	19194908	chr3	7489167	7492863
chr1	19201789	19203386	chr3	7497240	7500323
chr1	19214072	19218053	chr3	7511756	7516073
chr1	19292909	19293339	chr3	7518784	7519477
chr1	19345871	19349088	chr3	7528181	7530686
chr1	4508906	4514010	chr3	9308744	9313599
chr1	4520559	4522644	chr3	9344313	9346424
chr1	4525414	4526204	chr3	9375102	9375671
chr1	4542168	4543970	chr3	9396272	9397766
chr1	4544889	4547373	chr3	9397784	9399805
chr1	4547388	4548894	chr3	9403779	9405338
chr1	4556878	4558793	chr3	9413052	9415240
chr1	4563428	4567849	chr3	9422476	9426049
chr1	4572419	4576632	chr3	9451861	9457554
chr1	4576889	4578369	chr3	9463305	9464676
chr1	4612731	4615259	chr3	9504677	9506787
chr1	4615767	4618449	chr3	9513696	9516869
chr1	1128149	1129689	chr3	8180646	8182095
chr1	1136078	1138663	chr3	8194606	8197155
chr1	1154740	1157786	chr3	8254559	8257888
chr1	1161289	1161982	chr3	8267920	8268961
chr1	1162905	1164861	chr3	8273772	8275565
chr1	1175033	1175768	chr3	8287942	8288602
chr1	1197956	1201579	chr3	8332797	8336235
chr1	1202160	1206009	chr3	8350803	8354021
chr1	1208521	1210026	chr3	8373375	8375098
chr1	495050	496332	chr3	23051544	23053817
chr1	557092	558774	chr3	23137286	23139145
chr1	568558	570554	chr3	23142485	23144747
chr1	571826	575085	chr3	23147918	23150606
chr1	591682	594264	chr3	23172754	23174993
chr1	658578	659980	chr3	23217233	23218312
chr1	681331	687368	chr3	23248129	23255275
chr1	697919	698591	chr3	23261442	23261927
chr1	25792593	25793123	chr3	9305696	9306766
chr1	25793498	25798889	chr3	9308744	9313599
chr1	25831662	25833966	chr3	9344313	9346424
chr1	25861094	25863534	chr3	9369499	9371487
chr1	25869700	25870227	chr3	9375102	9375671
chr1	25880155	25881955	chr3	9396272	9397766
chr1	20340572	20343554	chr3	1258830	1260652
chr1	20358319	20362382	chr3	1317245	1321294
chr1	20389347	20391147	chr3	1391632	1392954
chr1	20393664	20397295	chr3	1408557	1412160
chr1	20424346	20430166	chr3	1440073	1443660
chr1	20441055	20444029	chr3	1468398	1470624
chr1	20458952	20460647	chr3	1497483	1499096
chr1	27613420	27619095	chr3	6073731	6078748
chr1	27654744	27655769	chr3	6152062	6153814
chr1	27669152	27673572	chr3	6154363	6157552
chr1	27699871	27703449	chr3	6174239	6178526
chr1	27742081	27743565	chr3	6254842	6257944
chr1	27743685	27744453	chr3	6266946	6267643
chr1	27780855	27784920	chr3	6352472	6355446
chr1	19305081	19307518	chr3	5612203	5614803
chr1	19310174	19311683	chr3	5603848	5605765	173, 155, 161
chr1	19323055	19326918	chr3	5599710	5603027
chr1	19345871	19349088	chr3	5588292	5590085
chr1	19350314	19352791	chr3	5585872	5587750
chr1	19407259	19408319	chr3	5535124	5536237
chr1	19420715	19424474	chr3	5509344	5513245
chr1	19424944	19425928	chr3	5505360	5507050
chr1	19434480	19439031	chr3	5481325	5485187
chr1	19439367	19441724	chr3	5480416	5481379
chr1	19454798	19455668	chr3	5467987	5469594
chr1	19455495	19458069	chr3	5466246	5468774
chr1	19458612	19459763	chr3	5464728	5465585
chr1	19460482	19463477	chr3	5460793	5463899
chr1	19467815	19469586	chr3	5459162	5460816
chr1	19474898	19476234	chr3	5454762	5455942
chr1	19499261	19505757	chr3	5411292	5418493
chr1	19508938	19511606	chr3	5408792	5411153
chr1	19520603	19525685	chr3	5397545	5402652
chr1	19527822	19531443	chr3	5393451	5396994
chr1	19570058	19572204	chr3	5374248	5376275
chr1	19572755	19574059	chr3	5341356	5342557
chr1	19579839	19580977	chr3	5337475	5338562
chr1	19583617	19587428	chr3	5330194	5333745
chr1	19590434	19592731	chr3	5323262	5324966
chr1	19613378	19614989	chr3	5320644	5322432
chr1	19614931	19617611	chr3	5316916	5320121
chr1	19619724	19621534	chr3	5309886	5310988
chr1	19621238	19623461	chr3	5305918	5307932
chr1	19638331	19640223	chr3	5298991	5301745
chr1	19640525	19641665	chr3	5296841	5297851
chr1	19642452	19645211	chr3	5290847	5293241
chr1	19655831	19657795	chr3	5269849	5271984
chr1	19672476	19673652	chr3	5264001	5265695
chr1	19682773	19683565	chr3	5258715	5259354
chr1	19688708	19690589	chr3	5243432	5245510
chr1	19696923	19698482	chr3	5234457	5236196
chr1	19708011	19709323	chr3	5226161	5227935
chr1	19711179	19713308	chr3	5214084	5216261
chr1	19754214	19755843	chr3	5183641	5186929
chr1	19760001	19761496	chr3	5179392	5180490
chr1	19761700	19762560	chr3	5177811	5178966
chr1	19778133	19779447	chr3	5174402	5175523
chr1	19783185	19786897	chr3	5169095	5173105
chr1	19786956	19789150	chr3	5166175	5169229
chr1	19790142	19792589	chr3	5159698	5162642
chr1	19806263	19807705	chr3	5140365	5142323
chr1	19812087	19813290	chr3	5136262	5137195
chr1	19813804	19819564	chr3	5126590	5132330
chr1	19821337	19822399	chr3	5121303	5122562
chr1	19831352	19833028	chr3	5085992	5087496
chr1	19837110	19840370	chr3	5070134	5073440
chr1	19849788	19851725	chr3	5061681	5064038
chr1	19854615	19857146	chr3	5055741	5058249
chr1	19859267	19860976	chr3	5050195	5052455
chr1	19864770	19867389	chr3	5047376	5049971
chr1	19871116	19873727	chr3	5035841	5038114
chr1	19879405	19882895	chr3	5029987	5033102
chr1	19883935	19888413	chr3	5025184	5029886
chr1	19912990	19916686	chr3	5002907	5005875
chr1	19926626	19931494	chr3	4988008	4994109
chr1	19951006	19954325	chr3	4982588	4985857
chr1	19958380	19961827	chr3	4970944	4974521
chr1	19966944	19969757	chr3	4964105	4967075
chr1	19970334	19974393	chr3	4945601	4949042
chr1	19984542	19986112	chr3	4908731	4910521
chr1	19996205	20000782	chr3	4904278	4908067
chr1	20028923	20031619	chr3	4849539	4851678
chr1	20033885	20036189	chr3	4815763	4817981
chr1	20048434	20050294	chr3	4797828	4799612
chr1	20052393	20053195	chr3	4793678	4794417
chr1	20061405	20065713	chr3	4782757	4787243
chr1	20091491	20092423	chr3	4777594	4778345
chr1	20098522	20100978	chr3	4771833	4775258
chr1	20101299	20103690	chr3	4766905	4769936
chr1	20103756	20105948	chr3	4764024	4766609
chr1	20112144	20113960	chr3	4747769	4748859
chr1	20134844	20137013	chr3	4737146	4739136
chr1	20137537	20139716	chr3	4734616	4735993
chr1	20154154	20156520	chr3	4729399	4731847
chr1	20180610	20182374	chr3	4706802	4709176
chr1	20183581	20186909	chr3	4672916	4676162
chr1	20189472	20191900	chr3	4669197	4671796
chr1	20201806	20204412	chr3	4660944	4663363
chr1	20206930	20207555	chr3	4656782	4657723
chr1	20210772	20213942	chr3	4650714	4654046
chr1	20217336	20219452	chr3	4641930	4644571
chr1	20221029	20226055	chr3	4636292	4641126
chr1	20227291	20230237	chr3	4630865	4633414
chr1	20235465	20237358	chr3	4618939	4620305
chr1	20241231	20242641	chr3	4613492	4614857
chr1	20246026	20250345	chr3	4595767	4600469
chr1	20259547	20262266	chr3	4592256	4594760
chr1	20262468	20267859	chr3	4585684	4591035
chr1	20560258	20563269	chr3	4544364	4547513
chr1	20566485	20569322	chr3	4528362	4530713
chr1	20569573	20572489	chr3	4521532	4524674
chr1	20572405	20574382	chr3	4504067	4506320
chr1	20588397	20589199	chr3	4490628	4493831
chr1	20589129	20592342	chr3	4485623	4490420
chr1	20594559	20595268	chr3	4474620	4475979
chr1	20597734	20598768	chr3	4462841	4463955
chr1	20626029	20627513	chr3	4449259	4450811
chr1	20630070	20632973	chr3	4429256	4432159
chr1	20648465	20648891	chr3	4408925	4409734
chr1	20666180	20668817	chr3	4403355	4406091
chr1	20673455	20674503	chr3	4399836	4400445
chr1	20711465	20713342	chr3	4392463	4394304
chr1	20715563	20719165	chr3	4389215	4393015
chr1	20719473	20722856	chr3	4384563	4388592
chr1	20723279	20725747	chr3	4382198	4384436
chr1	20725470	20728091	chr3	4379793	4382224
chr1	20729125	20731356	chr3	4367181	4368861
chr1	20731589	20734052	chr3	4364480	4366969
chr1	20743828	20745109	chr3	4361635	4364316
chr1	20754217	20756656	chr3	4350936	4353396
chr1	20779493	20784017	chr3	4346330	4350939
chr1	20796340	20798594	chr3	4335475	4338016
chr1	20804592	20807940	chr3	4331531	4334951
chr1	20828118	20830640	chr3	4314505	4318487
chr1	20864339	20867761	chr3	4250958	4254278
chr1	20901243	20902800	chr3	4227737	4229752
chr1	20912116	20913565	chr3	4214399	4216302
chr1	20918685	20922786	chr3	4191237	4195471
chr1	20927643	20930209	chr3	4184569	4187453
chr1	20932451	20938290	chr3	4146399	4154895
chr1	20946571	20949281	chr3	4143524	4146037
chr1	20951856	20953595	chr3	4140878	4142548
chr1	20967652	20971742	chr3	4112834	4115951
chr1	20980369	20983979	chr3	4095414	4096236
chr1	20984273	20986952	chr3	4091567	4094195
chr1	21017311	21018122	chr3	4078651	4079627
chr1	21022384	21023587	chr3	4073855	4075643
chr1	21028137	21030684	chr3	4060920	4063306
chr1	21117147	21119241	chr3	3991117	3993886
chr1	4368760	4371298	chr3	9867652	9870782
chr1	4379694	4381764	chr3	9848628	9850543
chr1	4384304	4386651	chr3	9832667	9835272
chr1	4389678	4391344	chr3	9804253	9805781
chr1	4392438	4394454	chr3	9794862	9797045
chr1	4394897	4396291	chr3	9793179	9794874
chr1	4396348	4398193	chr3	9788231	9790451
chr1	4419714	4422684	chr3	9761698	9765570
chr1	4423540	4425936	chr3	9707912	9710100
chr1	4433605	4436102	chr3	9680120	9680746
chr1	4436101	4439639	chr3	9676790	9681136
chr1	4440404	4443954	chr3	9666449	9669426
chr1	4450267	4451742	chr3	9653660	9654730
chr1	4452212	4454876	chr3	9650316	9652936
chr1	4461738	4463469	chr3	9592727	9595283
chr1	4467094	4469033	chr3	9565627	9567226
chr1	4478384	4480325	chr3	9551812	9553602
chr1	11649	13714	chr3	22951323	22953265
chr1	83045	84946	chr3	22905868	22907958
chr1	116784	118845	chr3	22879720	22881775
chr1	159628	162953	chr3	22818589	22822023
chr1	175706	178406	chr3	22763495	22766010
chr1	199527	201775	chr3	22760628	22762388
chr1	225665	227543	chr3	22733243	22735394
chr1	239841	242703	chr3	22716238	22718490
chr1	252626	254530	chr3	22708482	22712077
chr1	282761	284245	chr3	22664425	22665690
chr1	293246	295086	chr3	22662877	22664316
chr1	296001	298334	chr3	22604094	22606878
chr1	330588	337912	chr3	22484397	22491935
chr1	25893971	25895056	chr3	12139438	12140293
chr1	25982294	25986349	chr3	11908870	11913166
chr1	26027882	26030312	chr3	11648096	11650980
chr1	26038905	26040720	chr3	11382214	11384145
chr1	26063662	26065518	chr3	11234173	11236458
chr1	26079956	26081727	chr3	11163839	11166458
chr1	26111688	26113256	chr3	11050081	11051153
chr1	26141836	26143496	chr3	11011262	11013451
chr1	26157702	26159094	chr3	11008079	11009456
chr1	26182156	26183546	chr3	10940305	10941833
chr1	26189775	26191404	chr3	10902003	10904458
chr1	5248664	5249558	chr3	5454762	5455942
chr1	5249760	5250573	chr3	5451533	5452363
chr1	5250650	5252121	chr3	5443081	5443952
chr1	5275616	5277869	chr3	5342712	5344700
chr1	5278113	5279950	chr3	5339992	5341339
chr1	5315507	5317941	chr3	5290847	5293241
chr1	5317973	5320630	chr3	5275387	5278019
chr1	5365512	5366497	chr3	5264001	5265695
chr1	5832094	5835488	chr3	4914789	4917176
chr1	5840269	5841745	chr3	4908731	4910521
chr1	5845675	5850934	chr3	4811486	4815515
chr1	5878390	5880073	chr3	4802952	4804468
chr1	5933780	5938817	chr3	4715650	4721003
chr1	5946448	5951561	chr3	4698457	4705828
chr1	5951542	5955143	chr3	4672916	4676162
chr1	6017808	6023503	chr3	4585684	4591035
chr1	27225665	27227545	chr3	4777594	4778345
chr1	27241696	27242968	chr3	4737146	4739136
chr1	27258747	27260521	chr3	4712574	4714698
chr1	27283628	27285973	chr3	4669197	4671796
chr1	27365772	27371784	chr3	4585684	4591035
chr1	27446069	27451067	chr3	4565370	4571355
chr1	27456043	27456949	chr3	4559619	4561020
chr1	27457266	27462487	chr3	4510965	4516478
chr1	9215770	9218010	chr3	11075712	11077540
chr1	9224059	9225792	chr3	11050081	11051153
chr1	9241036	9244918	chr3	11044731	11048677
chr1	9259750	9260792	chr3	11011262	11013451
chr1	9270952	9272713	chr3	11008079	11009456
chr1	9315305	9316880	chr3	10902003	10904458
chr1	9351160	9352833	chr3	10855623	10856787
chr1	2238017	2241471	chr3	17338102	17340543
chr1	2276030	2277524	chr3	17246228	17248823
chr1	2301380	2302021	chr3	17165791	17166399
chr1	2313581	2316507	chr3	17157585	17159965
chr1	2318143	2321664	chr3	17152460	17156240
chr1	2322543	2326570	chr3	17073144	17077500
chr1	2327315	2331148	chr3	17020718	17025069
chr1	2368833	2369735	chr3	17019785	17020428
chr1	8944609	8946627	chr3	9475350	9477460
chr1	8951162	8955160	chr3	9422476	9426049
chr1	8976326	8978305	chr3	9413052	9415240
chr1	8981556	8983314	chr3	9396272	9397766
chr1	9033016	9039099	chr3	9308744	9313599
chr1	9038708	9039540	chr3	9305696	9306766
chr1	9063306	9065320	chr3	9274335	9276685
chr1	29707625	29711421	chr3	4187371	4191298
chr1	29716350	29724635	chr3	4146399	4154895
chr1	29741728	29743766	chr3	4140878	4142548
chr1	29759158	29760691	chr3	4121789	4123582
chr1	29771218	29771887	chr3	4078651	4079627
chr1	29810134	29812279	chr3	4030387	4033049
chr1	428650	430720	chr4	673862	676445
chr1	453107	455519	chr4	694582	697206
chr1	471971	473336	chr4	732313	733510
chr1	520498	521668	chr4	793177	795237
chr1	544733	549202	chr4	886580	891987
chr1	553019	556152	chr4	913334	916509
chr1	557092	558774	chr4	921447	922759
chr1	568558	570554	chr4	929869	932397
chr1	588003	589480	chr4	948598	950431
chr1	602489	604387	chr4	972707	974692
chr1	607799	609534	chr4	979158	980698
chr1	613197	616231	chr4	1002338	1005305
chr1	618061	620502	chr4	1032350	1035055
chr1	620678	621329	chr4	1041086	1041802
chr1	623656	624567	chr4	1046073	1047105
chr1	626639	629993	chr4	1068974	1072223
chr1	645084	652001	chr4	1081671	1088846
chr1	658578	659980	chr4	1110343	1112033
chr1	677360	681334	chr4	1128515	1133774
chr1	703849	706664	chr4	1137487	1140540
chr1	707485	710041	chr4	1156379	1158788
chr1	712473	726891	chr4	1159494	1174321
chr1	729830	731565	chr4	1185751	1187816
chr1	731554	738234	chr4	1193516	1197630
chr1	753307	754262	chr4	1229031	1230164
chr1	768376	770684	chr4	1256144	1257320
chr1	782904	784346	chr4	1266463	1268612
chr1	807361	813216	chr4	1274465	1278718
chr1	819612	821476	chr4	1292494	1295257
chr1	826523	830393	chr4	1324063	1327520
chr1	852151	854297	chr4	1329548	1331387
chr1	854410	859701	chr4	1359655	1365498
chr1	860762	864372	chr4	1376306	1379715
chr1	865895	867705	chr4	1394845	1395588
chr1	868853	871308	chr4	1412785	1414782
chr1	877861	880259	chr4	1467727	1470080
chr1	894238	897718	chr4	1503492	1506535
chr1	900732	903070	chr4	1511597	1514072
chr1	911310	913808	chr4	1537118	1540713
chr1	916772	918064	chr4	1562203	1564204
chr1	920950	922098	chr4	1569937	1571737
chr1	923390	924730	chr4	1586747	1587734
chr1	930715	931985	chr4	1603638	1604628
chr1	49909	51210	chr4	345911	347191
chr1	51953	54737	chr4	349025	351550	173, 155, 161
chr1	72357	74096	chr4	357345	359337
chr1	73931	74731	chr4	359223	360505
chr1	95935	97407	chr4	387451	389403
chr1	132270	135924	chr4	434217	437591	122, 106, 125
chr1	136090	138162	chr4	445422	446831
chr1	141870	143261	chr4	446978	448511
chr1	147043	148014	chr4	460479	461074
chr1	148013	149848	chr4	461513	463542
chr1	156477	158823	chr4	466298	468294
chr1	159628	162953	chr4	470506	473879
chr1	166618	167842	chr4	479963	481160
chr1	168559	171386	chr4	504135	506403
chr1	190408	192436	chr4	535241	537554
chr1	195645	198787	chr4	550349	553016
chr1	199527	201775	chr4	564760	566408
chr1	202111	204440	chr4	566917	570299
chr1	23685093	23687363	chr4	12248842	12251396
chr1	23727794	23729403	chr4	12278915	12280851
chr1	23789062	23791186	chr4	12317036	12320074
chr1	23813943	23814839	chr4	12338829	12339967
chr1	23814984	23818481	chr4	12342376	12345652
chr1	23830688	23832863	chr4	12366082	12369338
chr1	23915570	23919835	chr4	12403454	12408421
chr1	23936975	23939899	chr4	12431097	12433912
chr1	23941598	23942900	chr4	12436000	12436827
chr1	23959627	23963083	chr4	12479528	12484049
chr1	23989052	23989425	chr4	12486343	12486855
chr1	23993477	23995509	chr4	12497055	12500326
chr1	24006913	24009415	chr4	12503672	12505774
chr1	24030743	24033674	chr4	12529861	12533924
chr1	22830015	22834728	chr4	11561123	11563871
chr1	22867689	22871358	chr4	11620998	11623797
chr1	22893101	22894064	chr4	11639757	11640583
chr1	22899389	22902118	chr4	11640802	11643762	130, 104, 91
chr1	22932760	22934440	chr4	11655613	11657034
chr1	22975530	22977885	chr4	11657008	11659105
chr1	23009885	23013601	chr4	11683815	11685644
chr1	23016569	23019494	chr4	11691172	11694582
chr1	23041408	23045426	chr4	11715607	11719807
chr1	23072222	23073545	chr4	11767455	11768563
chr1	23105905	23109534	chr4	11799959	11802889
chr1	23136720	23137413	chr4	11838997	11839571
chr1	23144385	23145531	chr4	11880080	11881088
chr1	7817609	7821473	chr4	5500313	5506313
chr1	7828328	7830424	chr4	5551315	5553062
chr1	7852904	7855213	chr4	5631298	5633779
chr1	7858864	7859766	chr4	5712328	5713515
chr1	7949476	7950900	chr4	5813998	5815119
chr1	7955445	7958564	chr4	5839599	5842456
chr1	8006064	8007460	chr4	5992908	5994258
chr1	8013353	8016150	chr4	6021160	6024042
chr1	8021835	8023516	chr4	6040944	6043849
chr1	8027126	8028126	chr4	6072804	6073646
chr1	8049090	8050784	chr4	6132917	6135183
chr1	8067864	8069356	chr4	6173712	6175200
chr1	8079287	8080574	chr4	6276948	6278622
chr1	12748571	12750506	chr4	5729169	5730850
chr1	12851983	12853235	chr4	5740219	5741591
chr1	12867126	12868890	chr4	5775210	5777481
chr1	12917070	12917829	chr4	5792137	5792966
chr1	12964986	12966113	chr4	5812335	5813642
chr1	13030553	13031375	chr4	5842945	5843783
chr1	13039660	13042159	chr4	5847312	5849763
chr1	13051157	13055093	chr4	5859244	5861880
chr1	13077890	13080265	chr4	5992908	5994258
chr1	13122082	13125328	chr4	6021160	6024042
chr1	13158466	13160284	chr4	6040944	6043849
chr1	13205345	13208289	chr4	6049441	6052380	130, 104, 91
chr1	900732	903070	chr4	13977303	13979487
chr1	930715	931985	chr4	14022280	14023305
chr1	958759	959609	chr4	14059896	14061386
chr1	979307	982002	chr4	14084624	14086882
chr1	985751	988146	chr4	14087556	14089796
chr1	1004688	1008370	chr4	14106735	14110706
chr1	1022251	1023719	chr4	14114104	14115897
chr1	1024740	1027616	chr4	14119353	14122329
chr1	1059470	1061209	chr4	14142135	14143969
chr1	1086170	1096510	chr4	14171998	14182168
chr1	1104493	1106241	chr4	14192569	14194302
chr1	204935	207642	chr4	126509	128060
chr1	218834	221286	chr4	160643	163023
chr1	221642	224351	chr4	173953	176870
chr1	225665	227543	chr4	185285	187680
chr1	252626	254530	chr4	193879	198579
chr1	259495	261615	chr4	211000	213697
chr1	262828	266324	chr4	227650	231751
chr1	266333	267883	chr4	231780	232939
chr1	269792	270859	chr4	232928	233652
chr1	284350	291201	chr4	261449	268031
chr1	29016120	29019768	chr4	5252735	5255200
chr1	29117500	29121093	chr4	5314871	5317963
chr1	29210496	29214135	chr4	5383852	5387260
chr1	29292075	29296160	chr4	5433621	5436524
chr1	29317767	29323352	chr4	5500313	5506313
chr1	29344539	29347183	chr4	5550404	5551370
chr1	29407608	29410484	chr4	5631298	5633779
chr1	29413874	29415197	chr4	5712328	5713515
chr1	29461391	29463389	chr4	5775210	5777481
chr1	10330425	10332326	chr4	10016530	10018232
chr1	10424463	10425801	chr4	10046545	10049438
chr1	10454433	10455874	chr4	10061214	10062893
chr1	10550855	10553295	chr4	10130050	10132192
chr1	10571310	10573365	chr4	10142255	10144646
chr1	10625000	10627135	chr4	10157807	10159748
chr1	10627185	10630566	chr4	10162922	10165583
chr1	3919237	3919869	chr4	11619735	11620201
chr1	3928115	3931701	chr4	11620998	11623797
chr1	3945584	3946757	chr4	11639757	11640583
chr1	4016712	4020765	chr4	11683815	11685644
chr1	4023533	4025113	chr4	11700555	11702785
chr1	4039566	4044021	chr4	11715607	11719807
chr1	11858080	11859468	chr4	6566625	6567740
chr1	11874508	11877387	chr4	6556982	6559602
chr1	11881311	11886015	chr4	6547235	6548878
chr1	11902629	11907049	chr4	6523225	6528330
chr1	11937499	11941102	chr4	6512515	6515743
chr1	11945250	11948650	chr4	6499794	6502933
chr1	11966423	11967843	chr4	6477876	6479171
chr1	11967783	11971072	chr4	6475984	6477509
chr1	12010879	12012547	chr4	6462918	6464558
chr1	12026936	12030539	chr4	6459539	6462092
chr1	12046379	12050066	chr4	6454703	6458073
chr1	12064323	12066454	chr4	6441596	6443554
chr1	12072611	12073965	chr4	6415120	6416961
chr1	12147188	12148380	chr4	6344301	6345610
chr1	12148515	12150617	chr4	6327917	6329751
chr1	12150688	12152460	chr4	6322313	6324694
chr1	12203945	12208698	chr4	6295393	6299867
chr1	12208308	12214182	chr4	6288821	6295402
chr1	12241614	12245292	chr4	6263509	6266938
chr1	12261165	12262750	chr4	6258880	6260259
chr1	12333046	12340409	chr4	6234671	6236560
chr1	12346138	12348733	chr4	6228556	6230079
chr1	12355557	12358031	chr4	6221628	6224221
chr1	12366810	12370014	chr4	6175176	6177351
chr1	12370065	12371554	chr4	6173712	6175200
chr1	12455653	12457547	chr4	6107112	6109176
chr1	12604161	12607033	chr4	6087768	6090995
chr1	12646696	12652646	chr4	6083585	6088134
chr1	10854517	10858280	chr4	11029736	11032677
chr1	10936765	10941968	chr4	11008558	11013842
chr1	10944908	10949482	chr4	10974456	10979627
chr1	10985063	10986295	chr4	10906366	10907722
chr1	10986496	10989593	chr4	10890634	10895252
chr1	10996870	11000809	chr4	10875233	10878729
chr1	11054731	11056959	chr4	10841935	10844124
chr1	11104237	11108095	chr4	10813277	10817070
chr1	11114693	11116195	chr4	10809843	10811208
chr1	11158618	11163274	chr4	10724814	10729768
chr1	11175559	11177362	chr4	10703348	10704838
chr1	11193625	11196397	chr4	10689758	10691962
chr1	11262918	11264963	chr4	10606324	10609335
chr1	11356102	11357081	chr4	10566068	10567838
chr1	11430100	11434115	chr4	10460241	10464306
chr1	11450337	11452068	chr4	10421521	10423508
chr1	11558755	11561899	chr4	10405137	10407339
chr1	11575320	11578030	chr4	10401777	10404393
chr1	11656964	11660471	chr4	10347479	10349902
chr1	6662417	6666032	chr4	17358371	17362114
chr1	6688535	6690411	chr4	17332269	17334355
chr1	6697874	6698858	chr4	17285702	17287477
chr1	6756237	6757420	chr4	17254290	17255762
chr1	6788885	6791919	chr4	17214766	17216530
chr1	6838120	6840293	chr4	17155556	17157645
chr1	6855899	6860376	chr4	17093074	17097301
chr1	6945425	6947344	chr4	17037385	17038955
chr1	7020715	7023162	chr4	16968755	16970667
chr1	7106922	7107617	chr4	16921800	16922963
chr1	7131166	7132465	chr4	16901596	16904001
chr1	7176747	7178895	chr4	16887131	16888371
chr1	7182558	7184056	chr4	16875521	16877451
chr1	7238693	7239698	chr4	16851972	16853035
chr1	7252111	7253747	chr4	16810482	16812077
chr1	23689603	23690807	chr4	6905848	6906856
chr1	23727794	23729403	chr4	6872151	6873689
chr1	23758241	23760663	chr4	6847112	6849317
chr1	23769774	23776984	chr4	6840473	6845627
chr1	23789062	23791186	chr4	6837911	6840036
chr1	23813943	23814839	chr4	6820033	6820747
chr1	23828284	23830066	chr4	6799887	6801961
chr1	23911024	23915236	chr4	6747234	6751536
chr1	23915570	23919835	chr4	6738068	6742424
chr1	23936975	23939899	chr4	6715874	6718550
chr1	23989052	23989425	chr4	6645553	6646400
chr1	23131928	23133507	chr4	7409621	7410406
chr1	23136366	23137254	chr4	7406065	7406994
chr1	23144385	23145531	chr4	7385695	7386931
chr1	23230922	23233543	chr4	7338018	7341361
chr1	23245835	23246949	chr4	7336330	7338180
chr1	23252140	23253743	chr4	7327992	7329192
chr1	23257610	23262002	chr4	7303985	7307237
chr1	23291900	23293626	chr4	7241906	7243228
chr1	23333619	23334982	chr4	7173198	7174439
chr1	23347561	23352697	chr4	7104510	7108523
chr1	23425352	23427408	chr4	7053443	7055735
chr1	28244509	28245453	chr4	18271198	18272129
chr1	28251626	28253686	chr4	18265735	18267829
chr1	28276440	28279798	chr4	18240628	18243795
chr1	28296886	28299768	chr4	18229094	18232202
chr1	28365824	28367738	chr4	18161088	18163321
chr1	28400544	28402355	chr4	18147027	18149315
chr1	28446632	28448735	chr4	18111336	18113206
chr1	28458691	28460961	chr4	18069464	18071530
chr1	28533710	28537194	chr4	18011117	18015171
chr1	28613207	28616785	chr4	17975776	17978380
chr1	474373	476612	chr4	871126	872920
chr1	476945	479112	chr4	850914	853329
chr1	480650	483373	chr4	844346	846814
chr1	497917	498539	chr4	819957	820379
chr1	504463	507268	chr4	816200	818468
chr1	511765	513721	chr4	813048	815170
chr1	518091	520495	chr4	795986	798381
chr1	523536	529069	chr4	780646	785340
chr1	28163344	28164814	chr4	17349218	17351163
chr1	28185504	28187410	chr4	17332269	17334355
chr1	28213666	28215887	chr4	17276882	17279373
chr1	28244509	28245453	chr4	17254290	17255762
chr1	28260831	28266323	chr4	17230589	17235580
chr1	28313379	28315122	chr4	17201922	17202988
chr1	28351522	28353549	chr4	17155556	17157645
chr1	28403371	28407182	chr4	17119973	17123855
chr1	28458691	28460961	chr4	17037385	17038955
chr1	22819601	22821053	chr4	2485994	2488611
chr1	22899389	22902118	chr4	2393653	2397759	130, 104, 91
chr1	22932760	22934440	chr4	2328442	2330590
chr1	22975530	22977885	chr4	2324878	2327064
chr1	23009885	23013601	chr4	2224427	2227874
chr1	23016569	23019494	chr4	2218042	2221250
chr1	23041408	23045426	chr4	2122507	2126910
chr1	23072222	23073545	chr4	1889360	1890412
chr1	3750066	3752780	chr4	11477862	11480012
chr1	3753213	3755658	chr4	11470835	11473021
chr1	3777236	3780823	chr4	11433303	11435284
chr1	3794243	3797507	chr4	11394295	11397726
chr1	3841253	3844432	chr4	11388827	11393226
chr1	3870679	3871702	chr4	11339048	11340085
chr1	3875476	3877323	chr4	11324987	11326958
chr1	26939567	26942952	chr4	6263509	6266938
chr1	26947754	26949248	chr4	6258880	6260259
chr1	26970968	26973464	chr4	6148758	6151245
chr1	27061461	27064530	chr4	6087768	6090995
chr1	27078524	27080248	chr4	6052352	6054454
chr1	27097703	27100202	chr4	6040944	6043849
chr1	27103277	27105663	chr4	6021160	6024042
chr1	3821106	3823088	chr4	13678417	13680946
chr1	3841253	3844432	chr4	13666076	13669202
chr1	3868884	3870308	chr4	13639641	13642415
chr1	3914774	3918243	chr4	13554604	13557915
chr1	3957284	3960464	chr4	13529260	13532755
chr1	4025930	4026733	chr4	13508042	13508813
chr1	4028692	4030535	chr4	13503086	13504780
chr1	1128149	1129689	chr4	8360996	8362033
chr1	1136078	1138663	chr4	8348579	8350263
chr1	1161289	1161982	chr4	8309384	8310058
chr1	1162905	1164861	chr4	8301851	8303996
chr1	1197956	1201579	chr4	8267289	8271176
chr1	1202160	1206009	chr4	8248160	8251998
chr1	584260	587219	chr4	9133750	9137415
chr1	607799	609534	chr4	9083447	9084727
chr1	623656	624567	chr4	9028262	9029477
chr1	653604	654457	chr4	8984787	8985995
chr1	681331	687368	chr4	8951533	8957665
chr1	697919	698591	chr4	8931617	8932317
chr1	729830	731565	chr4	8843519	8845810
chr1	30300714	30304428	chr4	15490566	15493436
chr1	30311527	30314450	chr4	15473898	15476951
chr1	30329039	30330944	chr4	15464642	15469204
chr1	30336097	30337716	chr4	15449507	15450919
chr1	30364946	30369154	chr4	15418947	15424311
chr1	30383561	30385499	chr4	15382777	15385100
chr1	6756237	6757420	chr4	18271198	18272129
chr1	6765654	6768290	chr4	18265735	18267829
chr1	6796137	6799764	chr4	18240628	18243795
chr1	6805430	6807862	chr4	18229094	18232202
chr1	6913001	6914594	chr4	18147027	18149315
chr1	6931012	6932815	chr4	18111336	18113206
chr1	24574344	24575438	chr5	14836575	14838687
chr1	24593915	24595544	chr5	14858473	14860362
chr1	24595774	24598513	chr5	14866057	14868758
chr1	24637196	24638608	chr5	14887429	14889151
chr1	24647121	24648839	chr5	14912659	14914449
chr1	24652741	24653998	chr5	14918901	14920025
chr1	24655499	24657683	chr5	14933286	14935885
chr1	24695637	24698484	chr5	14981619	14984652
chr1	24751310	24752834	chr5	14992049	14993562
chr1	24770419	24771393	chr5	14997514	14999619
chr1	24774260	24775984	chr5	15004527	15006205
chr1	24789735	24792152	chr5	15008139	15011257
chr1	24795214	24797015	chr5	15036066	15037884
chr1	24805418	24807557	chr5	15062008	15063402
chr1	24849716	24851450	chr5	15089678	15091955
chr1	24892340	24893876	chr5	15208358	15210335
chr1	24933777	24936512	chr5	15222867	15225192
chr1	24936876	24937434	chr5	15225767	15226208
chr1	24942188	24944514	chr5	15256276	15258814
chr1	24946928	24955694	chr5	15262887	15265630
chr1	24959250	24961616	chr5	15268674	15271456
chr1	24965134	24967586	chr5	15277092	15279317
chr1	25003818	25007647	chr5	15283692	15285837
chr1	25018077	25019057	chr5	15305847	15307008
chr1	25028538	25029857	chr5	15316015	15316897
chr1	25048158	25049667	chr5	15376988	15378416
chr1	25061673	25065446	chr5	15393720	15397295
chr1	25140815	25144049	chr5	15456555	15460767
chr1	25163599	25165056	chr5	15470900	15475585
chr1	25183019	25185939	chr5	15478701	15483250
chr1	23481907	23486220	chr5	16468327	16472810
chr1	23522497	23526832	chr5	16483760	16487427
chr1	23531240	23534569	chr5	16501217	16502902
chr1	23555399	23558917	chr5	16503562	16507475
chr1	23588945	23595901	chr5	16516470	16522392
chr1	23599413	23603164	chr5	16529090	16533287
chr1	23667592	23669125	chr5	16538063	16540189
chr1	23682278	23684373	chr5	16561278	16563732
chr1	23685093	23687363	chr5	16565303	16567483
chr1	23689603	23690807	chr5	16569375	16570275
chr1	23747304	23749053	chr5	16624157	16625977
chr1	23789062	23791186	chr5	16636029	16637908
chr1	23814984	23818481	chr5	16638346	16641933
chr1	23821453	23824359	chr5	16646157	16649026
chr1	23824487	23825383	chr5	16654913	16655860
chr1	23825328	23827136	chr5	16664674	16667171
chr1	23833088	23833393	chr5	16669149	16669723
chr1	23833551	23835536	chr5	16675842	16677509
chr1	23857178	23858544	chr5	16683165	16683942
chr1	23863066	23866045	chr5	16684606	16687218
chr1	23867971	23870703	chr5	16722239	16724935
chr1	23870885	23874201	chr5	16725753	16732847
chr1	23878125	23881073	chr5	16738067	16739790
chr1	23956269	23958461	chr5	16813565	16814749
chr1	2264634	2269121	chr5	23811449	23814683
chr1	2276030	2277524	chr5	23876486	23878489
chr1	2280746	2282828	chr5	23894404	23896939
chr1	2291369	2294558	chr5	23901520	23902481
chr1	2318143	2321664	chr5	23967217	23970996
chr1	2368833	2369735	chr5	24051474	24052218
chr1	2381555	2386157	chr5	24057378	24062082
chr1	2394801	2397272	chr5	24063875	24066170
chr1	2407411	2409791	chr5	24112156	24113617
chr1	2412938	2413790	chr5	24126877	24128162
chr1	2421089	2422066	chr5	24145831	24146729
chr1	933444	937043	chr5	17840424	17843678
chr1	944572	947483	chr5	17835849	17839254
chr1	947520	951827	chr5	17833636	17835817
chr1	954290	956144	chr5	17829618	17831336
chr1	957104	958383	chr5	17806397	17807541
chr1	967470	970334	chr5	17772856	17775749
chr1	979307	982002	chr5	17762491	17763666
chr1	982381	983544	chr5	17760865	17762089
chr1	985751	988146	chr5	17756238	17758336
chr1	993400	995989	chr5	17753959	17755768
chr1	1004688	1008370	chr5	17749057	17752839
chr1	1013652	1017957	chr5	17742766	17748525
chr1	1018058	1019247	chr5	17737874	17739949
chr1	1019311	1022108	chr5	17734706	17737859
chr1	1027853	1029119	chr5	17731005	17732298
chr1	1040375	1042892	chr5	17719659	17721606
chr1	1042362	1043887	chr5	17712203	17714406
chr1	1045598	1049477	chr5	17697842	17702036
chr1	1050505	1051194	chr5	17692786	17693481
chr1	1057041	1059454	chr5	17686500	17688668
chr1	1075545	1080630	chr5	17676800	17681000
chr1	1086170	1096510	chr5	17656894	17667451
chr1	1104493	1106241	chr5	17648576	17650375
chr1	1119699	1122786	chr5	17585523	17588733
chr1	1125515	1128788	chr5	17557088	17559412
chr1	1128149	1129689	chr5	17550179	17551715
chr1	1141558	1143130	chr5	17531302	17532499
chr1	1148659	1154652	chr5	17500376	17505713
chr1	1162905	1164861	chr5	17459873	17462077
chr1	1164910	1167135	chr5	17457124	17458980
chr1	1167288	1169034	chr5	17451488	17453124
chr1	1175033	1175768	chr5	17435010	17435405
chr1	1188995	1191458	chr5	17390381	17392741
chr1	1202160	1206009	chr5	17385760	17389600
chr1	20589129	20592342	chr5	22967891	22971689
chr1	20648465	20648891	chr5	22893151	22893651
chr1	20666180	20668817	chr5	22889073	22891866
chr1	20673455	20674503	chr5	22885143	22886600
chr1	20715563	20719165	chr5	22873666	22877404
chr1	20729125	20731356	chr5	22817480	22819730
chr1	20774046	20776294	chr5	22779614	22783426
chr1	20793720	20794577	chr5	22758544	22759556
chr1	20804592	20807940	chr5	22742067	22745177
chr1	20808199	20813030	chr5	22731965	22735612
chr1	20853872	20856122	chr5	22709756	22710809
chr1	20856526	20857630	chr5	22704223	22704892
chr1	17009051	17011929	chr5	17248290	17251200
chr1	17031211	17033269	chr5	17243987	17245988
chr1	17074942	17076417	chr5	17242607	17244231
chr1	17095980	17098041	chr5	17235092	17236679
chr1	17098475	17101954	chr5	17216329	17220672
chr1	17123785	17129223	chr5	17210533	17214220
chr1	17152896	17154843	chr5	17205971	17209650
chr1	17165125	17167741	chr5	17203742	17205380
chr1	17180615	17183237	chr5	17191499	17194131
chr1	17191362	17193314	chr5	17183061	17185032
chr1	17319119	17321202	chr5	17159044	17161156
chr1	26182156	26183546	chr5	4937465	4939207
chr1	26258788	26260781	chr5	4913699	4915976
chr1	26276948	26279255	chr5	4904290	4907094
chr1	26378641	26380379	chr5	4859127	4866031
chr1	26465804	26468804	chr5	4817997	4820601
chr1	26477743	26481630	chr5	4813931	4817881
chr1	26533824	26538437	chr5	4757934	4762666
chr1	26545233	26548756	chr5	4747860	4753781
chr1	28965772	28967015	chr5	25659257	25661007
chr1	29023712	29027108	chr5	25623952	25628559
chr1	29030998	29034822	chr5	25587998	25591482
chr1	29074879	29077390	chr5	25550937	25553656
chr1	29088697	29093264	chr5	25530055	25535889
chr1	29099839	29101759	chr5	25526887	25528281
chr2	11637106	11639537	chr2	15088762	15092178
chr2	11669629	11670644	chr2	15110492	15111539
chr2	11683772	11685342	chr2	15158561	15159639
chr2	11708429	11710128	chr2	15159591	15160799
chr2	11776410	11777553	chr2	15228714	15230663
chr2	11822513	11823857	chr2	15278769	15280726
chr2	11832543	11834427	chr2	15299067	15301026
chr2	11913359	11920001	chr2	15393047	15399419
chr2	11972140	11974007	chr2	15514923	15517002
chr2	15575996	15577877	chr2	16238492	16240781
chr2	15613368	15615022	chr2	16291280	16294101
chr2	15641906	15644143	chr2	16399969	16401671
chr2	15656714	15661685	chr2	16401526	16406854
chr2	15673410	15675920	chr2	16430085	16432751
chr2	15686650	15688013	chr2	16443996	16445408
chr2	15722548	15725022	chr2	16491143	16493343
chr2	15787523	15790139	chr2	16543832	16545746
chr2	12295255	12297245	chr2	15694038	15695999
chr2	12322386	12323584	chr2	15706285	15707224
chr2	12326808	12327808	chr2	15736727	15737728
chr2	12328605	12328943	chr2	15750915	15751672
chr2	12363456	12365377	chr2	15769086	15770805
chr2	12431338	12433796	chr2	15787523	15790139
chr2	12481664	12484420	chr2	15792545	15795235
chr2	15986390	15988775	chr2	16728193	16731736
chr2	16043948	16046015	chr2	16816530	16818730
chr2	16055289	16058014	chr2	16840081	16842404
chr2	16067396	16068615	chr2	16848389	16850487
chr2	16069386	16070664	chr2	16864446	16865587
chr2	16071979	16074917	chr2	16910167	16912616
chr2	7076713	7077310	chr2	9236481	9237846
chr2	7081763	7084865	chr2	9227209	9230189
chr2	7085698	7089248	chr2	9220505	9224152
chr2	7097280	7101351	chr2	9179410	9183037
chr2	7184422	7187009	chr2	9089226	9090052
chr2	7198127	7200385	chr2	9068252	9070473
chr2	7200423	7201755	chr2	9055398	9056481
chr2	7323586	7325886	chr2	9006642	9009777
chr2	17587169	17589671	chr3	21444243	21446035
chr2	17643334	17645533	chr3	21516635	21519862
chr2	17646885	17649062	chr3	21520974	21523518
chr2	17663353	17665337	chr3	21548484	21549572
chr2	17676399	17676737	chr3	21570745	21572143
chr2	17677876	17679293	chr3	21573754	21575369
chr2	17697626	17701417	chr3	21635162	21639136
chr2	17704741	17709060	chr3	21656484	21660812
chr2	17728479	17731836	chr3	21680027	21683280
chr2	17758532	17764155	chr3	21686741	21693928
chr2	17765178	17766888	chr3	21701520	21703114
chr2	17771697	17774647	chr3	21703385	21706137
chr2	17774832	17776320	chr3	21707247	21708972
chr2	17791692	17793142	chr3	21711445	21713104
chr2	17802841	17806073	chr3	21720773	21723790
chr2	17820255	17824013	chr3	21738160	21741766
chr2	17836416	17837618	chr3	21759350	21760390
chr2	17891503	17894635	chr3	21824696	21827509
chr2	17927181	17929085	chr3	21893812	21895789
chr2	17947800	17953669	chr3	21911501	21917860
chr2	17966251	17968635	chr3	21932971	21935209
chr2	17970859	17975938	chr3	21935278	21940365
chr2	17991052	17992047	chr3	21970355	21971125
chr2	18045965	18047401	chr3	21995610	21996840
chr2	18054411	18058619	chr3	22000804	22006132
chr2	18061805	18066686	chr3	22009008	22012791
chr2	18095685	18097488	chr3	22028649	22030505
chr2	18108119	18111831	chr3	22048557	22051479
chr2	18112109	18114777	chr3	22052121	22054394
chr2	18129435	18132637	chr3	22071948	22075416
chr2	18138246	18140988	chr3	22092400	22094403
chr2	18140944	18142369	chr3	22094363	22096484
chr2	18149197	18151295	chr3	22096469	22097966
chr2	18159182	18162044	chr3	22102647	22105441
chr2	18162720	18164428	chr3	22109103	22111732
chr2	18197822	18200198	chr3	22116109	22118298
chr2	18216574	18217453	chr3	22120876	22121957
chr2	18221694	18224162	chr3	22123982	22126630
chr2	18236789	18238173	chr3	22129505	22130472
chr2	18238269	18241376	chr3	22130483	22133519
chr2	18241469	18245008	chr3	22134951	22138546
chr2	18253497	18258101	chr3	22144280	22147691
chr2	18258569	18261542	chr3	22148189	22150583
chr2	18262189	18265346	chr3	22151164	22154483
chr2	18269211	18271940	chr3	22155705	22158954
chr2	18272119	18274679	chr3	22160884	22162867
chr2	18301315	18304627	chr3	22183243	22186121
chr2	18310586	18311185	chr3	22187275	22188934
chr2	18314188	18315322	chr3	22190782	22191748
chr2	18316278	18320789	chr3	22192730	22196447
chr2	18333370	18336364	chr3	22197529	22201451
chr2	18340602	18343927	chr3	22210026	22213882
chr2	18346306	18350026	chr3	22216540	22220824
chr2	18382070	18383513	chr3	22221972	22223512
chr2	18403686	18407103	chr3	22244169	22247976
chr2	18408579	18410170	chr3	22248892	22250568
chr2	18419370	18421110	chr3	22251047	22252899
chr2	18426481	18428397	chr3	22270270	22272173
chr2	18457322	18460383	chr3	22273799	22277292
chr2	18461863	18463533	chr3	22277797	22278837
chr2	18466820	18468551	chr3	22282423	22284706
chr2	18511313	18516468	chr3	22306488	22311186
chr2	18517656	18519731	chr3	22320580	22322661
chr2	18529488	18531752	chr3	22344758	22347121
chr2	18537177	18538479	chr3	22349308	22350458
chr2	18582697	18584127	chr3	22373013	22374554
chr2	18586974	18588452	chr3	22374864	22375909
chr2	18591628	18592729	chr3	22379740	22380906
chr2	18599498	18601339	chr3	22391153	22392708
chr2	18603455	18604878	chr3	22393823	22395244
chr2	18610806	18613302	chr3	22400110	22402724
chr2	18613305	18615770	chr3	22406313	22408747
chr2	18617862	18620451	chr3	22410240	22412663
chr2	18624264	18625791	chr3	22415751	22417548
chr2	18641563	18642739	chr3	22434864	22436053
chr2	18644061	18646606	chr3	22444890	22447273
chr2	18672497	18676451	chr3	22453668	22457458
chr2	18698592	18699514	chr3	22462613	22463833
chr2	18727504	18729272	chr3	22492811	22494253
chr2	18730840	18733119	chr3	22494739	22496697
chr2	18733275	18734341	chr3	22496875	22497475
chr2	18742477	18744322	chr3	22499292	22501239
chr2	18757522	18772839	chr3	22503328	22513244
chr2	18773517	18775797	chr3	22592040	22593649
chr2	18782231	18784530	chr3	22593973	22596125
chr2	18804190	18806586	chr3	22618259	22620529
chr2	18846944	18847835	chr3	22650159	22651598
chr2	18857941	18859278	chr3	22664425	22665690
chr2	18859472	18862970	chr3	22666147	22669757
chr2	18862953	18864741	chr3	22675061	22676851
chr2	18865923	18868542	chr3	22678034	22680509
chr2	18869153	18871786	chr3	22680960	22683769
chr2	18871479	18873684	chr3	22687610	22693150
chr2	18875736	18877679	chr3	22693808	22695754
chr2	18885751	18889178	chr3	22708482	22712077
chr2	18894030	18898528	chr3	22716238	22718490
chr2	18904324	18907973	chr3	22722710	22726434
chr2	18910295	18911982	chr3	22733243	22735394
chr2	18948116	18950120	chr3	22760628	22762388
chr2	18954570	18956582	chr3	22771405	22773790
chr2	18962743	18964285	chr3	22776242	22777362
chr2	18965068	18967271	chr3	22777741	22780191
chr2	18967269	18971409	chr3	22779441	22783938
chr2	18977344	18979309	chr3	22786022	22787972
chr2	18995645	18998672	chr3	22795422	22798324
chr2	19011462	19013018	chr3	22804998	22806527
chr2	19018264	19019364	chr3	22810041	22811024
chr2	19039024	19042348	chr3	22818589	22822023
chr2	19053470	19057162	chr3	22835127	22839188
chr2	19105112	19108331	chr3	22887889	22891455
chr2	19109513	19110497	chr3	22892466	22893304
chr2	19133005	19135383	chr3	22895268	22897732
chr2	19136566	19138762	chr3	22900050	22902395
chr2	19153328	19155579	chr3	22905868	22907958
chr2	19165274	19166967	chr3	22914154	22915393
chr2	19180705	19181600	chr3	22925742	22926379
chr2	19220725	19222916	chr3	22929006	22930456
chr2	19235374	19239577	chr3	22937170	22938577
chr2	19239694	19242672	chr3	22939388	22941482
chr2	19260906	19262533	chr3	22951323	22953265
chr2	19283456	19286400	chr3	22979848	22983250
chr2	19286434	19287590	chr3	22983517	22984566
chr2	19295431	19297858	chr3	22988547	22990709
chr2	19307714	19309071	chr3	22995686	22996809
chr2	19309643	19315013	chr3	23008653	23013909
chr2	19324134	19326484	chr3	23016174	23018509
chr2	19332904	19334971	chr3	23029018	23031155
chr2	19341225	19344343	chr3	23033355	23036808
chr2	19344635	19345345	chr3	23037018	23038009
chr2	19357478	19361162	chr3	23042212	23046153
chr2	19366596	19368840	chr3	23051544	23053817
chr2	19383743	19386954	chr3	23054004	23057258
chr2	19399648	19403044	chr3	23057240	23060731
chr2	19404802	19407098	chr3	23069489	23071207
chr2	19446730	19447642	chr3	23090944	23091580
chr2	19469612	19472006	chr3	23142485	23144747
chr2	19476326	19479597	chr3	23154630	23156585
chr2	19483919	19484710	chr3	23166219	23166979
chr2	19485809	19486833	chr3	23168061	23169187
chr2	19504171	19505048	chr3	23182722	23184042
chr2	19511717	19512728	chr3	23185348	23186720
chr2	19556326	19559468	chr3	23217233	23218312
chr2	19556624	19557139	chr3	23218610	23221243
chr2	19603163	19603895	chr3	23266227	23267090
chr2	19605030	19605704	chr3	23268641	23269324
chr2	19624022	19624922	chr3	23282583	23283368
chr2	19629217	19631188	chr3	23283592	23285540
chr2	19663916	19664767	chr3	23297744	23298534
chr2	19687831	19689229	chr3	23309737	23311397
chr2	16152473	16154086	chr3	20059671	20061488
chr2	16153806	16156579	chr3	20061418	20064161
chr2	16180503	16184074	chr3	20082046	20084762
chr2	16223997	16225507	chr3	20183517	20185202
chr2	16232859	16235367	chr3	20210792	20213172
[truncated: 1,833 more rows]

## Sheet: all_gene_pair_pos
chr1	5896385	5898931	chr1	27217368	27221265
chr1	5922332	5926400	chr1	27233475	27236789
chr1	5927925	5928833	chr1	27239273	27239947
chr1	5941784	5944463	chr1	27261087	27263828
chr1	5955155	5957511	chr1	27273968	27276562
chr1	5960471	5962481	chr1	27288900	27290532
chr1	5977323	5981521	chr1	27308513	27312756
chr1	5982145	5984013	chr1	27341021	27342466
chr1	5997057	5998599	chr1	27344181	27345585
chr1	5998814	6002716	chr1	27349393	27353748
chr1	6002888	6006410	chr1	27353765	27356852
chr1	6006413	6008501	chr1	27356459	27358863	173, 155, 161
chr1	6008437	6009420	chr1	27361146	27361958
chr1	6017808	6023503	chr1	27365772	27371784
chr1	6024636	6027565	chr1	27380260	27382924
chr1	6027487	6028706	chr1	27383320	27384524
chr1	6029138	6032860	chr1	27385130	27388534
chr1	6033109	6033908	chr1	27389948	27393327
chr1	6050164	6052628	chr1	27405461	27407540
chr1	6052936	6058114	chr1	27409196	27413851
chr1	6054922	6058357	chr1	27413881	27415483
chr1	6059389	6060851	chr1	27429916	27432003
chr1	6090405	6092027	chr1	27464528	27466348
chr1	6099039	6100397	chr1	27473763	27475122
chr1	6106323	6110120	chr1	27481785	27484078
chr1	6120741	6122822	chr1	27491184	27494182
chr1	6123567	6125339	chr1	27498955	27502273
chr1	6125278	6127567	chr1	27503973	27506406
chr1	6130025	6131627	chr1	27521944	27523332
chr1	6131537	6135345	chr1	27523043	27526818
chr1	6135751	6138500	chr1	27527752	27530952
chr1	6152384	6153982	chr1	27540228	27541952
chr1	6154264	6155804	chr1	27544969	27546479
chr1	6161870	6165820	chr1	27578421	27582685
chr1	6169285	6173025	chr1	27590810	27594510
chr1	6177481	6179289	chr1	27601593	27603317
chr1	6265416	6267076	chr1	27686672	27688127
chr1	6331398	6333856	chr1	27759941	27761556
chr1	6336470	6342527	chr1	27770870	27776883
chr1	6348048	6352010	chr1	27789208	27790576
chr1	6352325	6356113	chr1	27790737	27794928
chr1	6355695	6360344	chr1	27799696	27804680
chr1	6368966	6373080	chr1	27842109	27845782
chr1	6373265	6374090	chr1	27846012	27846840
chr1	6376639	6378580	chr1	27847038	27849008
chr1	6389399	6391386	chr1	27855578	27857598
chr1	6395769	6398274	chr1	27861116	27862750
chr1	6398531	6400029	chr1	27862814	27864193
chr1	6400282	6402794	chr1	27873611	27876032
chr1	6405607	6409532	chr1	27880528	27883747
chr1	6410033	6414451	chr1	27885911	27891436
chr1	6414609	6416459	chr1	27914602	27917097
chr1	6426785	6430912	chr1	27943618	27947109
chr1	6433517	6436922	chr1	27959527	27961487
chr1	6450585	6453263	chr1	27975168	27977434
chr1	6457775	6460405	chr1	27976502	27980404
chr1	6463849	6465476	chr1	27982453	27984280
chr1	6478779	6480043	chr1	27993032	27994178
chr1	6481113	6483646	chr1	28017584	28020049
chr1	6495844	6496491	chr1	28047252	28048186
chr1	6500803	6504410	chr1	28061159	28064771	173, 155, 161
chr1	6515373	6519395	chr1	28070296	28074118
chr1	6522764	6526075	chr1	28079946	28082671	130, 104, 91
chr1	6528984	6532614	chr1	28085753	28089642
chr1	6532559	6538145	chr1	28089172	28094956
chr1	6543781	6545802	chr1	28095729	28098225
chr1	6554496	6555610	chr1	28111808	28112579
chr1	6558574	6560561	chr1	28113194	28115281
chr1	6560491	6562791	chr1	28115443	28117422
chr1	6565494	6567662	chr1	28123301	28126076
chr1	6577833	6579314	chr1	28131447	28133025
chr1	6626794	6627688	chr1	28143851	28145058
chr1	6676210	6677680	chr1	28159715	28160510
chr1	6679281	6680252	chr1	28174187	28175456
chr1	6680563	6683533	chr1	28181275	28183503
chr1	6688535	6690411	chr1	28185504	28187410
chr1	6690399	6692566	chr1	28194005	28196033
chr1	6692724	6695055	chr1	28202053	28204362
chr1	6712022	6714483	chr1	28215836	28218330
chr1	6731411	6735024	chr1	28229026	28233134
chr1	6744353	6746635	chr1	28234086	28236810
chr1	6756237	6757420	chr1	28244509	28245453
chr1	6765654	6768290	chr1	28251626	28253686
chr1	6796137	6799764	chr1	28276440	28279798
chr1	6799969	6802906	chr1	28281195	28284168
chr1	6805430	6807862	chr1	28296886	28299768
chr1	6809585	6812757	chr1	28299786	28302571
chr1	6814704	6816876	chr1	28305218	28307548
chr1	6824246	6825459	chr1	28327698	28329764
chr1	6832325	6833837	chr1	28330054	28331300
chr1	6838120	6840293	chr1	28351522	28353549
chr1	6852116	6852945	chr1	28377377	28378310
chr1	6872275	6873358	chr1	28382813	28383769
chr1	6906899	6908805	chr1	28394763	28396677
chr1	6913001	6914594	chr1	28400544	28402355
chr1	6918159	6920481	chr1	28417052	28419635
chr1	6924091	6926741	chr1	28423598	28425112
chr1	6931012	6932815	chr1	28446632	28448735
chr1	6937719	6940832	chr1	28451138	28453820
chr1	6945425	6947344	chr1	28458691	28460961
chr1	6966842	6969009	chr1	28475649	28477802
chr1	6969025	6971036	chr1	28484130	28486077
chr1	6975339	6977267	chr1	28490449	28492464
chr1	6981264	6983627	chr1	28492944	28495246
chr1	6984042	6985703	chr1	28501434	28503283
chr1	6986312	6987863	chr1	28516519	28517896
chr1	7001087	7004432	chr1	28524404	28526848
chr1	7004824	7007717	chr1	28528059	28531771
chr1	7007756	7009380	chr1	28532045	28533694
chr1	7016599	7020690	chr1	28533710	28537194
chr1	7032070	7033329	chr1	28546382	28547611
chr1	7038527	7040231	chr1	28550202	28551836
chr1	7042046	7043392	chr1	28553883	28554930
chr1	7051577	7053745	chr1	28558630	28560473
chr1	7061442	7065242	chr1	28571130	28575036
chr1	7084409	7086873	chr1	28586663	28587927
chr1	7090941	7093442	chr1	28590325	28591531
chr1	7094260	7094869	chr1	28592059	28592820
chr1	7106922	7107617	chr1	28594950	28595996
chr1	7112611	7115362	chr1	28610193	28613263
chr1	7115241	7118331	chr1	28613207	28616785
chr1	7119671	7121871	chr1	28623398	28625408
chr1	7128867	7130799	chr1	28625871	28627408
chr1	7131166	7132465	chr1	28627803	28630546
chr1	7154410	7158218	chr1	28639453	28643086
chr1	7157826	7160590	chr1	28648327	28650577
chr1	7164082	7168041	chr1	28651069	28654660
chr1	7217021	7220842	chr1	28655208	28658711
chr1	7233654	7235128	chr1	28661789	28663826
chr1	7238693	7239698	chr1	28668664	28669652
chr1	7253998	7258952	chr1	28678935	28682062
chr1	7259023	7261524	chr1	28682084	28683785
chr1	7262009	7265555	chr1	28686181	28689208
chr1	7265794	7267377	chr1	28692070	28693428
chr1	7272526	7274072	chr1	28704963	28706691
chr1	7276943	7281236	chr1	28708339	28712948
chr1	7289973	7292580	chr1	28714765	28717910
chr1	7292389	7294746	chr1	28720328	28722550
chr1	7297239	7301633	chr1	28722657	28727111
chr1	7324471	7329441	chr1	28734207	28738967
chr1	7337605	7339452	chr1	28740540	28742231
chr1	7346156	7347283	chr1	28746833	28747848
chr1	7366590	7368203	chr1	28750872	28751875
chr1	7371657	7374104	chr1	28756521	28759332
chr1	7375869	7378227	chr1	28772563	28775002
chr1	7378538	7382661	chr1	28780408	28783257
chr1	7386762	7388512	chr1	28822186	28823727
chr1	7404328	7405426	chr1	28829243	28830278
chr1	7407931	7413295	chr1	28830902	28836748
chr1	7413050	7419643	chr1	28847871	28854499
chr1	7419664	7420957	chr1	28854414	28855750
chr1	7421148	7423673	chr1	28856839	28858851
chr1	7453245	7455009	chr1	28895301	28896883
chr1	7462327	7465334	chr1	28902318	28904420
chr1	7485636	7488780	chr1	28922415	28925423
chr1	7489046	7490803	chr1	28925708	28927391
chr1	7496998	7499616	chr1	28940147	28942639
chr1	7502082	7504274	chr1	28951643	28953580
chr1	7545149	7546988	chr1	29017958	29019789
chr1	7554671	7557065	chr1	29027753	29031285
chr1	7566229	7570014	chr1	29030998	29034822
chr1	7573944	7578956	chr1	29051498	29056431
chr1	7618862	7619919	chr1	29085575	29086925
chr1	7626182	7628290	chr1	29096020	29098450
chr1	7640906	7645240	chr1	29121226	29125204
chr1	7645610	7648855	chr1	29126648	29129700
chr1	7651646	7652288	chr1	29137626	29138282
chr1	7656319	7659167	chr1	29144025	29147613
chr1	7678208	7679843	chr1	29165170	29167773
chr1	7680390	7682641	chr1	29173409	29175629
chr1	7696427	7697831	chr1	29178705	29179877
chr1	7704173	7706254	chr1	29185838	29187932
chr1	7734661	7738772	chr1	29220349	29224426
chr1	7750994	7753519	chr1	29260899	29263119
chr1	7759077	7760929	chr1	29277083	29278631
chr1	7771659	7773154	chr1	29284963	29286340
chr1	7785708	7786477	chr1	29289873	29290925
chr1	7789133	7792139	chr1	29298243	29300945
chr1	7800507	7802566	chr1	29302716	29303519
chr1	7812211	7814345	chr1	29306824	29309915
chr1	7817609	7821473	chr1	29317767	29323352
chr1	7823066	7823971	chr1	29338530	29339760
chr1	7826268	7828326	chr1	29347581	29349755
chr1	7835781	7837411	chr1	29364072	29366207
chr1	7841432	7844056	chr1	29373803	29376639
chr1	7846459	7847836	chr1	29387672	29389222
chr1	7849776	7851164	chr1	29391630	29393334
chr1	7852904	7855213	chr1	29407608	29410484
chr1	7858864	7859766	chr1	29413874	29415197
chr1	7865435	7866176	chr1	29418620	29418994
chr1	7873867	7875831	chr1	29419466	29421922
chr1	7878759	7881395	chr1	29425721	29427181
chr1	7886323	7889534	chr1	29446861	29450515
chr1	7890259	7892118	chr1	29450563	29452417
chr1	3515182	3518035	chr1	22314089	22317070
chr1	3523986	3526531	chr1	22327792	22330306
chr1	3591633	3592580	chr1	22365799	22366598
chr1	3616610	3623806	chr1	22400857	22407824
chr1	3632132	3637250	chr1	22412246	22417244
chr1	3655813	3658608	chr1	22439063	22442221
chr1	3664187	3665040	chr1	22444307	22445291
chr1	3665087	3667139	chr1	22445310	22447299
chr1	3684568	3689892	chr1	22477896	22482451
chr1	3690012	3694200	chr1	22492891	22497067
chr1	3694672	3697808	chr1	22528853	22531827
chr1	3703934	3709586	chr1	22534663	22540932
chr1	3710208	3712503	chr1	22542497	22545661
chr1	3718652	3719832	chr1	22549523	22550711
chr1	3733084	3739844	chr1	22564495	22571907
chr1	3740664	3744675	chr1	22581336	22585211
chr1	3745783	3748557	chr1	22585752	22588914
chr1	3755668	3756998	chr1	22593465	22595338
chr1	3768521	3770102	chr1	22604777	22606263
chr1	3787318	3790935	chr1	22681256	22684626
chr1	3800500	3804233	chr1	22708468	22712289
chr1	3834432	3837676	chr1	22746362	22749264
chr1	3862399	3864074	chr1	22787012	22788380
chr1	3871723	3872929	chr1	22793170	22794714
chr1	3875476	3877323	chr1	22798035	22801416
chr1	3881627	3882819	chr1	22814216	22816157
chr1	3912754	3914465	chr1	22864951	22866666
chr1	3928115	3931701	chr1	22867689	22871358
chr1	3945584	3946757	chr1	22893101	22894064
chr1	3963054	3966850	chr1	22934667	22935458
chr1	4016712	4020765	chr1	23009885	23013601
chr1	4031534	4034155	chr1	23026730	23029531
chr1	4034479	4038912	chr1	23033403	23039787
chr1	4039566	4044021	chr1	23041408	23045426
chr1	4046079	4049138	chr1	23046768	23050337
chr1	4056165	4057968	chr1	23082036	23084253
chr1	4061363	4063549	chr1	23100119	23101335
chr1	4064485	4066344	chr1	23102777	23104756
chr1	4069992	4072681	chr1	23112933	23115293
chr1	4078547	4080236	chr1	23115536	23117594
chr1	4095246	4095883	chr1	23131928	23133507
chr1	4114674	4117614	chr1	23146200	23148324
chr1	4121285	4124595	chr1	23151634	23155717
chr1	4137511	4140158	chr1	23173286	23176931
chr1	4140924	4143916	chr1	23185760	23189224
chr1	4153641	4157653	chr1	23199612	23203808
chr1	4162826	4165928	chr1	23215953	23219209
chr1	4172035	4174730	chr1	23230922	23233543
chr1	4186653	4188233	chr1	23263214	23264399
chr1	4214258	4217412	chr1	23283912	23286797
chr1	4221827	4222865	chr1	23294413	23294710
chr1	4247218	4250758	chr1	23314871	23318234
chr1	4272888	4274206	chr1	23328727	23330812
chr1	4276505	4277969	chr1	23331563	23333246
chr1	4289883	4291017	chr1	23367394	23368369
chr1	4303280	4305907	chr1	23375877	23378355
chr1	4326739	4328546	chr1	23390968	23392873
chr1	4334499	4337957	chr1	23404688	23408119
chr1	4344943	4348390	chr1	23408804	23411139
chr1	4348498	4350993	chr1	23425352	23427408
chr1	4355926	4358894	chr1	23427405	23429652
chr1	8626315	8631025	chr1	25280410	25286749
chr1	8631206	8635055	chr1	25307617	25311308
chr1	8638982	8640825	chr1	25336235	25337747
chr1	8651407	8653915	chr1	25351906	25354026
chr1	8654945	8655662	chr1	25365370	25365740
chr1	8673914	8676408	chr1	25391338	25393889
chr1	8685271	8688246	chr1	25405316	25406418
chr1	8701112	8702477	chr1	25420646	25423664
chr1	8706800	8709627	chr1	25437900	25442142
chr1	8709941	8710824	chr1	25442404	25443690
chr1	8712478	8713225	chr1	25471288	25472346
chr1	8720309	8720721	chr1	25473544	25474140
chr1	8757864	8759645	chr1	25487682	25489312
chr1	8760001	8763469	chr1	25510887	25514601
chr1	8845142	8846726	chr1	25524718	25526150
chr1	8849034	8851790	chr1	25532008	25534678
chr1	8857726	8859909	chr1	25551490	25554471
chr1	8885210	8886777	chr1	25603676	25605181
chr1	8889137	8894261	chr1	25608432	25609405
chr1	8897564	8899111	chr1	25613926	25615403
chr1	8911096	8912822	chr1	25657757	25659484
chr1	8914191	8915219	chr1	25668610	25670345
chr1	8918789	8919892	chr1	25701770	25702778
chr1	8933716	8935544	chr1	25708175	25710989
chr1	8938387	8940613	chr1	25712414	25715024
chr1	8942713	8944442	chr1	25719958	25721549
chr1	8944609	8946627	chr1	25725455	25727386
chr1	8948232	8951031	chr1	25759736	25762982
chr1	8962087	8964564	chr1	25775731	25777910
chr1	8976326	8978305	chr1	25781801	25784118
chr1	9033016	9039099	chr1	25793498	25798889
chr1	9067039	9068207	chr1	25889074	25889734
chr1	9086804	9089375	chr1	25914976	25917906
chr1	9095768	9099765	chr1	25947236	25949340
chr1	9099994	9103644	chr1	25982294	25986349
chr1	9117932	9118611	chr1	26026253	26027771
chr1	9118822	9121227	chr1	26027882	26030312
chr1	9148636	9150250	chr1	26050143	26052567
chr1	9191503	9192590	chr1	26061774	26062536
chr1	9195512	9199671	chr1	26072284	26076374
chr1	9205800	9207417	chr1	26089030	26090734
chr1	9210051	9211588	chr1	26097729	26099388
chr1	9224059	9225792	chr1	26111688	26113256
chr1	9241036	9244918	chr1	26113990	26117765
chr1	9244981	9246652	chr1	26118229	26119710
chr1	9259750	9260792	chr1	26141836	26143496
chr1	9270952	9272713	chr1	26157702	26159094
chr1	9273684	9275193	chr1	26161528	26163715
chr1	9295565	9298629	chr1	26201986	26204795
chr1	9329493	9330612	chr1	26239260	26240843
chr1	9355827	9357502	chr1	26258788	26260781
chr1	9359325	9361833	chr1	26266592	26269013
chr1	9386693	9390042	chr1	26296540	26300684
chr1	9400326	9403905	chr1	26309628	26312174
chr1	9407085	9411368	chr1	26323086	26324946
chr1	9425280	9426897	chr1	26334250	26335630
chr1	9446597	9449046	chr1	26360235	26362010
chr1	9468568	9469634	chr1	26383216	26389916
chr1	2882491	2884342	chr1	21024482	21025902
chr1	2949621	2950989	chr1	21056099	21057577
chr1	2965023	2965972	chr1	21086501	21088554
chr1	2972638	2977002	chr1	21089565	21092709
chr1	2984829	2986231	chr1	21136835	21138277
chr1	3008910	3009898	chr1	21198004	21199126
chr1	3019639	3021443	chr1	21207537	21209635
chr1	3031046	3033582	chr1	21241579	21244207
chr1	3035400	3037687	chr1	21253686	21256048
chr1	3045259	3047893	chr1	21263344	21266084
chr1	3086101	3087914	chr1	21316747	21318192
chr1	3089576	3092327	chr1	21327360	21329944
chr1	3101149	3103176	chr1	21337127	21339034
chr1	3104492	3106366	chr1	21342627	21344804
chr1	3106367	3107801	chr1	21355475	21356637
chr1	3107896	3111552	chr1	21370587	21374226
chr1	3119739	3122542	chr1	21377320	21380379
chr1	3122926	3124667	chr1	21393351	21394962
chr1	3133008	3133674	chr1	21420244	21420803
chr1	3136188	3137684	chr1	21429826	21430910
chr1	3173534	3176910	chr1	21504314	21507679
chr1	3230450	3233259	chr1	21620278	21622526
chr1	3236908	3239554	chr1	21623700	21626402
chr1	3240531	3241863	chr1	21641091	21642041
chr1	3256189	3261699	chr1	21662891	21667629
chr1	3265886	3268823	chr1	21676388	21680519
chr1	3279006	3283580	chr1	21684263	21688359
chr1	3290311	3296198	chr1	21732566	21738750
chr1	3325799	3327614	chr1	21859503	21861257
chr1	3349082	3351180	chr1	21884018	21886051
chr1	3351929	3353108	chr1	21887588	21888792
chr1	3370402	3377463	chr1	21893142	21901086
chr1	3392943	3395181	chr1	21950503	21952491
chr1	3428478	3430636	chr1	22020377	22022503
chr1	3432160	3437979	chr1	22043643	22051114
chr1	3441988	3444360	chr1	22065617	22067233
chr1	3471456	3472674	chr1	22095285	22096620
chr1	3474864	3478028	chr1	22113671	22117018
chr1	3484399	3486965	chr1	22198266	22200687
chr1	3487573	3491277	chr1	22208089	22212171
chr1	5252285	5256863	chr1	30092807	30097323
chr1	5274271	5275602	chr1	30130218	30131855
chr1	5290582	5292582	chr1	30150897	30152588
chr1	5295773	5296824	chr1	30156682	30157808
chr1	5304098	5306087	chr1	30167839	30168606
chr1	5317973	5320630	chr1	30180907	30183561
chr1	5320615	5323895	chr1	30183535	30186716
chr1	5326290	5328875	chr1	30191538	30194605
chr1	5342439	5343862	chr1	30196782	30197896
chr1	5344388	5346342	chr1	30198061	30199537
chr1	5361865	5365559	chr1	30213705	30217102
chr1	5367297	5368663	chr1	30225176	30227575
chr1	5389952	5391672	chr1	30241452	30243176
chr1	5407401	5410043	chr1	30258005	30260732
chr1	5414817	5420859	chr1	30260818	30267125
chr1	5425616	5426666	chr1	30276116	30277278
chr1	5441072	5443911	chr1	30300714	30304428
chr1	5444220	5446564	chr1	30305022	30307453
chr1	5453245	5454088	chr1	30320525	30323902
chr1	5457084	5458429	chr1	30336097	30337716
chr1	5469255	5471149	chr1	30358162	30359606
chr1	5473359	5478405	chr1	30364946	30369154
chr1	5478603	5482180	chr1	30370474	30372799
chr1	5481665	5486105	chr1	30372668	30376065
chr1	5486273	5489132	chr1	30385449	30387602
chr1	5494533	5495359	chr1	30397128	30398210
chr1	5495373	5497720	chr1	30398150	30400399
chr1	5498012	5501358	chr1	30400631	30403726
chr1	4644521	4647142	chr1	9063306	9065320
chr1	4677004	4679862	chr1	9089469	9092560
chr1	4739693	4740842	chr1	9148636	9150250
chr1	4748873	4751234	chr1	9184567	9187578
chr1	4762479	4766852	chr1	9195512	9199671
chr1	4773434	4774935	chr1	9205800	9207417
chr1	4800169	4801850	chr1	9224059	9225792
chr1	4810115	4814724	chr1	9241036	9244918
chr1	4854224	4855287	chr1	9285025	9286395
chr1	4856778	4857975	chr1	9292446	9293862
chr1	4888114	4889704	chr1	9321650	9323028
chr1	4890069	4892332	chr1	9336057	9337938
chr1	4915491	4918138	chr1	9359325	9361833
chr1	5008153	5014533	chr1	9432418	9433190
chr1	4709757	4712672	chr1	26032637	26035504
chr1	4713433	4715407	chr1	26038905	26040720
chr1	4758084	4759754	chr1	26063187	26063877
chr1	4762479	4766852	chr1	26072284	26076374
chr1	4773434	4774935	chr1	26089030	26090734
chr1	4800169	4801850	chr1	26111688	26113256
chr1	4810115	4814724	chr1	26113990	26117765
chr1	4880030	4882265	chr1	26193618	26195726
chr1	4915491	4918138	chr1	26266592	26269013
chr1	21952597	21953480	chr1	26321398	26323002
chr1	22020377	22022503	chr1	26348721	26350697
chr1	22043643	22051114	chr1	26383216	26389916
chr1	22053863	22057268	chr1	26412500	26415258
chr1	22073352	22074931	chr1	26423874	26425356
chr1	22121375	22123881	chr1	26456774	26459570
chr1	22176934	22180579	chr1	26470795	26474833
chr1	22192758	22195400	chr1	26531399	26533460
chr1	2779963	2788447	chr1	20371520	20379745
chr1	2846894	2848100	chr1	20414316	20415287
chr1	2873300	2877261	chr1	20424346	20430166
chr1	2882491	2884342	chr1	20451083	20452671
chr1	2888427	2890965	chr1	20481648	20484799
chr1	2891021	2895182	chr1	20499776	20504076
chr1	2911250	2915406	chr1	20541837	20545821
chr1	19455495	19458069	chr1	30041989	30044297
chr1	19481046	19482863	chr1	30054884	30057181
chr1	19499261	19505757	chr1	30085750	30092239
chr1	19565601	19568391	chr1	30097336	30100045
chr1	19638331	19640223	chr1	30169456	30171334
chr1	19646465	19649340	chr1	30183535	30186716
chr1	19662194	19663301	chr1	30196782	30197896
chr1	7932777	7933604	chr1	27190036	27190754
chr1	7933973	7935382	chr1	27188036	27189358
chr1	7938597	7940625	chr1	27179458	27182456
chr1	7949476	7950900	chr1	27169759	27171410
chr1	7950818	7952832	chr1	27157875	27159735
chr1	7952996	7954418	chr1	27156321	27157809
chr1	7955445	7958564	chr1	27148261	27150994
chr1	7963813	7966436	chr1	27132014	27134101
chr1	7987141	7989217	chr1	27127170	27128978
chr1	8013353	8016150	chr1	27103277	27105663
chr1	8021835	8023516	chr1	27097703	27100202
chr1	8024967	8026356	chr1	27092893	27094035
chr1	8030587	8033156	chr1	27054030	27056464
chr1	8055325	8059060	chr1	26990525	26994259
chr1	8074231	8075037	chr1	26938369	26939267
chr1	8075996	8079137	chr1	26932905	26935825
chr1	8089267	8094505	chr1	26912726	26917727
chr1	8095449	8097790	chr1	26899765	26901976
chr1	8098392	8101464	chr1	26892076	26894246
chr1	8109574	8112061	chr1	26852406	26854419
chr1	8130598	8132435	chr1	26827146	26828674
chr1	8135180	8136034	chr1	26822517	26823671
chr1	8139114	8140227	chr1	26803097	26804292
chr1	8147118	8149891	chr1	26796725	26800483
chr1	8156504	8159185	chr1	26790549	26793319
chr1	8164782	8166142	chr1	26767250	26768215
chr1	8168443	8169267	chr1	26764672	26765285
chr1	8170693	8173085	chr1	26752597	26755407
chr1	8180189	8183650	chr1	26742940	26746469
chr1	8196447	8198206	chr1	26731782	26734022
chr1	8198586	8199616	chr1	26721020	26721563
chr1	8200321	8201246	chr1	26709947	26711462
chr1	8202146	8203301	chr1	26702493	26703926
chr1	8206549	8207618	chr1	26695166	26696392
chr1	8212556	8215807	chr1	26687798	26691275
chr1	8219808	8224547	chr1	26668646	26673166
chr1	8233953	8235019	chr1	26666383	26667305
chr1	8240145	8242261	chr1	26659129	26663337
chr1	8252702	8254635	chr1	26644565	26646200
chr1	8256854	8258725	chr1	26638075	26642268
chr1	8262925	8263739	chr1	26620821	26621779
chr1	8268385	8272021	chr1	26612359	26616069
chr1	8273423	8275350	chr1	26604855	26607652
chr1	8283644	8286528	chr1	26597067	26600445
chr1	8293020	8294264	chr1	26593930	26594770
chr1	8297291	8302600	chr1	26576486	26582431
chr1	8327066	8329782	chr1	26566398	26568871
chr1	8336593	8338827	chr1	26563718	26565811
chr1	8343424	8344839	chr1	26562059	26563809
chr1	8345595	8346733	chr1	26559359	26560123
chr1	8346827	8349786	chr1	26552576	26554559
chr1	8350728	8352791	chr1	26548952	26550636
chr1	8379088	8381965	chr1	26545233	26548756
chr1	8385188	8386522	chr1	26539542	26540818
chr1	8395466	8398144	chr1	26533824	26538437
chr1	8401808	8404301	chr1	26512681	26515188
chr1	8405214	8406266	chr1	26508486	26509325
chr1	8409945	8412079	chr1	26503961	26506672
chr1	8420410	8422724	chr1	26485238	26487595
chr1	8432179	8435656	chr1	26470795	26474833
chr1	8435657	8438811	chr1	26465804	26468804
chr1	8480422	8481599	chr1	26464226	26464891
chr1	8506968	8508909	chr1	26446109	26448058
chr1	8535999	8537780	chr1	26423874	26425356
chr1	8549191	8552066	chr1	26412500	26415258
chr1	8552775	8553385	chr1	26406238	26408343
chr1	8553313	8556750	chr1	26402978	26406190
chr1	8557215	8559066	chr1	26400694	26402815
chr1	8571173	8572377	chr1	26383216	26389916
chr1	5501966	5504535	chr1	30059302	30062628
chr1	5508311	5511735	chr1	29990336	29993766
chr1	5516259	5517822	chr1	29976725	29979356
chr1	5538666	5540002	chr1	29975667	29976773
chr1	5543119	5546103	chr1	29972108	29975281
chr1	5548262	5550770	chr1	29962649	29965775
chr1	5550791	5552379	chr1	29946474	29948807
chr1	5562861	5568368	chr1	29932578	29938856
chr1	5574257	5577622	chr1	29915902	29919408
chr1	5578265	5580730	chr1	29912251	29914615
chr1	5580821	5582154	chr1	29908013	29909332
chr1	5587790	5590642	chr1	29903353	29906653
chr1	5590756	5593098	chr1	29894569	29897166
chr1	5593270	5595814	chr1	29887616	29890211
chr1	5598411	5601367	chr1	29864992	29867840
chr1	5605044	5607498	chr1	29857934	29860163
chr1	5612150	5614020	chr1	29833839	29835728
chr1	5615808	5617672	chr1	29810134	29812279
chr1	5619641	5622624	chr1	29800563	29804033
chr1	5622746	5625683	chr1	29796081	29798744
chr1	5629655	5631088	chr1	29786495	29787802
chr1	5638779	5640202	chr1	29779517	29780876
chr1	5644572	5645443	chr1	29771218	29771887
chr1	5675848	5678852	chr1	29753648	29754256
chr1	5702153	5705892	chr1	29730642	29734444
chr1	5705897	5709563	chr1	29727044	29730593
chr1	5709624	5712043	chr1	29724796	29727028
chr1	5712088	5713752	chr1	29716350	29724635
chr1	5734190	5737704	chr1	29680822	29684161
chr1	5739468	5744237	chr1	29671413	29676992
chr1	5756835	5758653	chr1	29660088	29665078
chr1	5758855	5760509	chr1	29658116	29660006
chr1	5762694	5764184	chr1	29656430	29658634
chr1	5767300	5770602	chr1	29652633	29655949
chr1	5776177	5778484	chr1	29650376	29652611
chr1	5782455	5783840	chr1	29634096	29635931
chr1	5785003	5785959	chr1	29631743	29632791
chr1	5791983	5793491	chr1	29612904	29614884
chr1	5807200	5811610	chr1	29552340	29559811
chr1	5817567	5819352	chr1	29544902	29546511
chr1	5824848	5828233	chr1	29541011	29544777
chr1	5828915	5831383	chr1	29535060	29537482
chr1	5844646	5845661	chr1	29516989	29518028
chr1	5856573	5858446	chr1	29508951	29511021
chr1	5860078	5862890	chr1	29504532	29507669
chr1	5863109	5864059	chr1	29502506	29503347
chr1	5865707	5867495	chr1	29498194	29499682
chr1	5875295	5876620	chr1	29472845	29474003
chr1	6184717	6187473	chr1	27739168	27742008
chr1	6206871	6209528	chr1	27714910	27717420
chr1	6244298	6247812	chr1	27699871	27703449
chr1	6248630	6254080	chr1	27691893	27697372
chr1	6254094	6255734	chr1	27690350	27691819
chr1	6255785	6257900	chr1	27688123	27690307
chr1	6266609	6268828	chr1	27684673	27685614
chr1	6276788	6278150	chr1	27681358	27683173
chr1	6278788	6282144	chr1	27650992	27654025
chr1	6294160	6295372	chr1	27647756	27648709
chr1	6299669	6301139	chr1	27645552	27646743
chr1	6315636	6316738	chr1	27639091	27640643
chr1	6316695	6319427	chr1	27628678	27632840
chr1	8401808	8404301	chr1	22247472	22249721
chr1	8432179	8435656	chr1	22176934	22180579
chr1	8441079	8447681	chr1	22142604	22149527
chr1	8529064	8532262	chr1	22080689	22083651
chr1	8535999	8537780	chr1	22073352	22074931
chr1	8549191	8552066	chr1	22053863	22057268
chr1	8560420	8563502	chr1	22051133	22053885
chr1	8563554	8570536	chr1	22043643	22051114
chr1	13227137	13229931	chr1	29407608	29410484
chr1	13277259	13280387	chr1	29404880	29406374
chr1	13362962	13365172	chr1	29373803	29376639
chr1	13454496	13456336	chr1	29364072	29366207
chr1	13466724	13470899	chr1	29354944	29359010
chr1	13614890	13616233	chr1	29303864	29305411
chr1	13898210	13900831	chr1	29268336	29270700
chr1	14158452	14161938	chr1	29235721	29239484
chr1	3535383	3538281	chr1	22388527	22391165
chr1	3549920	3550848	chr1	22374909	22375846
chr1	3565257	3568106	chr1	22368953	22372223
chr1	3599083	3600877	chr1	22347622	22349317
chr1	3600910	3605058	chr1	22343585	22347624
chr1	3611490	3614613	chr1	22334540	22336994
chr1	23176930	23179248	chr1	23507178	23509484
chr1	23181508	23183183	chr1	23505250	23506510
chr1	23185760	23189224	chr1	23494643	23497869
chr1	23204256	23206822	chr1	23488884	23489578
chr1	23297720	23298682	chr1	23417441	23419002
chr1	23298948	23301141	chr1	23412518	23415155
chr1	12556005	12559082	chr1	13082819	13085830
chr1	12653961	12654779	chr1	12988649	12989373
chr1	12766263	12766651	chr1	12811030	12811308
chr1	12777711	12778231	chr1	12804834	12805334
chr1	12786817	12787095	chr1	12803708	12803986
chr1	12791364	12791884	chr1	12801427	12802067
chr1	9775522	9778043	chr2	14187914	14190254
chr1	9782847	9784091	chr2	14194150	14195647
chr1	9803641	9806899	chr2	14197646	14200674
chr1	9843035	9844561	chr2	14265281	14268003
chr1	9860291	9861568	chr2	14271794	14273457
chr1	9882951	9884189	chr2	14288323	14289313
chr1	9886077	9887478	chr2	14290969	14291806
chr1	9889101	9891015	chr2	14293561	14295353
chr1	9933909	9935264	chr2	14309484	14310608
chr1	9943737	9949835	chr2	14314710	14317578
chr1	9969246	9971519	chr2	14318964	14320714
chr1	9972185	9973942	chr2	14320865	14322082
chr1	10036601	10037872	chr2	14337198	14338385
chr1	10109594	10111738	chr2	14357852	14360058
chr1	10117715	10119085	chr2	14368536	14370438
chr1	10120300	10122973	chr2	14371075	14373901
chr1	10128999	10133961	chr2	14377722	14382673
chr1	10136246	10139228	chr2	14387194	14390317
chr1	10157494	10158805	chr2	14393181	14394858
chr1	10183390	10184512	chr2	14413694	14414788
chr1	10190137	10195213	chr2	14419263	14423471
chr1	10214681	10216563	chr2	14430761	14432482	84, 72, 94
chr1	10252241	10254792	chr2	14462023	14464879
chr1	10310131	10314147	chr2	14473651	14477520
chr1	10324745	10326848	chr2	14477524	14480002
chr1	10327346	10328105	chr2	14486539	14487401
chr1	10355638	10356482	chr2	14488584	14489767
chr1	10387514	10389286	chr2	14510482	14511944
chr1	10422292	10424513	chr2	14512707	14514516
chr1	10463403	10467170	chr2	14518344	14522622
chr1	10472280	10473502	chr2	14522524	14523568
chr1	10498310	10499462	chr2	14532624	14534409
chr1	10503239	10506189	chr2	14543894	14546986
chr1	10537457	10540044	chr2	14556988	14558857
chr1	10584105	10586680	chr2	14568802	14571143
chr1	10596352	10597341	chr2	14573030	14573952
chr1	10618893	10620067	chr2	14575392	14576527
chr1	10727317	10738092	chr2	14602470	14612565
chr1	10796124	10801093	chr2	14639323	14644355
chr1	10804450	10806428	chr2	14649706	14651709
chr1	10835735	10840872	chr2	14660217	14664404
chr1	10895252	10897127	chr2	14685170	14687216
chr1	10936765	10941968	chr2	14711880	14716634
chr1	10944908	10949482	chr2	14718195	14721271
chr1	10985063	10986295	chr2	14726800	14728128
chr1	10986496	10989593	chr2	14728375	14731255
chr1	10996870	11000809	chr2	14740348	14743417
chr1	11057105	11059037	chr2	14754234	14756246
chr1	11084666	11088589	chr2	14756511	14760709
chr1	11104237	11108095	chr2	14775063	14778978
chr1	465616	467880	chr2	19295431	19297858
chr1	495050	496332	chr2	19366596	19368840
chr1	536483	537211	chr2	19432147	19433156
chr1	541236	542245	chr2	19437648	19438920
chr1	568558	570554	chr2	19469612	19472006
chr1	618061	620502	chr2	19508929	19511792
chr1	658578	659980	chr2	19556326	19559468
chr1	693190	696504	chr2	19599948	19602272
chr1	731554	738234	chr2	19615777	19616904
chr1	747197	748057	chr2	19682456	19685997
chr1	23474069	23475532	chr2	18862953	18864741
chr1	23515680	23518944	chr2	18865923	18868542
chr1	23536466	23539242	chr2	18871479	18873684
chr1	23632178	23634073	chr2	18912095	18914739
chr1	23667592	23669125	chr2	18932019	18934138
chr1	23747304	23749053	chr2	18957212	18957925
chr1	23778255	23779529	chr2	18961283	18962423
chr1	23789062	23791186	chr2	18965068	18967271
chr1	23821453	23824359	chr2	18991171	18993371
chr1	1331466	1333651	chr2	13857877	13859774
chr1	1350080	1355466	chr2	13879959	13885736
chr1	1369036	1373103	chr2	13898410	13901870
chr1	1396291	1399053	chr2	13932839	13934949
chr1	1413644	1416218	chr2	13962213	13965531
chr1	1418612	1421639	chr2	13965714	13968957
chr1	1425539	1428869	chr2	13987669	13990994
chr1	28594950	28595996	chr2	7430806	7431939
chr1	28597376	28598420	chr2	7433183	7434172
chr1	28639453	28643086	chr2	7466687	7471586
chr1	28643038	28646721	chr2	7487646	7490199
chr1	28695760	28698852	chr2	7549702	7552260
chr1	28708339	28712948	chr2	7558916	7563752
chr1	28714765	28717910	chr2	7606728	7609261
chr1	2390531	2392628	chr2	12274468	12277245
chr1	2394801	2397272	chr2	12284281	12286842
chr1	2397527	2398696	chr2	12300380	12301723
chr1	2403992	2406049	chr2	12302959	12304830
chr1	2412938	2413790	chr2	12326808	12327808
chr1	2414143	2414967	chr2	12328605	12328943
chr1	1457007	1458802	chr2	13827425	13829317
chr1	1469541	1470881	chr2	13798561	13800099
chr1	1482546	1484059	chr2	13788517	13790073
chr1	1484067	1487027	chr2	13778320	13781398
chr1	1487378	1490947	chr2	13774588	13778026
chr1	1490974	1494248	chr2	13771296	13774502
chr1	1498114	1501953	chr2	13757593	13761152
chr1	1504960	1509152	chr2	13748280	13752281
chr1	1510404	1511683	chr2	13746566	13747810
chr1	1512901	1518089	chr2	13740878	13746286
chr1	1531641	1534767	chr2	13731969	13734534
chr1	1541348	1542432	chr2	13712928	13714499
chr1	1544927	1547849	chr2	13704068	13706928
chr1	1553568	1557844	chr2	13684299	13691155
chr1	1558778	1559917	chr2	13674398	13675356
chr1	1589973	1591012	chr2	13647699	13649002
chr1	1607202	1611840	chr2	13624751	13629231
chr1	1629446	1630863	chr2	13613928	13615692
chr1	1647575	1659079	chr2	13588522	13600430
chr1	1661550	1662259	chr2	13581534	13582366
chr1	1665356	1668924	chr2	13571044	13574019
chr1	1677507	1678270	chr2	13545549	13546464
chr1	1682224	1687363	chr2	13532680	13537741
chr1	1687436	1689955	chr2	13529766	13533348
chr1	1701116	1702749	chr2	13497233	13500228
chr1	1714818	1717290	chr2	13487550	13489679
chr1	1718555	1720587	chr2	13486237	13487507
chr1	1726558	1728520	chr2	13481758	13483193
chr1	1741204	1742619	chr2	13476093	13477547
chr1	1748259	1749526	chr2	13473594	13475085
chr1	1754130	1761817	chr2	13455272	13462431
chr1	1768986	1771286	chr2	13447936	13450136
chr1	1771385	1773376	chr2	13436485	13438011
chr1	1775643	1778553	chr2	13416551	13421571
chr1	1784736	1786326	chr2	13408963	13411031
chr1	1786849	1789737	chr2	13401132	13404193
chr1	1796778	1798254	chr2	13393364	13394136
chr1	1824250	1826163	chr2	13383423	13386392
chr1	1828340	1829983	chr2	13381767	13383470
chr1	1834829	1837758	chr2	13378929	13381761
chr1	1843463	1846311	chr2	13371658	13373862
chr1	1857757	1860938	chr2	13368070	13371097
chr1	1862184	1862742	chr2	13360883	13361383
chr1	1868989	1873730	chr2	13339087	13343662
chr1	1882907	1883992	chr2	13306431	13307572
chr1	1884981	1886724	chr2	13296143	13298277
chr1	1889362	1891276	chr2	13286681	13288380
chr1	1892268	1894190	chr2	13272375	13274578
chr1	1894289	1897027	chr2	13269889	13271811
chr1	1905918	1906298	chr2	13238021	13238628
chr1	1946746	1950850	chr2	13182025	13185973
chr1	1960031	1962965	chr2	13174321	13177064
chr1	1990634	1992228	chr2	13170779	13172168
chr1	2001406	2003446	chr2	13162074	13163497
chr1	2031626	2034112	chr2	13135314	13137004
chr1	2037311	2040419	chr2	13129492	13132945
chr1	2040410	2047655	chr2	13120292	13126813
chr1	2047634	2049439	chr2	13118937	13120199
chr1	2052370	2055548	chr2	13092593	13094677
chr1	2073701	2076505	chr2	13046672	13049219
chr1	2076504	2077767	chr2	13044931	13046682
chr1	2078896	2082097	chr2	13025911	13030661
chr1	2083311	2087131	chr2	13020356	13024218
chr1	2089417	2091686	chr2	13014530	13017329
chr1	2097106	2097655	chr2	13011105	13012043
chr1	2111323	2114686	chr2	12976089	12978949
chr1	2124676	2125902	chr2	12956445	12957807
chr1	2126670	2127570	chr2	12954174	12955288
chr1	2135818	2137838	chr2	12905345	12907665
chr1	2137871	2140975	chr2	12899575	12902815
chr1	2142939	2143977	chr2	12897054	12898172
chr1	2148342	2150152	chr2	12891233	12892666
chr1	2157658	2158158	chr2	12877799	12879661
chr1	2191679	2193836	chr2	12826804	12828987
chr1	2194279	2195996	chr2	12821569	12823169
chr1	2197854	2199773	chr2	12814271	12816360
chr1	2199997	2201272	chr2	12803823	12805024
chr1	2202278	2203366	chr2	12796503	12799441
chr1	2204104	2207099	chr2	12793320	12796085
chr1	2208477	2212718	chr2	12776208	12780069
chr1	4650606	4651549	chr2	1331919	1332419
chr1	4668366	4669471	chr2	1276683	1277761
chr1	4677004	4679862	chr2	1185458	1188681
chr1	4680354	4682382	chr2	1160947	1164657
chr1	4709757	4712672	chr2	1104314	1106867
chr1	4739693	4740842	chr2	1063943	1065463
chr1	4743204	4746948	chr2	1050706	1054478
chr1	4748873	4751234	chr2	1045446	1047744
chr1	4753099	4755656	chr2	1041388	1043667
chr1	4760957	4761869	chr2	1039088	1040184
chr1	4776283	4779420	chr2	1014350	1017222
chr1	4800169	4801850	chr2	999406	1000688
chr1	4802720	4805375	chr2	996088	998455
chr1	4810115	4814724	chr2	972756	977531
chr1	4822439	4824414	chr2	968269	970232
chr1	4843184	4845913	chr2	934787	936757
chr1	4854224	4855287	chr2	875233	877207
chr1	4856778	4857975	chr2	873506	874886
chr1	4861168	4864094	chr2	864997	868292
chr1	4872856	4874895	chr2	862087	864359
chr1	4877506	4879307	chr2	854077	856725
chr1	4890069	4892332	chr2	837801	840234
chr1	4907887	4911080	chr2	803656	807895
chr1	4911093	4913167	chr2	801527	803521
chr1	4915491	4918138	chr2	795515	799442
chr1	4918010	4921535	chr2	787915	790946	173, 155, 161
chr1	4924037	4926914	chr2	781674	784922
chr1	4926486	4928812	chr2	773645	775902
chr1	4928921	4931080	chr2	769334	771235
chr1	4931485	4933662	chr2	762927	765027
chr1	4938754	4941332	chr2	683625	685309
chr1	4946218	4947670	chr2	673260	674986
chr1	4948638	4953284	chr2	660655	665635
chr1	4961594	4964515	chr2	652576	654985
chr1	4971035	4973726	chr2	560695	563367
chr1	4989562	4992734	chr2	505375	509465
chr1	4998767	5000710	chr2	498025	499559
chr1	5000986	5003637	chr2	494745	497778
chr1	5019800	5021589	chr2	464994	466955
chr1	5031943	5036610	chr2	457002	463408
chr1	5037576	5040597	chr2	451858	454959
chr1	5042240	5044294	chr2	427114	428900
chr1	5045641	5046893	chr2	426052	427091
chr1	5051656	5055299	chr2	416021	420661
chr1	5058583	5061140	chr2	391421	394184
chr1	5066525	5068677	chr2	385171	387478
chr1	5111895	5115514	chr2	328089	332113
chr1	5124670	5126280	chr2	296365	298215
chr1	5136874	5137982	chr2	273895	275002
chr1	5139712	5143735	chr2	268714	272676
chr1	5148982	5151415	chr2	255247	257568
chr1	5152263	5153104	chr2	235925	237253
chr1	5161645	5165139	chr2	216605	220989
chr1	5171181	5171956	chr2	151057	151971
chr1	5172973	5176479	chr2	139309	142560
chr1	5177504	5180049	chr2	135223	137916
chr1	5181991	5183413	chr2	117969	119332
chr1	5187549	5189673	chr2	106621	108829
chr1	5193284	5194214	chr2	100484	101524
chr1	5202648	5204193	chr2	79779	81216
chr1	2223625	2225524	chr2	12698573	12700343
chr1	2229444	2233017	chr2	12689581	12692872
chr1	2238017	2241471	chr2	12681831	12685151
chr1	2245758	2247240	chr2	12671206	12673334
chr1	2250920	2254036	chr2	12662721	12666113
chr1	2260317	2262923	chr2	12651826	12654336
chr1	2263037	2264553	chr2	12649906	12651753
chr1	2274926	2275783	chr2	12633065	12634120
chr1	2277555	2280502	chr2	12610543	12612894
chr1	2280746	2282828	chr2	12608675	12610350
chr1	2286185	2287791	chr2	12589866	12591479
chr1	2289959	2290977	chr2	12562629	12564691
chr1	2301380	2302021	chr2	12523276	12524193
chr1	2304435	2312399	chr2	12489627	12493329
chr1	2309536	2312385	chr2	12481664	12484420
chr1	2327315	2331148	chr2	12454637	12459705
chr1	2331186	2333738	chr2	12424775	12426674
chr1	2348915	2351799	chr2	12405391	12408239
chr1	2353031	2356413	chr2	12363456	12365377
chr1	2397527	2398696	chr2	12300380	12301723
chr1	2428773	2432057	chr2	12249661	12251729
chr1	2442570	2443746	chr2	12186274	12188293
chr1	2476953	2483196	chr2	12124152	12130092
chr1	2483240	2484910	chr2	12103672	12106262
chr1	2494402	2495257	chr2	12099742	12100757
chr1	2495309	2498764	chr2	12085356	12088121
chr1	2501742	2511084	chr2	12039208	12042175
chr1	2511647	2513454	chr2	12029666	12033096
chr1	2548496	2551544	chr2	12006371	12009956
chr1	11198353	11200141	chr2	14982835	14984339
chr1	11217695	11219618	chr2	14980891	14982500
chr1	11249618	11253879	chr2	14960851	14965438
chr1	11259851	11261234	chr2	14959386	14960828
chr1	11337536	11341889	chr2	14954883	14955605
chr1	11372394	11374301	chr2	14946041	14947276
chr1	11447287	11450192	chr2	14940774	14945357
chr1	11470056	11471481	chr2	14936565	14938032
chr1	11565494	11568645	chr2	14922836	14926609
chr1	11605652	11607866	chr2	14921493	14922841
chr1	11612118	11616218	chr2	14916690	14920482
chr1	11640558	11641889	chr2	14910343	14912048
chr1	11642593	11645202	chr2	14905788	14906504
chr1	11672766	11675387	chr2	14900704	14902385
chr1	11675531	11676748	chr2	14899715	14900692
chr1	11681734	11684520	chr2	14895254	14897882
chr1	11739304	11740399	chr2	14891041	14892298
chr1	11742006	11749783	chr2	14872265	14879739
chr1	11759427	11762635	chr2	14868861	14871994
chr1	11774484	11775442	chr2	14862779	14863412
chr1	11783543	11785704	chr2	14844896	14846359
chr1	11795609	11797141	chr2	14842291	14844434
chr1	11820872	11821824	chr2	14833848	14834666
chr1	11649	13714	chr2	19260906	19262533
chr1	31170	33171	chr2	19253670	19255328
chr1	33379	37757	chr2	19245591	19248915
chr1	57164	59215	chr2	19197330	19200442
chr1	83045	84946	chr2	19153328	19155579
chr1	99865	101840	chr2	19111961	19114206
chr1	108946	111699	chr2	19090953	19093373
chr1	132270	135924	chr2	19057999	19061492
chr1	147043	148014	chr2	19049021	19050369
chr1	159628	162953	chr2	19039024	19042348
chr1	166618	167842	chr2	19008175	19009651
chr1	171525	172948	chr2	18958999	18960645
chr1	199527	201775	chr2	18948116	18950120
chr1	202111	204440	chr2	18945937	18948067
chr1	218834	221286	chr2	18912095	18914739
chr1	225665	227543	chr2	18910295	18911982
chr1	242713	246054	chr2	18898629	18901303
chr1	252626	254530	chr2	18885751	18889178
chr1	259495	261615	chr2	18883377	18885729
chr1	282761	284245	chr2	18857941	18859278
chr1	296001	298334	chr2	18839435	18841403
chr1	298451	300757	chr2	18833086	18836291
chr1	1208521	1210026	chr2	14174144	14175965
chr1	1210924	1214841	chr2	14158671	14162618
chr1	1215925	1217471	chr2	14143128	14144766
chr1	1217690	1219980	chr2	14139760	14143118
chr1	1221411	1224539	chr2	14135142	14137161
chr1	1226483	1230947	chr2	14126141	14131224
chr1	1231452	1234032	chr2	14122806	14125526
chr1	1236754	1239199	chr2	14119307	14122190
chr1	1240294	1242157	chr2	14114281	14115969
chr1	1246601	1248876	chr2	14105896	14108061
chr1	1261762	1272588	chr2	14086862	14096914
chr1	1279351	1281618	chr2	14080319	14081971
chr1	1289734	1291112	chr2	14078850	14080743
chr1	1321885	1324840	chr2	14047478	14051400
chr1	1331466	1333651	chr2	14041038	14043389
chr1	1413644	1416218	chr2	13962213	13965531
chr1	9089469	9092560	chr2	1185458	1188681
chr1	9117932	9118611	chr2	1120787	1122055
chr1	9143937	9146083	chr2	1069491	1071421
chr1	9148636	9150250	chr2	1063943	1065463
chr1	9184567	9187578	chr2	1045446	1047744
chr1	9224059	9225792	chr2	999406	1000688
chr1	9241036	9244918	chr2	972756	977531
chr1	9259750	9260792	chr2	916806	918671
chr1	9285025	9286395	chr2	875233	877207
chr1	9292446	9293862	chr2	873506	874886
chr1	9336057	9337938	chr2	837801	840234
chr1	9359325	9361833	chr2	795515	799442
chr1	9373885	9376828	chr2	764547	767430
chr1	25957567	25960401	chr2	1137572	1140204
chr1	25971926	25973505	chr2	1132120	1133379
chr1	26026253	26027771	chr2	1120787	1122055
chr1	26032637	26035504	chr2	1104314	1106867
chr1	26050143	26052567	chr2	1063943	1065463
chr1	26111688	26113256	chr2	999406	1000688
chr1	26113990	26117765	chr2	972756	977531
chr1	26141836	26143496	chr2	916806	918671
chr1	26145001	26147751	chr2	901143	903569
chr1	26266592	26269013	chr2	795515	799442
chr1	26651840	26653643	chr2	290573	292688
chr1	26666383	26667305	chr2	273895	275002
chr1	26695166	26696392	chr2	249687	250181
chr1	26699321	26702427	chr2	242041	243649
chr1	26735894	26738665	chr2	187608	190369
chr1	26742940	26746469	chr2	180033	183764
chr1	26788861	26790262	chr2	163954	165290
chr1	26814260	26815922	chr2	148919	150585
chr1	6738484	6739734	chr2	9267730	9269019
chr1	6756237	6757420	chr2	9259511	9260697
chr1	6796137	6799764	chr2	9215519	9219211
chr1	6805430	6807862	chr2	9207432	9210231
chr1	6838120	6840293	chr2	9158310	9159732
chr1	6852116	6852945	chr2	9089226	9090052
chr1	6931012	6932815	chr2	9080760	9083009
chr1	6962030	6965071	chr2	9014552	9018036
chr1	28244509	28245453	chr2	9259511	9260697
chr1	28276440	28279798	chr2	9215519	9219211
chr1	28296886	28299768	chr2	9207432	9210231
chr1	28351522	28353549	chr2	9158310	9159732
chr1	28365824	28367738	chr2	9126263	9127987
chr1	28377377	28378310	chr2	9089226	9090052
chr1	28446632	28448735	chr2	9080760	9083009
chr1	24552003	24557730	chr2	469370	472070
chr1	24631338	24634781	chr2	357353	360924
chr1	24638685	24641494	chr2	347537	350179
chr1	24692799	24695660	chr2	279282	282123
chr1	24748105	24750186	chr2	255247	257568
chr1	24777184	24778032	chr2	168631	169642
chr1	24805418	24807557	chr2	163954	165290
chr1	17681157	17683629	chr3	5846002	5846589
chr1	17686990	17688859	chr3	5852049	5853080
chr1	17711491	17712660	chr3	5883328	5884191
chr1	17716893	17719499	chr3	5889663	5892332
chr1	17719584	17721891	chr3	5892550	5894518
chr1	17769938	17773493	chr3	5916940	5919890
chr1	17798431	17802330	chr3	5955862	5959162
chr1	17805761	17808993	chr3	5965869	5969296
chr1	17808988	17812106	chr3	5969565	5972572
chr1	17813886	17817406	chr3	5988924	5993001
chr1	17863660	17864558	chr3	6015184	6015944
chr1	17867102	17868432	chr3	6027993	6028826
chr1	17874436	17877462	chr3	6034109	6037242
chr1	17884645	17885614	chr3	6042947	6044504
chr1	17902632	17906873	chr3	6081639	6086203
chr1	17906871	17908534	chr3	6086909	6088755
chr1	17908503	17910473	chr3	6091110	6093151
chr1	17913711	17916101	chr3	6097201	6099595
chr1	17918207	17921116	chr3	6105908	6108737
chr1	17921931	17928930	chr3	6109409	6116529
chr1	17931390	17934662	chr3	6119707	6123044
chr1	17934746	17936946	chr3	6133384	6136405
chr1	17945369	17950598	chr3	6136986	6142138
chr1	17962839	17964429	chr3	6152062	6153814
chr1	17965871	17969354	chr3	6154363	6157552
chr1	17969395	17970551	chr3	6167640	6168966
chr1	17973642	17976663	chr3	6168963	6172005
chr1	17981636	17983377	chr3	6210878	6212551
chr1	17983733	17986116	chr3	6220918	6223073
chr1	18011285	18013185	chr3	6237902	6240605
chr1	18035967	18036510	chr3	6266946	6267643
chr1	18040129	18041282	chr3	6281204	6282306
chr1	18041448	18042744	chr3	6281923	6284372
chr1	18061356	18065031	chr3	6296677	6300673
chr1	18123071	18124289	chr3	6393747	6394842
chr1	18179253	18182510	chr3	6454013	6457568
chr1	18198227	18199168	chr3	6465748	6467175
chr1	18198298	18200366	chr3	6466331	6468015
chr1	18215800	18218339	chr3	6474710	6477204
chr1	18227122	18230330	chr3	6480484	6483774
chr1	18234679	18237469	chr3	6484068	6486264
chr1	18282968	18284202	chr3	6509500	6510702
chr1	18305445	18307557	chr3	6536534	6538679
chr1	18312883	18314099	chr3	6542456	6543676
chr1	18314117	18316861	chr3	6548127	6552034
chr1	18317259	18320210	chr3	6558964	6562377
chr1	18320490	18322284	chr3	6563928	6564424
chr1	18329659	18332102	chr3	6595344	6598981
chr1	18351324	18354634	chr3	6605296	6609295
chr1	18356799	18360426	chr3	6611182	6614107
chr1	18365336	18366744	chr3	6616330	6617951
chr1	18367590	18375494	chr3	6625377	6632164
chr1	18391273	18394030	chr3	6681196	6684029
chr1	18400006	18402628	chr3	6687042	6690123
chr1	18402506	18405681	chr3	6690118	6693380
chr1	18407400	18410022	chr3	6694114	6696357
chr1	18410857	18413016	chr3	6696301	6698184
chr1	18416474	18420083	chr3	6705474	6706127
chr1	18428788	18430497	chr3	6714133	6716178
chr1	18439945	18442237	chr3	6754615	6758285
chr1	18445111	18446772	chr3	6759016	6761007
chr1	18451746	18454463	chr3	6780563	6783166
chr1	18470046	18473833	chr3	6797471	6801835
chr1	18473908	18477643	chr3	6802903	6804296
chr1	18478951	18481539	chr3	6805622	6808593
chr1	18542061	18544034	chr3	6840281	6842320
chr1	18554564	18556826	chr3	6846969	6849582
chr1	18569727	18579182	chr3	6855688	6863547
chr1	18617593	18621957	chr3	6884711	6890441
chr1	18623698	18626441	chr3	6898163	6901334
chr1	18635955	18638449	chr3	6934568	6937197
chr1	18648645	18649227	chr3	6942623	6945224
chr1	18649706	18657400	chr3	6948774	6956966
chr1	18658508	18662052	chr3	6961736	6965206
chr1	18668010	18670576	chr3	6967462	6970652
chr1	18672132	18677639	chr3	6970683	6976691
chr1	18693644	18697706	chr3	6994770	6998185
chr1	18704805	18706657	chr3	7002697	7004508
chr1	18719378	18721219	chr3	7018826	7020901
chr1	18742027	18744805	chr3	7044711	7047423
chr1	18748241	18751338	chr3	7071193	7074697
chr1	18751456	18753941	chr3	7079492	7082178
chr1	18756972	18758708	chr3	7084727	7086894
chr1	18770937	18774759	chr3	7096310	7099798
chr1	18781859	18784385	chr3	7115819	7119144	130, 104, 91
chr1	18807672	18809035	chr3	7160677	7162395
chr1	18839047	18844577	chr3	7168233	7173617
chr1	18876810	18877844	chr3	7180037	7181079
chr1	18880172	18884255	chr3	7182013	7186567
chr1	18926811	18927746	chr3	7229390	7230146
chr1	18939194	18941719	chr3	7256656	7259854
chr1	18953458	18955053	chr3	7284681	7286442
chr1	18977176	18980618	chr3	7300444	7303693
chr1	18989751	18992149	chr3	7313538	7315883
chr1	19041397	19042414	chr3	7323635	7324634
chr1	19050298	19052094	chr3	7348157	7350341
chr1	19052023	19052582	chr3	7376635	7377226
chr1	19076838	19081451	chr3	7388258	7390031
chr1	19106687	19109587	chr3	7399029	7402457
chr1	19119606	19122038	chr3	7409421	7412457
chr1	19128144	19132318	chr3	7413776	7418476
chr1	19132221	19135630	chr3	7422036	7424905
chr1	19141823	19144320	chr3	7432193	7434743
chr1	19154323	19156338	chr3	7445604	7448498
chr1	19158746	19161737	chr3	7448040	7452106
chr1	19173880	19175228	chr3	7474544	7475903
chr1	19175609	19180195	chr3	7477930	7482125
chr1	19191466	19194908	chr3	7489167	7492863
chr1	19201789	19203386	chr3	7497240	7500323
chr1	19214072	19218053	chr3	7511756	7516073
chr1	19292909	19293339	chr3	7518784	7519477
chr1	19345871	19349088	chr3	7528181	7530686
chr1	4508906	4514010	chr3	9308744	9313599
chr1	4520559	4522644	chr3	9344313	9346424
chr1	4525414	4526204	chr3	9375102	9375671
chr1	4542168	4543970	chr3	9396272	9397766
chr1	4544889	4547373	chr3	9397784	9399805
chr1	4547388	4548894	chr3	9403779	9405338
chr1	4556878	4558793	chr3	9413052	9415240
chr1	4563428	4567849	chr3	9422476	9426049
chr1	4572419	4576632	chr3	9451861	9457554
chr1	4576889	4578369	chr3	9463305	9464676
chr1	4612731	4615259	chr3	9504677	9506787
chr1	4615767	4618449	chr3	9513696	9516869
chr1	1128149	1129689	chr3	8180646	8182095
chr1	1136078	1138663	chr3	8194606	8197155
chr1	1154740	1157786	chr3	8254559	8257888
chr1	1161289	1161982	chr3	8267920	8268961
chr1	1162905	1164861	chr3	8273772	8275565
chr1	1175033	1175768	chr3	8287942	8288602
chr1	1197956	1201579	chr3	8332797	8336235
chr1	1202160	1206009	chr3	8350803	8354021
chr1	1208521	1210026	chr3	8373375	8375098
chr1	495050	496332	chr3	23051544	23053817
chr1	557092	558774	chr3	23137286	23139145
chr1	568558	570554	chr3	23142485	23144747
chr1	571826	575085	chr3	23147918	23150606
chr1	591682	594264	chr3	23172754	23174993
chr1	658578	659980	chr3	23217233	23218312
chr1	681331	687368	chr3	23248129	23255275
chr1	697919	698591	chr3	23261442	23261927
chr1	25792593	25793123	chr3	9305696	9306766
chr1	25793498	25798889	chr3	9308744	9313599
chr1	25831662	25833966	chr3	9344313	9346424
chr1	25861094	25863534	chr3	9369499	9371487
chr1	25869700	25870227	chr3	9375102	9375671
chr1	25880155	25881955	chr3	9396272	9397766
chr1	20340572	20343554	chr3	1258830	1260652
chr1	20358319	20362382	chr3	1317245	1321294
chr1	20389347	20391147	chr3	1391632	1392954
chr1	20393664	20397295	chr3	1408557	1412160
chr1	20424346	20430166	chr3	1440073	1443660
chr1	20441055	20444029	chr3	1468398	1470624
chr1	20458952	20460647	chr3	1497483	1499096
chr1	27613420	27619095	chr3	6073731	6078748
chr1	27654744	27655769	chr3	6152062	6153814
chr1	27669152	27673572	chr3	6154363	6157552
chr1	27699871	27703449	chr3	6174239	6178526
chr1	27742081	27743565	chr3	6254842	6257944
chr1	27743685	27744453	chr3	6266946	6267643
chr1	27780855	27784920	chr3	6352472	6355446
chr1	19305081	19307518	chr3	5612203	5614803
chr1	19310174	19311683	chr3	5603848	5605765	173, 155, 161
chr1	19323055	19326918	chr3	5599710	5603027
chr1	19345871	19349088	chr3	5588292	5590085
chr1	19350314	19352791	chr3	5585872	5587750
chr1	19407259	19408319	chr3	5535124	5536237
chr1	19420715	19424474	chr3	5509344	5513245
chr1	19424944	19425928	chr3	5505360	5507050
chr1	19434480	19439031	chr3	5481325	5485187
chr1	19439367	19441724	chr3	5480416	5481379
chr1	19454798	19455668	chr3	5467987	5469594
chr1	19455495	19458069	chr3	5466246	5468774
chr1	19458612	19459763	chr3	5464728	5465585
chr1	19460482	19463477	chr3	5460793	5463899
chr1	19467815	19469586	chr3	5459162	5460816
chr1	19474898	19476234	chr3	5454762	5455942
chr1	19499261	19505757	chr3	5411292	5418493
chr1	19508938	19511606	chr3	5408792	5411153
chr1	19520603	19525685	chr3	5397545	5402652
chr1	19527822	19531443	chr3	5393451	5396994
chr1	19570058	19572204	chr3	5374248	5376275
chr1	19572755	19574059	chr3	5341356	5342557
chr1	19579839	19580977	chr3	5337475	5338562
chr1	19583617	19587428	chr3	5330194	5333745
chr1	19590434	19592731	chr3	5323262	5324966
chr1	19613378	19614989	chr3	5320644	5322432
chr1	19614931	19617611	chr3	5316916	5320121
chr1	19619724	19621534	chr3	5309886	5310988
chr1	19621238	19623461	chr3	5305918	5307932
chr1	19638331	19640223	chr3	5298991	5301745
chr1	19640525	19641665	chr3	5296841	5297851
chr1	19642452	19645211	chr3	5290847	5293241
chr1	19655831	19657795	chr3	5269849	5271984
chr1	19672476	19673652	chr3	5264001	5265695
chr1	19682773	19683565	chr3	5258715	5259354
chr1	19688708	19690589	chr3	5243432	5245510
chr1	19696923	19698482	chr3	5234457	5236196
chr1	19708011	19709323	chr3	5226161	5227935
chr1	19711179	19713308	chr3	5214084	5216261
chr1	19754214	19755843	chr3	5183641	5186929
chr1	19760001	19761496	chr3	5179392	5180490
chr1	19761700	19762560	chr3	5177811	5178966
chr1	19778133	19779447	chr3	5174402	5175523
chr1	19783185	19786897	chr3	5169095	5173105
chr1	19786956	19789150	chr3	5166175	5169229
chr1	19790142	19792589	chr3	5159698	5162642
chr1	19806263	19807705	chr3	5140365	5142323
chr1	19812087	19813290	chr3	5136262	5137195
chr1	19813804	19819564	chr3	5126590	5132330
chr1	19821337	19822399	chr3	5121303	5122562
chr1	19831352	19833028	chr3	5085992	5087496
chr1	19837110	19840370	chr3	5070134	5073440
chr1	19849788	19851725	chr3	5061681	5064038
chr1	19854615	19857146	chr3	5055741	5058249
chr1	19859267	19860976	chr3	5050195	5052455
chr1	19864770	19867389	chr3	5047376	5049971
chr1	19871116	19873727	chr3	5035841	5038114
chr1	19879405	19882895	chr3	5029987	5033102
chr1	19883935	19888413	chr3	5025184	5029886
chr1	19912990	19916686	chr3	5002907	5005875
chr1	19926626	19931494	chr3	4988008	4994109
chr1	19951006	19954325	chr3	4982588	4985857
chr1	19958380	19961827	chr3	4970944	4974521
chr1	19966944	19969757	chr3	4964105	4967075
chr1	19970334	19974393	chr3	4945601	4949042
chr1	19984542	19986112	chr3	4908731	4910521
chr1	19996205	20000782	chr3	4904278	4908067
chr1	20028923	20031619	chr3	4849539	4851678
chr1	20033885	20036189	chr3	4815763	4817981
chr1	20048434	20050294	chr3	4797828	4799612
chr1	20052393	20053195	chr3	4793678	4794417
chr1	20061405	20065713	chr3	4782757	4787243
chr1	20091491	20092423	chr3	4777594	4778345
chr1	20098522	20100978	chr3	4771833	4775258
chr1	20101299	20103690	chr3	4766905	4769936
chr1	20103756	20105948	chr3	4764024	4766609
chr1	20112144	20113960	chr3	4747769	4748859
chr1	20134844	20137013	chr3	4737146	4739136
chr1	20137537	20139716	chr3	4734616	4735993
chr1	20154154	20156520	chr3	4729399	4731847
chr1	20180610	20182374	chr3	4706802	4709176
chr1	20183581	20186909	chr3	4672916	4676162
chr1	20189472	20191900	chr3	4669197	4671796
chr1	20201806	20204412	chr3	4660944	4663363
chr1	20206930	20207555	chr3	4656782	4657723
chr1	20210772	20213942	chr3	4650714	4654046
chr1	20217336	20219452	chr3	4641930	4644571
chr1	20221029	20226055	chr3	4636292	4641126
chr1	20227291	20230237	chr3	4630865	4633414
chr1	20235465	20237358	chr3	4618939	4620305
chr1	20241231	20242641	chr3	4613492	4614857
chr1	20246026	20250345	chr3	4595767	4600469
chr1	20259547	20262266	chr3	4592256	4594760
chr1	20262468	20267859	chr3	4585684	4591035
chr1	20560258	20563269	chr3	4544364	4547513
chr1	20566485	20569322	chr3	4528362	4530713
chr1	20569573	20572489	chr3	4521532	4524674
chr1	20572405	20574382	chr3	4504067	4506320
chr1	20588397	20589199	chr3	4490628	4493831
chr1	20589129	20592342	chr3	4485623	4490420
chr1	20594559	20595268	chr3	4474620	4475979
chr1	20597734	20598768	chr3	4462841	4463955
chr1	20626029	20627513	chr3	4449259	4450811
chr1	20630070	20632973	chr3	4429256	4432159
chr1	20648465	20648891	chr3	4408925	4409734
chr1	20666180	20668817	chr3	4403355	4406091
chr1	20673455	20674503	chr3	4399836	4400445
chr1	20711465	20713342	chr3	4392463	4394304
chr1	20715563	20719165	chr3	4389215	4393015
chr1	20719473	20722856	chr3	4384563	4388592
chr1	20723279	20725747	chr3	4382198	4384436
chr1	20725470	20728091	chr3	4379793	4382224
chr1	20729125	20731356	chr3	4367181	4368861
chr1	20731589	20734052	chr3	4364480	4366969
chr1	20743828	20745109	chr3	4361635	4364316
chr1	20754217	20756656	chr3	4350936	4353396
chr1	20779493	20784017	chr3	4346330	4350939
chr1	20796340	20798594	chr3	4335475	4338016
chr1	20804592	20807940	chr3	4331531	4334951
chr1	20828118	20830640	chr3	4314505	4318487
chr1	20864339	20867761	chr3	4250958	4254278
chr1	20901243	20902800	chr3	4227737	4229752
chr1	20912116	20913565	chr3	4214399	4216302
chr1	20918685	20922786	chr3	4191237	4195471
chr1	20927643	20930209	chr3	4184569	4187453
chr1	20932451	20938290	chr3	4146399	4154895
chr1	20946571	20949281	chr3	4143524	4146037
chr1	20951856	20953595	chr3	4140878	4142548
chr1	20967652	20971742	chr3	4112834	4115951
chr1	20980369	20983979	chr3	4095414	4096236
chr1	20984273	20986952	chr3	4091567	4094195
chr1	21017311	21018122	chr3	4078651	4079627
chr1	21022384	21023587	chr3	4073855	4075643
chr1	21028137	21030684	chr3	4060920	4063306
chr1	21117147	21119241	chr3	3991117	3993886
chr1	4368760	4371298	chr3	9867652	9870782
chr1	4379694	4381764	chr3	9848628	9850543
chr1	4384304	4386651	chr3	9832667	9835272
chr1	4389678	4391344	chr3	9804253	9805781
chr1	4392438	4394454	chr3	9794862	9797045
chr1	4394897	4396291	chr3	9793179	9794874
chr1	4396348	4398193	chr3	9788231	9790451
chr1	4419714	4422684	chr3	9761698	9765570
chr1	4423540	4425936	chr3	9707912	9710100
chr1	4433605	4436102	chr3	9680120	9680746
chr1	4436101	4439639	chr3	9676790	9681136
chr1	4440404	4443954	chr3	9666449	9669426
chr1	4450267	4451742	chr3	9653660	9654730
chr1	4452212	4454876	chr3	9650316	9652936
chr1	4461738	4463469	chr3	9592727	9595283
chr1	4467094	4469033	chr3	9565627	9567226
chr1	4478384	4480325	chr3	9551812	9553602
chr1	11649	13714	chr3	22951323	22953265
chr1	83045	84946	chr3	22905868	22907958
chr1	116784	118845	chr3	22879720	22881775
chr1	159628	162953	chr3	22818589	22822023
chr1	175706	178406	chr3	22763495	22766010
chr1	199527	201775	chr3	22760628	22762388
chr1	225665	227543	chr3	22733243	22735394
chr1	239841	242703	chr3	22716238	22718490
chr1	252626	254530	chr3	22708482	22712077
chr1	282761	284245	chr3	22664425	22665690
chr1	293246	295086	chr3	22662877	22664316
chr1	296001	298334	chr3	22604094	22606878
chr1	330588	337912	chr3	22484397	22491935
chr1	25893971	25895056	chr3	12139438	12140293
chr1	25982294	25986349	chr3	11908870	11913166
chr1	26027882	26030312	chr3	11648096	11650980
chr1	26038905	26040720	chr3	11382214	11384145
chr1	26063662	26065518	chr3	11234173	11236458
chr1	26079956	26081727	chr3	11163839	11166458
chr1	26111688	26113256	chr3	11050081	11051153
chr1	26141836	26143496	chr3	11011262	11013451
chr1	26157702	26159094	chr3	11008079	11009456
chr1	26182156	26183546	chr3	10940305	10941833
chr1	26189775	26191404	chr3	10902003	10904458
chr1	5248664	5249558	chr3	5454762	5455942
chr1	5249760	5250573	chr3	5451533	5452363
chr1	5250650	5252121	chr3	5443081	5443952
chr1	5275616	5277869	chr3	5342712	5344700
chr1	5278113	5279950	chr3	5339992	5341339
chr1	5315507	5317941	chr3	5290847	5293241
chr1	5317973	5320630	chr3	5275387	5278019
chr1	5365512	5366497	chr3	5264001	5265695
chr1	5832094	5835488	chr3	4914789	4917176
chr1	5840269	5841745	chr3	4908731	4910521
chr1	5845675	5850934	chr3	4811486	4815515
chr1	5878390	5880073	chr3	4802952	4804468
chr1	5933780	5938817	chr3	4715650	4721003
chr1	5946448	5951561	chr3	4698457	4705828
chr1	5951542	5955143	chr3	4672916	4676162
chr1	6017808	6023503	chr3	4585684	4591035
chr1	27225665	27227545	chr3	4777594	4778345
chr1	27241696	27242968	chr3	4737146	4739136
chr1	27258747	27260521	chr3	4712574	4714698
chr1	27283628	27285973	chr3	4669197	4671796
chr1	27365772	27371784	chr3	4585684	4591035
chr1	27446069	27451067	chr3	4565370	4571355
chr1	27456043	27456949	chr3	4559619	4561020
chr1	27457266	27462487	chr3	4510965	4516478
chr1	9215770	9218010	chr3	11075712	11077540
chr1	9224059	9225792	chr3	11050081	11051153
chr1	9241036	9244918	chr3	11044731	11048677
chr1	9259750	9260792	chr3	11011262	11013451
chr1	9270952	9272713	chr3	11008079	11009456
chr1	9315305	9316880	chr3	10902003	10904458
chr1	9351160	9352833	chr3	10855623	10856787
chr1	2238017	2241471	chr3	17338102	17340543
chr1	2276030	2277524	chr3	17246228	17248823
chr1	2301380	2302021	chr3	17165791	17166399
chr1	2313581	2316507	chr3	17157585	17159965
chr1	2318143	2321664	chr3	17152460	17156240
chr1	2322543	2326570	chr3	17073144	17077500
chr1	2327315	2331148	chr3	17020718	17025069
chr1	2368833	2369735	chr3	17019785	17020428
chr1	8944609	8946627	chr3	9475350	9477460
chr1	8951162	8955160	chr3	9422476	9426049
chr1	8976326	8978305	chr3	9413052	9415240
chr1	8981556	8983314	chr3	9396272	9397766
chr1	9033016	9039099	chr3	9308744	9313599
chr1	9038708	9039540	chr3	9305696	9306766
chr1	9063306	9065320	chr3	9274335	9276685
chr1	29707625	29711421	chr3	4187371	4191298
chr1	29716350	29724635	chr3	4146399	4154895
chr1	29741728	29743766	chr3	4140878	4142548
chr1	29759158	29760691	chr3	4121789	4123582
chr1	29771218	29771887	chr3	4078651	4079627
chr1	29810134	29812279	chr3	4030387	4033049
chr1	428650	430720	chr4	673862	676445
chr1	453107	455519	chr4	694582	697206
chr1	471971	473336	chr4	732313	733510
chr1	520498	521668	chr4	793177	795237
chr1	544733	549202	chr4	886580	891987
chr1	553019	556152	chr4	913334	916509
chr1	557092	558774	chr4	921447	922759
chr1	568558	570554	chr4	929869	932397
chr1	588003	589480	chr4	948598	950431
chr1	602489	604387	chr4	972707	974692
chr1	607799	609534	chr4	979158	980698
chr1	613197	616231	chr4	1002338	1005305
chr1	618061	620502	chr4	1032350	1035055
chr1	620678	621329	chr4	1041086	1041802
chr1	623656	624567	chr4	1046073	1047105
chr1	626639	629993	chr4	1068974	1072223
chr1	645084	652001	chr4	1081671	1088846
chr1	658578	659980	chr4	1110343	1112033
chr1	677360	681334	chr4	1128515	1133774
chr1	703849	706664	chr4	1137487	1140540
chr1	707485	710041	chr4	1156379	1158788
chr1	712473	726891	chr4	1159494	1174321
chr1	729830	731565	chr4	1185751	1187816
chr1	731554	738234	chr4	1193516	1197630
chr1	753307	754262	chr4	1229031	1230164
chr1	768376	770684	chr4	1256144	1257320
chr1	782904	784346	chr4	1266463	1268612
chr1	807361	813216	chr4	1274465	1278718
chr1	819612	821476	chr4	1292494	1295257
chr1	826523	830393	chr4	1324063	1327520
chr1	852151	854297	chr4	1329548	1331387
chr1	854410	859701	chr4	1359655	1365498
chr1	860762	864372	chr4	1376306	1379715
chr1	865895	867705	chr4	1394845	1395588
chr1	868853	871308	chr4	1412785	1414782
chr1	877861	880259	chr4	1467727	1470080
chr1	894238	897718	chr4	1503492	1506535
chr1	900732	903070	chr4	1511597	1514072
chr1	911310	913808	chr4	1537118	1540713
chr1	916772	918064	chr4	1562203	1564204
chr1	920950	922098	chr4	1569937	1571737
chr1	923390	924730	chr4	1586747	1587734
chr1	930715	931985	chr4	1603638	1604628
chr1	49909	51210	chr4	345911	347191
chr1	51953	54737	chr4	349025	351550	173, 155, 161
chr1	72357	74096	chr4	357345	359337
chr1	73931	74731	chr4	359223	360505
chr1	95935	97407	chr4	387451	389403
chr1	132270	135924	chr4	434217	437591	122, 106, 125
chr1	136090	138162	chr4	445422	446831
chr1	141870	143261	chr4	446978	448511
chr1	147043	148014	chr4	460479	461074
chr1	148013	149848	chr4	461513	463542
chr1	156477	158823	chr4	466298	468294
chr1	159628	162953	chr4	470506	473879
chr1	166618	167842	chr4	479963	481160
chr1	168559	171386	chr4	504135	506403
chr1	190408	192436	chr4	535241	537554
chr1	195645	198787	chr4	550349	553016
chr1	199527	201775	chr4	564760	566408
chr1	202111	204440	chr4	566917	570299
chr1	23685093	23687363	chr4	12248842	12251396
chr1	23727794	23729403	chr4	12278915	12280851
chr1	23789062	23791186	chr4	12317036	12320074
chr1	23813943	23814839	chr4	12338829	12339967
chr1	23814984	23818481	chr4	12342376	12345652
chr1	23830688	23832863	chr4	12366082	12369338
chr1	23915570	23919835	chr4	12403454	12408421
chr1	23936975	23939899	chr4	12431097	12433912
chr1	23941598	23942900	chr4	12436000	12436827
chr1	23959627	23963083	chr4	12479528	12484049
chr1	23989052	23989425	chr4	12486343	12486855
chr1	23993477	23995509	chr4	12497055	12500326
chr1	24006913	24009415	chr4	12503672	12505774
chr1	24030743	24033674	chr4	12529861	12533924
chr1	22830015	22834728	chr4	11561123	11563871
chr1	22867689	22871358	chr4	11620998	11623797
chr1	22893101	22894064	chr4	11639757	11640583
chr1	22899389	22902118	chr4	11640802	11643762	130, 104, 91
chr1	22932760	22934440	chr4	11655613	11657034
chr1	22975530	22977885	chr4	11657008	11659105
chr1	23009885	23013601	chr4	11683815	11685644
chr1	23016569	23019494	chr4	11691172	11694582
chr1	23041408	23045426	chr4	11715607	11719807
chr1	23072222	23073545	chr4	11767455	11768563
chr1	23105905	23109534	chr4	11799959	11802889
chr1	23136720	23137413	chr4	11838997	11839571
chr1	23144385	23145531	chr4	11880080	11881088
chr1	7817609	7821473	chr4	5500313	5506313
chr1	7828328	7830424	chr4	5551315	5553062
chr1	7852904	7855213	chr4	5631298	5633779
chr1	7858864	7859766	chr4	5712328	5713515
chr1	7949476	7950900	chr4	5813998	5815119
chr1	7955445	7958564	chr4	5839599	5842456
chr1	8006064	8007460	chr4	5992908	5994258
chr1	8013353	8016150	chr4	6021160	6024042
chr1	8021835	8023516	chr4	6040944	6043849
chr1	8027126	8028126	chr4	6072804	6073646
chr1	8049090	8050784	chr4	6132917	6135183
chr1	8067864	8069356	chr4	6173712	6175200
chr1	8079287	8080574	chr4	6276948	6278622
chr1	12748571	12750506	chr4	5729169	5730850
chr1	12851983	12853235	chr4	5740219	5741591
chr1	12867126	12868890	chr4	5775210	5777481
chr1	12917070	12917829	chr4	5792137	5792966
chr1	12964986	12966113	chr4	5812335	5813642
chr1	13030553	13031375	chr4	5842945	5843783
chr1	13039660	13042159	chr4	5847312	5849763
chr1	13051157	13055093	chr4	5859244	5861880
chr1	13077890	13080265	chr4	5992908	5994258
chr1	13122082	13125328	chr4	6021160	6024042
chr1	13158466	13160284	chr4	6040944	6043849
chr1	13205345	13208289	chr4	6049441	6052380	130, 104, 91
chr1	900732	903070	chr4	13977303	13979487
chr1	930715	931985	chr4	14022280	14023305
chr1	958759	959609	chr4	14059896	14061386
chr1	979307	982002	chr4	14084624	14086882
chr1	985751	988146	chr4	14087556	14089796
chr1	1004688	1008370	chr4	14106735	14110706
chr1	1022251	1023719	chr4	14114104	14115897
chr1	1024740	1027616	chr4	14119353	14122329
chr1	1059470	1061209	chr4	14142135	14143969
chr1	1086170	1096510	chr4	14171998	14182168
chr1	1104493	1106241	chr4	14192569	14194302
chr1	204935	207642	chr4	126509	128060
chr1	218834	221286	chr4	160643	163023
chr1	221642	224351	chr4	173953	176870
chr1	225665	227543	chr4	185285	187680
chr1	252626	254530	chr4	193879	198579
chr1	259495	261615	chr4	211000	213697
chr1	262828	266324	chr4	227650	231751
chr1	266333	267883	chr4	231780	232939
chr1	269792	270859	chr4	232928	233652
chr1	284350	291201	chr4	261449	268031
chr1	29016120	29019768	chr4	5252735	5255200
chr1	29117500	29121093	chr4	5314871	5317963
chr1	29210496	29214135	chr4	5383852	5387260
chr1	29292075	29296160	chr4	5433621	5436524
chr1	29317767	29323352	chr4	5500313	5506313
chr1	29344539	29347183	chr4	5550404	5551370
chr1	29407608	29410484	chr4	5631298	5633779
chr1	29413874	29415197	chr4	5712328	5713515
chr1	29461391	29463389	chr4	5775210	5777481
chr1	10330425	10332326	chr4	10016530	10018232
chr1	10424463	10425801	chr4	10046545	10049438
chr1	10454433	10455874	chr4	10061214	10062893
chr1	10550855	10553295	chr4	10130050	10132192
chr1	10571310	10573365	chr4	10142255	10144646
chr1	10625000	10627135	chr4	10157807	10159748
chr1	10627185	10630566	chr4	10162922	10165583
chr1	3919237	3919869	chr4	11619735	11620201
chr1	3928115	3931701	chr4	11620998	11623797
chr1	3945584	3946757	chr4	11639757	11640583
chr1	4016712	4020765	chr4	11683815	11685644
chr1	4023533	4025113	chr4	11700555	11702785
chr1	4039566	4044021	chr4	11715607	11719807
chr1	11858080	11859468	chr4	6566625	6567740
chr1	11874508	11877387	chr4	6556982	6559602
chr1	11881311	11886015	chr4	6547235	6548878
chr1	11902629	11907049	chr4	6523225	6528330
chr1	11937499	11941102	chr4	6512515	6515743
chr1	11945250	11948650	chr4	6499794	6502933
chr1	11966423	11967843	chr4	6477876	6479171
chr1	11967783	11971072	chr4	6475984	6477509
chr1	12010879	12012547	chr4	6462918	6464558
chr1	12026936	12030539	chr4	6459539	6462092
chr1	12046379	12050066	chr4	6454703	6458073
chr1	12064323	12066454	chr4	6441596	6443554
chr1	12072611	12073965	chr4	6415120	6416961
chr1	12147188	12148380	chr4	6344301	6345610
chr1	12148515	12150617	chr4	6327917	6329751
chr1	12150688	12152460	chr4	6322313	6324694
chr1	12203945	12208698	chr4	6295393	6299867
chr1	12208308	12214182	chr4	6288821	6295402
chr1	12241614	12245292	chr4	6263509	6266938
chr1	12261165	12262750	chr4	6258880	6260259
chr1	12333046	12340409	chr4	6234671	6236560
chr1	12346138	12348733	chr4	6228556	6230079
chr1	12355557	12358031	chr4	6221628	6224221
chr1	12366810	12370014	chr4	6175176	6177351
chr1	12370065	12371554	chr4	6173712	6175200
chr1	12455653	12457547	chr4	6107112	6109176
chr1	12604161	12607033	chr4	6087768	6090995
chr1	12646696	12652646	chr4	6083585	6088134
chr1	10854517	10858280	chr4	11029736	11032677
chr1	10936765	10941968	chr4	11008558	11013842
chr1	10944908	10949482	chr4	10974456	10979627
chr1	10985063	10986295	chr4	10906366	10907722
chr1	10986496	10989593	chr4	10890634	10895252
chr1	10996870	11000809	chr4	10875233	10878729
chr1	11054731	11056959	chr4	10841935	10844124
chr1	11104237	11108095	chr4	10813277	10817070
chr1	11114693	11116195	chr4	10809843	10811208
chr1	11158618	11163274	chr4	10724814	10729768
chr1	11175559	11177362	chr4	10703348	10704838
chr1	11193625	11196397	chr4	10689758	10691962
chr1	11262918	11264963	chr4	10606324	10609335
chr1	11356102	11357081	chr4	10566068	10567838
chr1	11430100	11434115	chr4	10460241	10464306
chr1	11450337	11452068	chr4	10421521	10423508
chr1	11558755	11561899	chr4	10405137	10407339
chr1	11575320	11578030	chr4	10401777	10404393
chr1	11656964	11660471	chr4	10347479	10349902
chr1	6662417	6666032	chr4	17358371	17362114
chr1	6688535	6690411	chr4	17332269	17334355
chr1	6697874	6698858	chr4	17285702	17287477
chr1	6756237	6757420	chr4	17254290	17255762
chr1	6788885	6791919	chr4	17214766	17216530
chr1	6838120	6840293	chr4	17155556	17157645
chr1	6855899	6860376	chr4	17093074	17097301
chr1	6945425	6947344	chr4	17037385	17038955
chr1	7020715	7023162	chr4	16968755	16970667
chr1	7106922	7107617	chr4	16921800	16922963
chr1	7131166	7132465	chr4	16901596	16904001
chr1	7176747	7178895	chr4	16887131	16888371
chr1	7182558	7184056	chr4	16875521	16877451
chr1	7238693	7239698	chr4	16851972	16853035
chr1	7252111	7253747	chr4	16810482	16812077
chr1	23689603	23690807	chr4	6905848	6906856
chr1	23727794	23729403	chr4	6872151	6873689
chr1	23758241	23760663	chr4	6847112	6849317
chr1	23769774	23776984	chr4	6840473	6845627
chr1	23789062	23791186	chr4	6837911	6840036
chr1	23813943	23814839	chr4	6820033	6820747
chr1	23828284	23830066	chr4	6799887	6801961
chr1	23911024	23915236	chr4	6747234	6751536
chr1	23915570	23919835	chr4	6738068	6742424
chr1	23936975	23939899	chr4	6715874	6718550
chr1	23989052	23989425	chr4	6645553	6646400
chr1	23131928	23133507	chr4	7409621	7410406
chr1	23136366	23137254	chr4	7406065	7406994
chr1	23144385	23145531	chr4	7385695	7386931
chr1	23230922	23233543	chr4	7338018	7341361
chr1	23245835	23246949	chr4	7336330	7338180
chr1	23252140	23253743	chr4	7327992	7329192
chr1	23257610	23262002	chr4	7303985	7307237
chr1	23291900	23293626	chr4	7241906	7243228
chr1	23333619	23334982	chr4	7173198	7174439
chr1	23347561	23352697	chr4	7104510	7108523
chr1	23425352	23427408	chr4	7053443	7055735
chr1	28244509	28245453	chr4	18271198	18272129
chr1	28251626	28253686	chr4	18265735	18267829
chr1	28276440	28279798	chr4	18240628	18243795
chr1	28296886	28299768	chr4	18229094	18232202
chr1	28365824	28367738	chr4	18161088	18163321
chr1	28400544	28402355	chr4	18147027	18149315
chr1	28446632	28448735	chr4	18111336	18113206
chr1	28458691	28460961	chr4	18069464	18071530
chr1	28533710	28537194	chr4	18011117	18015171
chr1	28613207	28616785	chr4	17975776	17978380
chr1	474373	476612	chr4	871126	872920
chr1	476945	479112	chr4	850914	853329
chr1	480650	483373	chr4	844346	846814
chr1	497917	498539	chr4	819957	820379
chr1	504463	507268	chr4	816200	818468
chr1	511765	513721	chr4	813048	815170
chr1	518091	520495	chr4	795986	798381
chr1	523536	529069	chr4	780646	785340
chr1	28163344	28164814	chr4	17349218	17351163
chr1	28185504	28187410	chr4	17332269	17334355
chr1	28213666	28215887	chr4	17276882	17279373
chr1	28244509	28245453	chr4	17254290	17255762
chr1	28260831	28266323	chr4	17230589	17235580
chr1	28313379	28315122	chr4	17201922	17202988
chr1	28351522	28353549	chr4	17155556	17157645
chr1	28403371	28407182	chr4	17119973	17123855
chr1	28458691	28460961	chr4	17037385	17038955
chr1	22819601	22821053	chr4	2485994	2488611
chr1	22899389	22902118	chr4	2393653	2397759	130, 104, 91
chr1	22932760	22934440	chr4	2328442	2330590
chr1	22975530	22977885	chr4	2324878	2327064
chr1	23009885	23013601	chr4	2224427	2227874
chr1	23016569	23019494	chr4	2218042	2221250
chr1	23041408	23045426	chr4	2122507	2126910
chr1	23072222	23073545	chr4	1889360	1890412
chr1	3750066	3752780	chr4	11477862	11480012
chr1	3753213	3755658	chr4	11470835	11473021
chr1	3777236	3780823	chr4	11433303	11435284
chr1	3794243	3797507	chr4	11394295	11397726
chr1	3841253	3844432	chr4	11388827	11393226
chr1	3870679	3871702	chr4	11339048	11340085
chr1	3875476	3877323	chr4	11324987	11326958
chr1	26939567	26942952	chr4	6263509	6266938
chr1	26947754	26949248	chr4	6258880	6260259
chr1	26970968	26973464	chr4	6148758	6151245
chr1	27061461	27064530	chr4	6087768	6090995
chr1	27078524	27080248	chr4	6052352	6054454
chr1	27097703	27100202	chr4	6040944	6043849
chr1	27103277	27105663	chr4	6021160	6024042
chr1	3821106	3823088	chr4	13678417	13680946
chr1	3841253	3844432	chr4	13666076	13669202
chr1	3868884	3870308	chr4	13639641	13642415
chr1	3914774	3918243	chr4	13554604	13557915
chr1	3957284	3960464	chr4	13529260	13532755
chr1	4025930	4026733	chr4	13508042	13508813
chr1	4028692	4030535	chr4	13503086	13504780
chr1	1128149	1129689	chr4	8360996	8362033
chr1	1136078	1138663	chr4	8348579	8350263
chr1	1161289	1161982	chr4	8309384	8310058
chr1	1162905	1164861	chr4	8301851	8303996
chr1	1197956	1201579	chr4	8267289	8271176
chr1	1202160	1206009	chr4	8248160	8251998
chr1	584260	587219	chr4	9133750	9137415
chr1	607799	609534	chr4	9083447	9084727
chr1	623656	624567	chr4	9028262	9029477
chr1	653604	654457	chr4	8984787	8985995
chr1	681331	687368	chr4	8951533	8957665
chr1	697919	698591	chr4	8931617	8932317
chr1	729830	731565	chr4	8843519	8845810
chr1	30300714	30304428	chr4	15490566	15493436
chr1	30311527	30314450	chr4	15473898	15476951
chr1	30329039	30330944	chr4	15464642	15469204
chr1	30336097	30337716	chr4	15449507	15450919
chr1	30364946	30369154	chr4	15418947	15424311
chr1	30383561	30385499	chr4	15382777	15385100
chr1	6756237	6757420	chr4	18271198	18272129
chr1	6765654	6768290	chr4	18265735	18267829
chr1	6796137	6799764	chr4	18240628	18243795
chr1	6805430	6807862	chr4	18229094	18232202
chr1	6913001	6914594	chr4	18147027	18149315
chr1	6931012	6932815	chr4	18111336	18113206
chr1	24574344	24575438	chr5	14836575	14838687
chr1	24593915	24595544	chr5	14858473	14860362
chr1	24595774	24598513	chr5	14866057	14868758
chr1	24637196	24638608	chr5	14887429	14889151
chr1	24647121	24648839	chr5	14912659	14914449
chr1	24652741	24653998	chr5	14918901	14920025
chr1	24655499	24657683	chr5	14933286	14935885
chr1	24695637	24698484	chr5	14981619	14984652
chr1	24751310	24752834	chr5	14992049	14993562
chr1	24770419	24771393	chr5	14997514	14999619
chr1	24774260	24775984	chr5	15004527	15006205
chr1	24789735	24792152	chr5	15008139	15011257
chr1	24795214	24797015	chr5	15036066	15037884
chr1	24805418	24807557	chr5	15062008	15063402
chr1	24849716	24851450	chr5	15089678	15091955
chr1	24892340	24893876	chr5	15208358	15210335
chr1	24933777	24936512	chr5	15222867	15225192
chr1	24936876	24937434	chr5	15225767	15226208
chr1	24942188	24944514	chr5	15256276	15258814
chr1	24946928	24955694	chr5	15262887	15265630
chr1	24959250	24961616	chr5	15268674	15271456
chr1	24965134	24967586	chr5	15277092	15279317
chr1	25003818	25007647	chr5	15283692	15285837
chr1	25018077	25019057	chr5	15305847	15307008
chr1	25028538	25029857	chr5	15316015	15316897
chr1	25048158	25049667	chr5	15376988	15378416
chr1	25061673	25065446	chr5	15393720	15397295
chr1	25140815	25144049	chr5	15456555	15460767
chr1	25163599	25165056	chr5	15470900	15475585
chr1	25183019	25185939	chr5	15478701	15483250
chr1	23481907	23486220	chr5	16468327	16472810
chr1	23522497	23526832	chr5	16483760	16487427
chr1	23531240	23534569	chr5	16501217	16502902
chr1	23555399	23558917	chr5	16503562	16507475
chr1	23588945	23595901	chr5	16516470	16522392
chr1	23599413	23603164	chr5	16529090	16533287
chr1	23667592	23669125	chr5	16538063	16540189
chr1	23682278	23684373	chr5	16561278	16563732
chr1	23685093	23687363	chr5	16565303	16567483
chr1	23689603	23690807	chr5	16569375	16570275
chr1	23747304	23749053	chr5	16624157	16625977
chr1	23789062	23791186	chr5	16636029	16637908
chr1	23814984	23818481	chr5	16638346	16641933
chr1	23821453	23824359	chr5	16646157	16649026
chr1	23824487	23825383	chr5	16654913	16655860
chr1	23825328	23827136	chr5	16664674	16667171
chr1	23833088	23833393	chr5	16669149	16669723
chr1	23833551	23835536	chr5	16675842	16677509
chr1	23857178	23858544	chr5	16683165	16683942
chr1	23863066	23866045	chr5	16684606	16687218
chr1	23867971	23870703	chr5	16722239	16724935
chr1	23870885	23874201	chr5	16725753	16732847
chr1	23878125	23881073	chr5	16738067	16739790
chr1	23956269	23958461	chr5	16813565	16814749
chr1	2264634	2269121	chr5	23811449	23814683
chr1	2276030	2277524	chr5	23876486	23878489
chr1	2280746	2282828	chr5	23894404	23896939
chr1	2291369	2294558	chr5	23901520	23902481
chr1	2318143	2321664	chr5	23967217	23970996
chr1	2368833	2369735	chr5	24051474	24052218
chr1	2381555	2386157	chr5	24057378	24062082
chr1	2394801	2397272	chr5	24063875	24066170
chr1	2407411	2409791	chr5	24112156	24113617
chr1	2412938	2413790	chr5	24126877	24128162
chr1	2421089	2422066	chr5	24145831	24146729
chr1	933444	937043	chr5	17840424	17843678
chr1	944572	947483	chr5	17835849	17839254
chr1	947520	951827	chr5	17833636	17835817
chr1	954290	956144	chr5	17829618	17831336
chr1	957104	958383	chr5	17806397	17807541
chr1	967470	970334	chr5	17772856	17775749
chr1	979307	982002	chr5	17762491	17763666
chr1	982381	983544	chr5	17760865	17762089
chr1	985751	988146	chr5	17756238	17758336
chr1	993400	995989	chr5	17753959	17755768
chr1	1004688	1008370	chr5	17749057	17752839
chr1	1013652	1017957	chr5	17742766	17748525
chr1	1018058	1019247	chr5	17737874	17739949
chr1	1019311	1022108	chr5	17734706	17737859
chr1	1027853	1029119	chr5	17731005	17732298
chr1	1040375	1042892	chr5	17719659	17721606
chr1	1042362	1043887	chr5	17712203	17714406
chr1	1045598	1049477	chr5	17697842	17702036
chr1	1050505	1051194	chr5	17692786	17693481
chr1	1057041	1059454	chr5	17686500	17688668
chr1	1075545	1080630	chr5	17676800	17681000
chr1	1086170	1096510	chr5	17656894	17667451
chr1	1104493	1106241	chr5	17648576	17650375
chr1	1119699	1122786	chr5	17585523	17588733
chr1	1125515	1128788	chr5	17557088	17559412
chr1	1128149	1129689	chr5	17550179	17551715
chr1	1141558	1143130	chr5	17531302	17532499
chr1	1148659	1154652	chr5	17500376	17505713
chr1	1162905	1164861	chr5	17459873	17462077
chr1	1164910	1167135	chr5	17457124	17458980
chr1	1167288	1169034	chr5	17451488	17453124
chr1	1175033	1175768	chr5	17435010	17435405
chr1	1188995	1191458	chr5	17390381	17392741
chr1	1202160	1206009	chr5	17385760	17389600
chr1	20589129	20592342	chr5	22967891	22971689
chr1	20648465	20648891	chr5	22893151	22893651
chr1	20666180	20668817	chr5	22889073	22891866
chr1	20673455	20674503	chr5	22885143	22886600
chr1	20715563	20719165	chr5	22873666	22877404
chr1	20729125	20731356	chr5	22817480	22819730
chr1	20774046	20776294	chr5	22779614	22783426
chr1	20793720	20794577	chr5	22758544	22759556
chr1	20804592	20807940	chr5	22742067	22745177
chr1	20808199	20813030	chr5	22731965	22735612
chr1	20853872	20856122	chr5	22709756	22710809
chr1	20856526	20857630	chr5	22704223	22704892
chr1	17009051	17011929	chr5	17248290	17251200
chr1	17031211	17033269	chr5	17243987	17245988
chr1	17074942	17076417	chr5	17242607	17244231
chr1	17095980	17098041	chr5	17235092	17236679
chr1	17098475	17101954	chr5	17216329	17220672
chr1	17123785	17129223	chr5	17210533	17214220
chr1	17152896	17154843	chr5	17205971	17209650
chr1	17165125	17167741	chr5	17203742	17205380
chr1	17180615	17183237	chr5	17191499	17194131
chr1	17191362	17193314	chr5	17183061	17185032
chr1	17319119	17321202	chr5	17159044	17161156
chr1	26182156	26183546	chr5	4937465	4939207
chr1	26258788	26260781	chr5	4913699	4915976
chr1	26276948	26279255	chr5	4904290	4907094
chr1	26378641	26380379	chr5	4859127	4866031
chr1	26465804	26468804	chr5	4817997	4820601
chr1	26477743	26481630	chr5	4813931	4817881
chr1	26533824	26538437	chr5	4757934	4762666
chr1	26545233	26548756	chr5	4747860	4753781
chr1	28965772	28967015	chr5	25659257	25661007
chr1	29023712	29027108	chr5	25623952	25628559
chr1	29030998	29034822	chr5	25587998	25591482
chr1	29074879	29077390	chr5	25550937	25553656
chr1	29088697	29093264	chr5	25530055	25535889
chr1	29099839	29101759	chr5	25526887	25528281
chr2	11637106	11639537	chr2	15088762	15092178
chr2	11669629	11670644	chr2	15110492	15111539
chr2	11683772	11685342	chr2	15158561	15159639
chr2	11708429	11710128	chr2	15159591	15160799
chr2	11776410	11777553	chr2	15228714	15230663
chr2	11822513	11823857	chr2	15278769	15280726
chr2	11832543	11834427	chr2	15299067	15301026
chr2	11913359	11920001	chr2	15393047	15399419
chr2	11972140	11974007	chr2	15514923	15517002
chr2	15575996	15577877	chr2	16238492	16240781
chr2	15613368	15615022	chr2	16291280	16294101
chr2	15641906	15644143	chr2	16399969	16401671
chr2	15656714	15661685	chr2	16401526	16406854
chr2	15673410	15675920	chr2	16430085	16432751
chr2	15686650	15688013	chr2	16443996	16445408
chr2	15722548	15725022	chr2	16491143	16493343
chr2	15787523	15790139	chr2	16543832	16545746
chr2	12295255	12297245	chr2	15694038	15695999
chr2	12322386	12323584	chr2	15706285	15707224
chr2	12326808	12327808	chr2	15736727	15737728
chr2	12328605	12328943	chr2	15750915	15751672
chr2	12363456	12365377	chr2	15769086	15770805
chr2	12431338	12433796	chr2	15787523	15790139
chr2	12481664	12484420	chr2	15792545	15795235
chr2	15986390	15988775	chr2	16728193	16731736
chr2	16043948	16046015	chr2	16816530	16818730
chr2	16055289	16058014	chr2	16840081	16842404
chr2	16067396	16068615	chr2	16848389	16850487
chr2	16069386	16070664	chr2	16864446	16865587
chr2	16071979	16074917	chr2	16910167	16912616
chr2	7076713	7077310	chr2	9236481	9237846
chr2	7081763	7084865	chr2	9227209	9230189
chr2	7085698	7089248	chr2	9220505	9224152
chr2	7097280	7101351	chr2	9179410	9183037
chr2	7184422	7187009	chr2	9089226	9090052
chr2	7198127	7200385	chr2	9068252	9070473
chr2	7200423	7201755	chr2	9055398	9056481
chr2	7323586	7325886	chr2	9006642	9009777
chr2	17587169	17589671	chr3	21444243	21446035
chr2	17643334	17645533	chr3	21516635	21519862
chr2	17646885	17649062	chr3	21520974	21523518
chr2	17663353	17665337	chr3	21548484	21549572
chr2	17676399	17676737	chr3	21570745	21572143
chr2	17677876	17679293	chr3	21573754	21575369
chr2	17697626	17701417	chr3	21635162	21639136
chr2	17704741	17709060	chr3	21656484	21660812
chr2	17728479	17731836	chr3	21680027	21683280
chr2	17758532	17764155	chr3	21686741	21693928
chr2	17765178	17766888	chr3	21701520	21703114
chr2	17771697	17774647	chr3	21703385	21706137
chr2	17774832	17776320	chr3	21707247	21708972
chr2	17791692	17793142	chr3	21711445	21713104
chr2	17802841	17806073	chr3	21720773	21723790
chr2	17820255	17824013	chr3	21738160	21741766
chr2	17836416	17837618	chr3	21759350	21760390
chr2	17891503	17894635	chr3	21824696	21827509
chr2	17927181	17929085	chr3	21893812	21895789
chr2	17947800	17953669	chr3	21911501	21917860
chr2	17966251	17968635	chr3	21932971	21935209
chr2	17970859	17975938	chr3	21935278	21940365
chr2	17991052	17992047	chr3	21970355	21971125
chr2	18045965	18047401	chr3	21995610	21996840
chr2	18054411	18058619	chr3	22000804	22006132
chr2	18061805	18066686	chr3	22009008	22012791
chr2	18095685	18097488	chr3	22028649	22030505
chr2	18108119	18111831	chr3	22048557	22051479
chr2	18112109	18114777	chr3	22052121	22054394
chr2	18129435	18132637	chr3	22071948	22075416
chr2	18138246	18140988	chr3	22092400	22094403
chr2	18140944	18142369	chr3	22094363	22096484
chr2	18149197	18151295	chr3	22096469	22097966
chr2	18159182	18162044	chr3	22102647	22105441
chr2	18162720	18164428	chr3	22109103	22111732
chr2	18197822	18200198	chr3	22116109	22118298
chr2	18216574	18217453	chr3	22120876	22121957
chr2	18221694	18224162	chr3	22123982	22126630
chr2	18236789	18238173	chr3	22129505	22130472
chr2	18238269	18241376	chr3	22130483	22133519
chr2	18241469	18245008	chr3	22134951	22138546
chr2	18253497	18258101	chr3	22144280	22147691
chr2	18258569	18261542	chr3	22148189	22150583
chr2	18262189	18265346	chr3	22151164	22154483
chr2	18269211	18271940	chr3	22155705	22158954
chr2	18272119	18274679	chr3	22160884	22162867
chr2	18301315	18304627	chr3	22183243	22186121
chr2	18310586	18311185	chr3	22187275	22188934
chr2	18314188	18315322	chr3	22190782	22191748
chr2	18316278	18320789	chr3	22192730	22196447
chr2	18333370	18336364	chr3	22197529	22201451
chr2	18340602	18343927	chr3	22210026	22213882
chr2	18346306	18350026	chr3	22216540	22220824
chr2	18382070	18383513	chr3	22221972	22223512
chr2	18403686	18407103	chr3	22244169	22247976
chr2	18408579	18410170	chr3	22248892	22250568
chr2	18419370	18421110	chr3	22251047	22252899
chr2	18426481	18428397	chr3	22270270	22272173
chr2	18457322	18460383	chr3	22273799	22277292
chr2	18461863	18463533	chr3	22277797	22278837
chr2	18466820	18468551	chr3	22282423	22284706
chr2	18511313	18516468	chr3	22306488	22311186
chr2	18517656	18519731	chr3	22320580	22322661
chr2	18529488	18531752	chr3	22344758	22347121
chr2	18537177	18538479	chr3	22349308	22350458
chr2	18582697	18584127	chr3	22373013	22374554
chr2	18586974	18588452	chr3	22374864	22375909
chr2	18591628	18592729	chr3	22379740	22380906
chr2	18599498	18601339	chr3	22391153	22392708
chr2	18603455	18604878	chr3	22393823	22395244
chr2	18610806	18613302	chr3	22400110	22402724
chr2	18613305	18615770	chr3	22406313	22408747
chr2	18617862	18620451	chr3	22410240	22412663
chr2	18624264	18625791	chr3	22415751	22417548
chr2	18641563	18642739	chr3	22434864	22436053
chr2	18644061	18646606	chr3	22444890	22447273
chr2	18672497	18676451	chr3	22453668	22457458
chr2	18698592	18699514	chr3	22462613	22463833
chr2	18727504	18729272	chr3	22492811	22494253
chr2	18730840	18733119	chr3	22494739	22496697
chr2	18733275	18734341	chr3	22496875	22497475
chr2	18742477	18744322	chr3	22499292	22501239
chr2	18757522	18772839	chr3	22503328	22513244
chr2	18773517	18775797	chr3	22592040	22593649
chr2	18782231	18784530	chr3	22593973	22596125
chr2	18804190	18806586	chr3	22618259	22620529
chr2	18846944	18847835	chr3	22650159	22651598
chr2	18857941	18859278	chr3	22664425	22665690
chr2	18859472	18862970	chr3	22666147	22669757
chr2	18862953	18864741	chr3	22675061	22676851
chr2	18865923	18868542	chr3	22678034	22680509
chr2	18869153	18871786	chr3	22680960	22683769
chr2	18871479	18873684	chr3	22687610	22693150
chr2	18875736	18877679	chr3	22693808	22695754
chr2	18885751	18889178	chr3	22708482	22712077
chr2	18894030	18898528	chr3	22716238	22718490
chr2	18904324	18907973	chr3	22722710	22726434
chr2	18910295	18911982	chr3	22733243	22735394
chr2	18948116	18950120	chr3	22760628	22762388
chr2	18954570	18956582	chr3	22771405	22773790
chr2	18962743	18964285	chr3	22776242	22777362
chr2	18965068	18967271	chr3	22777741	22780191
chr2	18967269	18971409	chr3	22779441	22783938
chr2	18977344	18979309	chr3	22786022	22787972
chr2	18995645	18998672	chr3	22795422	22798324
chr2	19011462	19013018	chr3	22804998	22806527
chr2	19018264	19019364	chr3	22810041	22811024
chr2	19039024	19042348	chr3	22818589	22822023
chr2	19053470	19057162	chr3	22835127	22839188
chr2	19105112	19108331	chr3	22887889	22891455
chr2	19109513	19110497	chr3	22892466	22893304
chr2	19133005	19135383	chr3	22895268	22897732
chr2	19136566	19138762	chr3	22900050	22902395
chr2	19153328	19155579	chr3	22905868	22907958
chr2	19165274	19166967	chr3	22914154	22915393
chr2	19180705	19181600	chr3	22925742	22926379
chr2	19220725	19222916	chr3	22929006	22930456
chr2	19235374	19239577	chr3	22937170	22938577
chr2	19239694	19242672	chr3	22939388	22941482
chr2	19260906	19262533	chr3	22951323	22953265
chr2	19283456	19286400	chr3	22979848	22983250
chr2	19286434	19287590	chr3	22983517	22984566
chr2	19295431	19297858	chr3	22988547	22990709
chr2	19307714	19309071	chr3	22995686	22996809
chr2	19309643	19315013	chr3	23008653	23013909
chr2	19324134	19326484	chr3	23016174	23018509
chr2	19332904	19334971	chr3	23029018	23031155
chr2	19341225	19344343	chr3	23033355	23036808
chr2	19344635	19345345	chr3	23037018	23038009
chr2	19357478	19361162	chr3	23042212	23046153
chr2	19366596	19368840	chr3	23051544	23053817
chr2	19383743	19386954	chr3	23054004	23057258
chr2	19399648	19403044	chr3	23057240	23060731
chr2	19404802	19407098	chr3	23069489	23071207
chr2	19446730	19447642	chr3	23090944	23091580
chr2	19469612	19472006	chr3	23142485	23144747
chr2	19476326	19479597	chr3	23154630	23156585
chr2	19483919	19484710	chr3	23166219	23166979
chr2	19485809	19486833	chr3	23168061	23169187
chr2	19504171	19505048	chr3	23182722	23184042
chr2	19511717	19512728	chr3	23185348	23186720
chr2	19556326	19559468	chr3	23217233	23218312
chr2	19556624	19557139	chr3	23218610	23221243
chr2	19603163	19603895	chr3	23266227	23267090
chr2	19605030	19605704	chr3	23268641	23269324
chr2	19624022	19624922	chr3	23282583	23283368
chr2	19629217	19631188	chr3	23283592	23285540
chr2	19663916	19664767	chr3	23297744	23298534
chr2	19687831	19689229	chr3	23309737	23311397
chr2	16152473	16154086	chr3	20059671	20061488
chr2	16153806	16156579	chr3	20061418	20064161
chr2	16180503	16184074	chr3	20082046	20084762
chr2	16223997	16225507	chr3	20183517	20185202
chr2	16232859	16235367	chr3	20210792	20213172
[truncated: 1,833 more rows]

## Sheet: all_gene_pos
chr1	AT1G01010.1	3631	5899
chr1	AT1G01020.6	6788	8737
chr1	AT1G01020.2	6788	8737
chr1	AT1G01020.3	6788	9130
chr1	AT1G01020.5	6788	9130
chr1	AT1G01020.4	6788	9130
chr1	AT1G01020.1	6788	9130
chr1	AT1G01030.1	11649	13714
chr1	AT1G01030.2	11649	13714
chr1	AT1G01040.1	23121	31227
chr1	AT1G01040.2	23416	31120
chr1	AT1G01050.1	31170	33171
chr1	AT1G01050.2	31382	33009
chr1	AT1G01060.6	33365	37871
chr1	AT1G01060.3	33379	37757
chr1	AT1G01060.1	33662	37840
chr1	AT1G01060.7	33662	37871
chr1	AT1G01060.4	33666	37780
chr1	AT1G01060.2	33666	37780
chr1	AT1G01060.8	33967	37230
chr1	AT1G01060.5	33967	37871
chr1	AT1G01070.1	38444	41017
chr1	AT1G01070.2	38752	40945
chr1	AT1G01080.3	44970	47059
chr1	AT1G01080.1	44970	47059
chr1	AT1G01080.2	45296	47019
chr1	AT1G01090.1	47234	49304
chr1	AT1G01100.2	49909	51210
chr1	AT1G01100.1	50090	51108
chr1	AT1G01100.4	50090	51187
chr1	AT1G01100.3	50090	51197
chr1	AT1G01110.2	51953	54737
chr1	AT1G01110.1	52061	54689
chr1	AT1G01120.1	57164	59215
chr1	AT1G01130.1	61905	63811
chr1	AT1G01140.1	64166	67774
chr1	AT1G01140.3	64167	67625
chr1	AT1G01140.2	64167	67625
chr1	AT1G01150.1	69911	72138
chr1	AT1G01150.2	70035	72138
chr1	AT1G01150.3	70619	72138
chr1	AT1G01160.1	72339	74096
chr1	AT1G01160.2	72357	74096
chr1	AT1G01170.2	73931	74731
chr1	AT1G01170.1	73931	74737
chr1	AT1G01180.1	75390	76845
chr1	AT1G01190.1	82984	84864
chr1	AT1G01190.2	83045	84946
chr1	AT1G01200.1	86486	88409
chr1	AT1G01210.2	88622	89745
chr1	AT1G01210.3	88883	90502
chr1	AT1G01210.1	88890	89745
chr1	AT1G01220.2	91342	95681
chr1	AT1G01220.3	91342	95681
chr1	AT1G01220.1	91342	95681
chr1	AT1G01220.4	91342	95681
chr1	AT1G01220.6	91376	95674
chr1	AT1G01220.5	91376	95676
chr1	AT1G01220.7	91642	95674
chr1	AT1G01220.8	91692	95681
chr1	AT1G01225.1	95935	97407
chr1	AT1G01230.1	97412	99240
chr1	AT1G01240.4	99865	101840
chr1	AT1G01240.3	99866	101987
chr1	AT1G01240.1	99866	101987
chr1	AT1G01240.2	99866	101987
chr1	AT1G01240.5	99872	101882
chr1	AT1G01250.1	104440	105330
chr1	AT1G01260.3	108946	111699
chr1	AT1G01260.1	108991	111699
chr1	AT1G01260.2	109076	111535
chr1	AT1G01280.1	112263	113947
chr1	AT1G01290.1	114202	116407
chr1	AT1G01290.2	114202	116407
chr1	AT1G01300.1	116784	118845
chr1	AT1G01305.1	119381	119997
chr1	AT1G01310.1	120154	121130
chr1	AT1G01320.3	121067	130573
chr1	AT1G01320.2	121067	130577
chr1	AT1G01320.1	121124	130570
chr1	AT1G01335.1	130736	130858
chr1	AT1G01340.2	132270	135924
chr1	AT1G01340.1	132328	135322
chr1	AT1G01350.1	136090	138162
chr1	AT1G01355.2	138489	139671
chr1	AT1G01355.3	138513	139651
chr1	AT1G01355.1	138513	139680
chr1	AT1G01360.1	141870	143261
chr1	AT1G01370.1	143489	146042
chr1	AT1G01370.2	143489	146042
chr1	AT1G01370.3	143489	146479
chr1	AT1G01370.4	143522	145676
chr1	AT1G01380.2	147043	148014
chr1	AT1G01380.1	147043	148014
chr1	AT1G01380.3	147153	147942
chr1	AT1G01390.2	148013	149848
chr1	AT1G01390.1	148018	149806
chr1	AT1G01400.1	150689	152210
chr1	AT1G01410.1	153113	154198
chr1	AT1G01420.2	154367	156178
chr1	AT1G01420.1	154492	156011
chr1	AT1G01430.1	156477	158823
chr1	AT1G01440.1	159628	162953
chr1	AT1G01450.1	164105	165517
chr1	AT1G01453.1	166589	168088
chr1	AT1G01453.2	166618	167842
chr1	AT1G01460.1	168559	171386
chr1	AT1G01470.1	171525	172948
chr1	AT1G01480.1	175706	178406
chr1	AT1G01480.2	176141	178400
chr1	AT1G01490.3	180017	182534
chr1	AT1G01490.4	180018	182497
chr1	AT1G01490.1	180056	182749
chr1	AT1G01490.2	180056	182749
chr1	AT1G01500.1	185033	187135
chr1	AT1G01510.1	187145	190472
chr1	AT1G01520.4	190408	192436
chr1	AT1G01520.2	190408	192436
chr1	AT1G01520.3	190408	192436
chr1	AT1G01520.1	190408	192436
chr1	AT1G01520.5	190478	192436
chr1	AT1G01530.1	192634	193670
chr1	AT1G01540.2	195645	198787
chr1	AT1G01540.1	195812	198635
chr1	AT1G01550.1	199527	201775
chr1	AT1G01550.2	199630	201775
chr1	AT1G01560.3	202103	204388
chr1	AT1G01560.2	202111	204440
chr1	AT1G01560.4	202136	204335
chr1	AT1G01560.1	202136	204335
chr1	AT1G01570.2	204935	207642
chr1	AT1G01570.1	205176	207435
chr1	AT1G01580.2	208995	213082
chr1	AT1G01580.1	209208	213080
chr1	AT1G01590.1	214150	217734
chr1	AT1G01600.1	218834	221286
chr1	AT1G01610.1	221642	224351
chr1	AT1G01620.2	225665	227302
chr1	AT1G01620.1	225665	227543
chr1	AT1G01630.1	228799	230979
chr1	AT1G01640.1	230908	232630
chr1	AT1G01640.2	230908	232630
chr1	AT1G01650.1	232840	237905
chr1	AT1G01650.3	232841	237817
chr1	AT1G01650.4	232841	237817
chr1	AT1G01650.2	232841	237817
chr1	AT1G01660.2	239841	242703
chr1	AT1G01660.1	240057	242608
chr1	AT1G01670.1	242713	246054
chr1	AT1G01670.2	242837	245676
chr1	AT1G01670.3	242843	244400
chr1	AT1G01680.1	246262	248440
chr1	AT1G01690.2	249041	252522
chr1	AT1G01690.1	249081	252462
chr1	AT1G01690.3	249141	252462
chr1	AT1G01695.1	252626	254530
chr1	AT1G01700.1	259307	261667
chr1	AT1G01700.2	259307	261667
chr1	AT1G01700.3	259486	261474
chr1	AT1G01700.4	259495	261615
chr1	AT1G01700.5	259640	261667
chr1	AT1G01710.1	262828	266324
chr1	AT1G01715.1	266333	267883
chr1	AT1G01715.2	266342	267533
chr1	AT1G01720.1	267993	269819
chr1	AT1G01725.1	269792	270859
chr1	AT1G01730.1	270797	272189
chr1	AT1G01740.4	272111	274569
chr1	AT1G01740.1	272111	274569
chr1	AT1G01740.5	272111	274569
chr1	AT1G01740.2	272111	274792
chr1	AT1G01740.3	272111	274930
chr1	AT1G01750.1	275188	276310
chr1	AT1G01750.2	275331	276126
chr1	AT1G01760.1	276266	278448
chr1	AT1G01760.2	276368	278599
chr1	AT1G01760.4	276412	278448
chr1	AT1G01760.3	276412	278599
chr1	AT1G01770.1	278600	282891
chr1	AT1G01780.1	282761	284245
chr1	AT1G01790.1	284350	291201
chr1	AT1G01790.2	284460	291203
chr1	AT1G01800.1	293246	295086
chr1	AT1G01800.2	293342	295040
chr1	AT1G01810.1	295207	295859
chr1	AT1G01820.1	296001	298334
chr1	AT1G01830.1	298451	300757
chr1	AT1G01830.3	298451	300921
chr1	AT1G01830.2	298451	302310
chr1	AT1G01840.1	303537	304358
chr1	AT1G01860.1	304133	306310
chr1	AT1G01860.2	304439	306310
chr1	AT1G01860.3	304622	306287
chr1	AT1G01860.4	304622	306310
chr1	AT1G01860.5	305151	306287
chr1	AT1G01880.3	306467	309541
chr1	AT1G01880.2	306480	309109
chr1	AT1G01880.1	306480	309220
chr1	AT1G01880.4	306558	308602
chr1	AT1G01900.1	310169	313130
chr1	AT1G01910.4	313101	315980
chr1	AT1G01910.2	313154	316090
chr1	AT1G01910.3	313210	315902
chr1	AT1G01910.1	313215	315925
chr1	AT1G01910.5	313229	315902
chr1	AT1G01920.3	315983	319667
chr1	AT1G01920.2	315983	319667
chr1	AT1G01920.4	316110	319660
chr1	AT1G01920.5	316113	319650
chr1	AT1G01920.1	316187	319644
chr1	AT1G01930.1	319769	322895
chr1	AT1G01940.1	322886	324917
chr1	AT1G01950.1	325316	330619
chr1	AT1G01950.4	325329	330403
chr1	AT1G01950.2	325379	330619
chr1	AT1G01950.3	325379	330619
chr1	AT1G01960.1	330588	337912
chr1	AT1G01970.1	338241	340088
chr1	AT1G01980.1	340108	342040
chr1	AT1G01990.1	342918	344400
chr1	AT1G02000.1	345516	347603
chr1	AT1G02010.1	347613	352545
chr1	AT1G02010.3	347805	352543
chr1	AT1G02010.5	347824	352503
chr1	AT1G02010.4	347824	352503
chr1	AT1G02010.2	347974	352303
chr1	AT1G02010.6	349020	352536
chr1	AT1G02020.3	352612	355021
chr1	AT1G02020.1	352622	355124
chr1	AT1G02020.2	352637	355115
chr1	AT1G02030.1	355124	357258
chr1	AT1G02040.1	357906	359078
chr1	AT1G02050.1	359117	360746
chr1	AT1G02060.1	360918	363142
chr1	AT1G02065.2	365165	367353
chr1	AT1G02065.1	365209	367443
chr1	AT1G02067.1	366945	367166
chr1	AT1G02070.1	370195	371090
chr1	AT1G02080.1	373335	386847
chr1	AT1G02080.2	373487	386913
chr1	AT1G02080.3	373501	386847
chr1	AT1G02090.1	387277	389808
chr1	AT1G02090.2	387278	389808
chr1	AT1G02090.3	387281	389808
chr1	AT1G02100.1	389812	392816
chr1	AT1G02100.2	389821	392796
chr1	AT1G02100.3	389823	392811
chr1	AT1G02110.1	392831	395528
chr1	AT1G02120.3	395689	400001
chr1	AT1G02120.2	395689	400001
chr1	AT1G02120.1	395689	400001
chr1	AT1G02130.1	399983	401919
chr1	AT1G02140.1	403100	404456
chr1	AT1G02145.3	404600	408619
chr1	AT1G02145.1	404600	408619
chr1	AT1G02145.4	404600	408619
chr1	AT1G02145.2	404600	408619
chr1	AT1G02150.1	408622	410680
chr1	AT1G02160.1	410744	411632
chr1	AT1G02160.2	410748	411599
chr1	AT1G02170.1	411664	413554
chr1	AT1G02180.1	413522	414649
chr1	AT1G02190.1	415074	418027
chr1	AT1G02190.2	415079	418010
chr1	AT1G02205.2	418416	422579
chr1	AT1G02205.4	418726	422573
chr1	AT1G02205.3	418748	422258
chr1	AT1G02205.5	418767	422437
chr1	AT1G02205.1	418767	422437
chr1	AT1G02210.1	427548	427811
chr1	AT1G02220.1	428650	430720
chr1	AT1G02230.1	434965	436922
chr1	AT1G02250.1	437860	439559
chr1	AT1G02260.2	440200	442972
chr1	AT1G02260.1	440200	442972
chr1	AT1G02270.1	443118	446296
chr1	AT1G02270.2	443149	446276
chr1	AT1G02280.1	448423	450426
chr1	AT1G02280.2	448460	450426
chr1	AT1G02290.1	450461	452743
chr1	AT1G02300.1	453107	455519
chr1	AT1G02305.1	455688	458164
chr1	AT1G02310.1	458133	460696
chr1	AT1G02310.2	458243	460831
chr1	AT1G02320.1	461828	461974
chr1	AT1G02330.1	461946	463618
chr1	AT1G02335.1	463754	464981
chr1	AT1G02340.1	465616	467880
chr1	AT1G02340.2	465665	467873
chr1	AT1G02350.1	469818	470693
chr1	AT1G02360.1	471883	473160
chr1	AT1G02360.2	471959	473269
chr1	AT1G02360.3	471971	473336
chr1	AT1G02370.1	474373	476612
chr1	AT1G02380.1	476945	479112
chr1	AT1G02390.1	480650	483373
chr1	AT1G02400.1	486800	489651
chr1	AT1G02400.2	486801	489634
chr1	AT1G02405.1	489874	490627
chr1	AT1G02410.1	490860	492963
chr1	AT1G02410.3	490925	492926
chr1	AT1G02410.2	490925	492979
chr1	AT1G02420.1	493639	495158
chr1	AT1G02430.1	495050	496332
chr1	AT1G02430.2	495346	496332
chr1	AT1G02440.2	496372	497479
chr1	AT1G02440.1	496586	497555
chr1	AT1G02450.1	497917	498539
chr1	AT1G02460.1	504463	507268
chr1	AT1G02470.1	511765	513721
chr1	AT1G02470.2	512025	513698
chr1	AT1G02475.1	513699	515422
chr1	AT1G02490.1	516569	516866
chr1	AT1G02500.1	518091	520495
chr1	AT1G02500.2	518254	520437
chr1	AT1G02510.1	520498	521668
chr1	AT1G02520.1	523536	529069
chr1	AT1G02520.2	523703	529031
chr1	AT1G02520.3	524087	528913
chr1	AT1G02530.1	529679	534677
chr1	AT1G02530.2	529679	534677
chr1	AT1G02540.1	534827	535699
chr1	AT1G02550.1	536483	537211
chr1	AT1G02560.1	537740	540127
chr1	AT1G02570.1	541236	542245
chr1	AT1G02575.1	543011	544057
chr1	AT1G02580.2	544733	548254
chr1	AT1G02580.1	544733	549202
chr1	AT1G02590.1	552138	552761
chr1	AT1G02610.1	553019	556152
chr1	AT1G02610.2	553019	556152
chr1	AT1G02610.3	553029	555237
chr1	AT1G02620.1	557092	558774
chr1	AT1G02630.2	560610	562552
chr1	AT1G02630.1	560610	562598
chr1	AT1G02640.1	564018	567771
chr1	AT1G02650.1	568558	570554
chr1	AT1G02650.2	568558	570554
chr1	AT1G02660.1	571826	575085
chr1	AT1G02670.1	575922	580299
chr1	AT1G02670.4	576267	579373
chr1	AT1G02670.2	576267	580502
chr1	AT1G02670.3	576267	580502
chr1	AT1G02670.5	576425	580481
chr1	AT1G02670.6	576425	580481
chr1	AT1G02670.7	576478	580532
chr1	AT1G02680.1	580625	582310
chr1	AT1G02690.1	584134	587327
chr1	AT1G02690.2	584260	587219
chr1	AT1G02700.1	588003	589480
chr1	AT1G02705.1	589584	590406
chr1	AT1G02710.1	589706	589996
chr1	AT1G02720.1	591682	594264
chr1	AT1G02720.2	591826	593887
chr1	AT1G02730.1	594502	598657
chr1	AT1G02740.1	599330	602199
chr1	AT1G02750.1	602489	604387
chr1	AT1G02750.2	602601	604272
chr1	AT1G02770.1	604873	606708
chr1	AT1G02780.1	607799	609534
chr1	AT1G02790.1	610363	612324
chr1	AT1G02800.1	613197	616231
chr1	AT1G02810.1	618061	620502
chr1	AT1G02813.1	620678	621329
chr1	AT1G02816.1	621453	623054
chr1	AT1G02820.1	623656	624567
chr1	AT1G02830.1	625084	625608
chr1	AT1G02840.1	626639	629993
chr1	AT1G02840.4	626683	629864
chr1	AT1G02840.3	626685	629285
chr1	AT1G02840.5	626741	629819
chr1	AT1G02840.2	626780	629819
chr1	AT1G02850.5	630374	633420
chr1	AT1G02850.1	630374	633420
chr1	AT1G02850.3	630374	633420
chr1	AT1G02850.2	630374	633420
chr1	AT1G02850.4	630505	633259
chr1	AT1G02860.3	635144	636389
chr1	AT1G02860.1	635144	637262
chr1	AT1G02860.2	635144	637262
chr1	AT1G02870.1	637214	638681
chr1	AT1G02880.5	642505	644546
chr1	AT1G02880.1	642752	644521
chr1	AT1G02880.4	642752	644532
chr1	AT1G02880.6	642752	644546
chr1	AT1G02880.3	642752	644625
chr1	AT1G02880.2	642752	644903
chr1	AT1G02890.1	645084	652001
chr1	AT1G02890.2	645092	651907
chr1	AT1G02900.1	653604	654457
chr1	AT1G02910.2	655568	658190
chr1	AT1G02910.1	655568	658216
chr1	AT1G02920.1	658578	659980
chr1	AT1G02930.1	661088	662475
chr1	AT1G02930.2	661309	662456
chr1	AT1G02940.2	662963	664290
chr1	AT1G02940.3	662979	664261
chr1	AT1G02940.1	663021	664128
chr1	AT1G02940.4	663079	664222
chr1	AT1G02950.5	665119	666471
chr1	AT1G02950.1	665133	666453
chr1	AT1G02950.3	665152	666451
chr1	AT1G02950.4	665168	666451
chr1	AT1G02950.2	665168	666452
chr1	AT1G02960.1	666807	669919
chr1	AT1G02960.4	666807	669919
chr1	AT1G02960.2	666807	669919
chr1	AT1G02960.5	666807	669919
chr1	AT1G02960.6	666807	669919
chr1	AT1G02960.3	666807	669919
chr1	AT1G02965.1	671661	672814
chr1	AT1G02970.1	673306	676419
chr1	AT1G02980.1	677360	681334
chr1	AT1G02980.2	677869	681378
chr1	AT1G02990.4	681331	687368
chr1	AT1G02990.5	681369	687385
chr1	AT1G02990.2	681373	687315
chr1	AT1G02990.1	681396	687315
chr1	AT1G02990.6	681396	687315
chr1	AT1G02990.3	681396	687315
chr1	AT1G03000.1	687795	692660
chr1	AT1G03010.1	693190	696504
chr1	AT1G03010.2	693934	696504
chr1	AT1G03010.3	693988	696441
chr1	AT1G03020.1	697919	698591
chr1	AT1G03030.1	701365	703864
chr1	AT1G03030.2	701463	703929
chr1	AT1G03040.1	703847	706689
chr1	AT1G03040.3	703849	706664
chr1	AT1G03040.2	703906	706630
chr1	AT1G03050.1	707485	710041
chr1	AT1G03055.1	710018	711857
chr1	AT1G03055.2	710063	711857
chr1	AT1G03060.2	712440	727540
chr1	AT1G03060.3	712457	727553
chr1	AT1G03060.1	712473	726891
chr1	AT1G03060.4	712473	727157
chr1	AT1G03070.1	729830	731565
chr1	AT1G03070.3	729830	731565
chr1	AT1G03070.2	729830	731565
chr1	AT1G03080.2	731554	738234
chr1	AT1G03080.1	731592	738306
chr1	AT1G03080.3	731611	738056
chr1	AT1G03090.2	739544	744184
chr1	AT1G03090.1	739678	744184
chr1	AT1G03100.1	743885	746701
chr1	AT1G03103.1	747197	748057
chr1	AT1G03106.1	748101	749034
chr1	AT1G03110.1	749246	751976
chr1	AT1G03120.1	752191	753140
chr1	AT1G03120.2	752224	753140
chr1	AT1G03130.1	753307	754262
chr1	AT1G03140.1	754261	756303
chr1	AT1G03150.1	756414	758678
chr1	AT1G03160.3	761261	766194
chr1	AT1G03160.1	761261	766194
chr1	AT1G03160.2	761282	766158
chr1	AT1G03160.4	761282	766168
chr1	AT1G03165.1	766336	767324
chr1	AT1G03170.1	768376	770684
chr1	AT1G03180.1	773358	775362
chr1	AT1G03180.3	773358	775362
chr1	AT1G03180.2	773361	775362
chr1	AT1G03180.4	773377	775344
chr1	AT1G03180.5	773378	775344
chr1	AT1G03180.6	773411	775344
chr1	AT1G03190.1	775527	780044
chr1	AT1G03190.2	775622	780062
chr1	AT1G03200.1	780519	782946
chr1	AT1G03210.1	782904	784346
chr1	AT1G03210.2	782904	784346
chr1	AT1G03220.1	786832	788722
chr1	AT1G03230.1	789820	791689
chr1	AT1G03240.1	792222	793060
chr1	AT1G03250.3	793315	795069
chr1	AT1G03250.1	793316	795403
chr1	AT1G03250.4	793318	795376
chr1	AT1G03250.2	793359	795376
chr1	AT1G03260.1	795449	798491
chr1	AT1G03270.1	799115	802625
chr1	AT1G03280.1	802970	807066
chr1	AT1G03280.2	802988	807066
chr1	AT1G03280.3	803010	807066
chr1	AT1G03290.2	807361	813216
chr1	AT1G03290.3	807376	810873
chr1	AT1G03290.4	807379	813216
chr1	AT1G03290.5	807396	810857
chr1	AT1G03290.6	807396	810857
chr1	AT1G03290.1	807396	813216
chr1	AT1G03300.1	811033	813086
chr1	AT1G03310.1	813413	816812
chr1	AT1G03310.2	813413	816812
chr1	AT1G03320.1	816989	817767
chr1	AT1G03325.1	817053	817178
chr1	AT1G03330.1	817934	819563
chr1	AT1G03340.1	819612	821476
chr1	AT1G03350.1	822582	824410
chr1	AT1G03360.1	824517	826399
chr1	AT1G03365.1	826523	830393
chr1	AT1G03365.2	826569	830383
chr1	AT1G03370.1	830550	835411
chr1	AT1G03370.2	830550	835411
chr1	AT1G03380.1	835767	841373
chr1	AT1G03390.1	841033	842418
chr1	AT1G03395.1	841677	842158
chr1	AT1G03400.1	842659	844251
chr1	AT1G03400.2	842712	844237
chr1	AT1G03410.2	844436	846463
chr1	AT1G03410.1	844436	847683
chr1	AT1G03430.2	847793	849621
chr1	AT1G03430.1	847793	849621
chr1	AT1G03440.1	852151	854297
chr1	AT1G03445.1	854410	859701
chr1	AT1G03445.2	854710	859701
chr1	AT1G03457.3	860761	863612
chr1	AT1G03457.2	860762	864372
chr1	AT1G03457.1	860762	864372
chr1	AT1G03470.2	865895	867705
chr1	AT1G03470.1	865908	867733
chr1	AT1G03470.3	865911	867733
chr1	AT1G03470.4	865915	867733
chr1	AT1G03475.1	868853	871308
chr1	AT1G03490.1	871874	872906
chr1	AT1G03495.1	873166	874476
chr1	AT1G03510.1	876087	877556
chr1	AT1G03520.1	877861	880259
chr1	AT1G03520.2	877862	880158
chr1	AT1G03530.1	880384	883599
chr1	AT1G03540.1	883683	885611
chr1	AT1G03550.2	885623	887303
chr1	AT1G03550.3	885623	887412
chr1	AT1G03550.1	885623	887956
chr1	AT1G03550.4	885993	887778
chr1	AT1G03550.5	886148	887778
chr1	AT1G03550.6	886389	887778
chr1	AT1G03550.7	886527	887778
chr1	AT1G03560.1	890155	892492
chr1	AT1G03590.1	894238	897718
chr1	AT1G03600.1	898480	899794
chr1	AT1G03610.2	900732	903070
chr1	AT1G03610.1	900732	903070
chr1	AT1G03620.3	904032	906803
chr1	AT1G03620.1	904032	906803
chr1	AT1G03620.2	904032	906803
chr1	AT1G03620.4	904032	906803
chr1	AT1G03620.5	904117	907273
chr1	AT1G03620.6	904172	906653
chr1	AT1G03620.7	904172	906653
chr1	AT1G03620.8	904172	907511
chr1	AT1G03620.10	904172	907511
chr1	AT1G03620.9	904172	907511
chr1	AT1G03620.11	904172	907643
chr1	AT1G03620.12	904198	906846
chr1	AT1G03620.13	904214	907151
chr1	AT1G03630.1	907523	909650
chr1	AT1G03630.2	907651	909376
chr1	AT1G03650.1	910023	911292
chr1	AT1G03660.1	911310	913808
chr1	AT1G03660.2	911311	912265
chr1	AT1G03670.1	914222	916222
chr1	AT1G03680.1	916772	918064
chr1	AT1G03687.1	918285	920592
chr1	AT1G03687.2	918299	920488
chr1	AT1G03700.1	920950	922098
chr1	AT1G03710.1	923390	924730
chr1	AT1G03710.2	923426	924355
chr1	AT1G03720.2	924896	926373
chr1	AT1G03720.1	924996	926373
chr1	AT1G03730.1	930715	931985
chr1	AT1G03740.2	933426	937152
chr1	AT1G03740.1	933444	937043
chr1	AT1G03750.1	937826	941162
chr1	AT1G03760.1	941062	943377
chr1	AT1G03770.2	944572	947483
chr1	AT1G03770.4	944577	947598
chr1	AT1G03770.3	944577	947598
chr1	AT1G03770.1	944591	947682
chr1	AT1G03770.5	944595	947598
chr1	AT1G03770.6	944983	947598
chr1	AT1G03780.3	947520	951827
chr1	AT1G03780.2	947556	951850
chr1	AT1G03780.1	947658	951730
chr1	AT1G03790.1	954290	956144
chr1	AT1G03800.1	957104	958383
chr1	AT1G03810.1	958759	959609
chr1	AT1G03820.1	959790	960916
chr1	AT1G03830.2	961684	966790
chr1	AT1G03830.1	962033	966704
chr1	AT1G03840.1	967470	970334
chr1	AT1G03840.2	967521	970058
chr1	AT1G03850.3	975871	977911
chr1	AT1G03850.1	975880	977761
chr1	AT1G03850.2	977102	977853
chr1	AT1G03860.1	979307	982002
chr1	AT1G03860.3	979308	981795
chr1	AT1G03860.2	979308	981868
chr1	AT1G03870.1	982381	983544
chr1	AT1G03880.1	985751	988146
chr1	AT1G03890.1	989198	991020
chr1	AT1G03900.1	991106	993126
chr1	AT1G03905.4	993400	995803
chr1	AT1G03905.3	993400	995989
chr1	AT1G03905.2	993400	995989
chr1	AT1G03905.1	993400	995989
chr1	AT1G03910.1	996076	1000629
chr1	AT1G03910.2	996115	1000437
chr1	AT1G03920.3	1001116	1004410
chr1	AT1G03920.1	1001116	1004410
chr1	AT1G03920.2	1001116	1004410
chr1	AT1G03930.1	1004688	1008370
chr1	AT1G03940.1	1009228	1011145
chr1	AT1G03950.1	1011151	1013365
chr1	AT1G03960.2	1013643	1017929
chr1	AT1G03960.3	1013652	1017957
chr1	AT1G03960.1	1013652	1017957
chr1	AT1G03960.4	1013653	1017929
chr1	AT1G03960.5	1013685	1017929
chr1	AT1G03960.6	1013711	1017929
chr1	AT1G03960.7	1014914	1017929
chr1	AT1G03970.1	1018058	1019247
chr1	AT1G03980.1	1019311	1021276
chr1	AT1G03980.3	1019311	1022108
chr1	AT1G03980.2	1019311	1022108
chr1	AT1G03980.4	1019871	1022108
chr1	AT1G03982.1	1022251	1023719
chr1	AT1G03990.1	1024740	1027616
chr1	AT1G04000.1	1027853	1029119
chr1	AT1G04010.1	1030957	1036264
chr1	AT1G04020.1	1036493	1040262
chr1	AT1G04020.2	1036537	1040224
chr1	AT1G04030.1	1040375	1042892
chr1	AT1G04030.2	1040383	1042313
chr1	AT1G04040.1	1042362	1043887
chr1	AT1G04050.3	1045598	1048979
chr1	AT1G04050.1	1045598	1049477
chr1	AT1G04050.2	1045598	1049864
chr1	AT1G04070.1	1050505	1051194
chr1	AT1G04080.3	1051312	1056827
chr1	AT1G04080.1	1051343	1056819
chr1	AT1G04080.4	1051534	1056765
chr1	AT1G04080.5	1052752	1056751
chr1	AT1G04080.2	1052753	1056751
chr1	AT1G04090.1	1057041	1059454
chr1	AT1G04100.1	1059470	1061209
chr1	AT1G04105.1	1059730	1060348
chr1	AT1G04110.1	1061297	1063809
chr1	AT1G04120.1	1064264	1071080
chr1	AT1G04120.2	1064450	1071047
chr1	AT1G04120.3	1064454	1071019
chr1	AT1G04130.1	1073274	1075568
chr1	AT1G04130.2	1073600	1075374
chr1	AT1G04140.1	1075543	1080630
chr1	AT1G04140.2	1075545	1080630
chr1	AT1G04150.1	1081024	1084431
chr1	AT1G04160.2	1086170	1096510
chr1	AT1G04160.1	1086170	1096510
chr1	AT1G04170.1	1096882	1099901
chr1	AT1G04170.2	1096882	1099901
chr1	AT1G04180.1	1104493	1106241
chr1	AT1G04190.1	1106354	1108725
chr1	AT1G04200.2	1109395	1114155
chr1	AT1G04200.1	1109395	1114155
chr1	AT1G04200.3	1109457	1113676
chr1	AT1G04210.1	1114375	1119739
chr1	AT1G04220.1	1119699	1122786
chr1	AT1G04230.1	1125515	1128788
chr1	AT1G04230.2	1125518	1128168
chr1	AT1G04240.2	1128149	1129689
chr1	AT1G04240.1	1128177	1129551
chr1	AT1G04250.1	1136078	1138663
chr1	AT1G04260.1	1140278	1141564
chr1	AT1G04270.1	1141558	1143130
chr1	AT1G04270.2	1141604	1143051
chr1	AT1G04280.2	1143436	1147091
chr1	AT1G04280.1	1143436	1147091
chr1	AT1G04290.1	1147297	1148533
chr1	AT1G04290.2	1147888	1148352
chr1	AT1G04300.1	1148564	1154659
chr1	AT1G04300.4	1148597	1154596
chr1	AT1G04300.5	1148611	1154667
chr1	AT1G04300.6	1148659	1152109
chr1	AT1G04300.2	1148659	1154652
chr1	AT1G04300.3	1148659	1154652
chr1	AT1G04310.2	1154740	1157786
chr1	AT1G04310.1	1154764	1157813
chr1	AT1G04330.1	1161289	1161982
chr1	AT1G04340.1	1162905	1164861
chr1	AT1G04350.1	1164910	1167135
chr1	AT1G04360.1	1167288	1169034
chr1	AT1G04370.1	1175033	1175768
chr1	AT1G04380.2	1176544	1178488
chr1	AT1G04380.1	1176737	1178469
chr1	AT1G04390.1	1179310	1183704
chr1	AT1G04400.1	1185512	1188696
chr1	AT1G04400.2	1185556	1188434
chr1	AT1G04410.1	1188995	1191458
chr1	AT1G04420.1	1191519	1193884
chr1	AT1G04430.1	1197956	1201579
chr1	AT1G04430.3	1198303	1201495
chr1	AT1G04430.2	1198303	1201495
chr1	AT1G04440.1	1202160	1206009
chr1	AT1G04445.2	1206760	1207862
chr1	AT1G04445.1	1207344	1207939
chr1	AT1G04450.1	1208521	1210026
chr1	AT1G04455.1	1210269	1210622
chr1	AT1G04470.1	1210924	1214841
chr1	AT1G04480.1	1215925	1217471
chr1	AT1G04490.5	1217690	1219980
chr1	AT1G04490.4	1217690	1219980
chr1	AT1G04490.6	1217690	1219980
chr1	AT1G04490.3	1217690	1219980
chr1	AT1G04490.7	1217690	1219980
chr1	AT1G04490.8	1217690	1219980
chr1	AT1G04490.9	1217829	1220899
chr1	AT1G04490.1	1217829	1220899
chr1	AT1G04490.2	1217948	1220137
chr1	AT1G04500.1	1221411	1224539
chr1	AT1G04500.3	1221426	1223402
chr1	AT1G04500.2	1221426	1224520
chr1	AT1G04500.4	1221433	1224372
chr1	AT1G04510.1	1226483	1230947
chr1	AT1G04510.2	1226575	1230827
chr1	AT1G04520.1	1231452	1234032
chr1	AT1G04530.1	1234176	1236206
chr1	AT1G04540.1	1236754	1239199
chr1	AT1G04550.2	1240294	1242157
chr1	AT1G04550.1	1240375	1242120
chr1	AT1G04555.1	1242506	1244244
chr1	AT1G04560.1	1244947	1246059
chr1	AT1G04570.1	1246601	1248876
chr1	AT1G04570.2	1246665	1248826
chr1	AT1G04580.1	1252005	1257893
chr1	AT1G04590.1	1258556	1261470
chr1	AT1G04590.2	1258578	1261425
chr1	AT1G04600.1	1261762	1272588
chr1	AT1G04610.1	1279351	1281618
chr1	AT1G04620.1	1282163	1286619
chr1	AT1G04625.1	1287831	1289820
chr1	AT1G04630.1	1289734	1291112
chr1	AT1G04635.1	1291300	1292024
chr1	AT1G04640.1	1292023	1293398
chr1	AT1G04640.2	1292110	1293248
chr1	AT1G04645.1	1293770	1294263
chr1	AT1G04650.1	1294627	1299023
chr1	AT1G04650.2	1294893	1298083
chr1	AT1G04660.1	1300368	1301773
chr1	AT1G04670.1	1301829	1302758
chr1	AT1G04680.1	1303467	1307973
chr1	AT1G04690.1	1313443	1315823
chr1	AT1G04700.1	1316139	1321000
chr1	AT1G04700.3	1316254	1320026
chr1	AT1G04700.2	1316254	1320919
chr1	AT1G04710.1	1321885	1324840
chr1	AT1G04730.1	1325099	1331169
chr1	AT1G04730.2	1325146	1331163
chr1	AT1G04730.3	1325170	1330402
chr1	AT1G04730.4	1325184	1331169
chr1	AT1G04750.1	1331466	1333651
chr1	AT1G04750.3	1331574	1333260
chr1	AT1G04750.4	1331574	1333260
chr1	AT1G04750.2	1331574	1333260
chr1	AT1G04760.1	1334533	1336359
chr1	AT1G04760.2	1334599	1336704
chr1	AT1G04770.1	1336274	1337849
chr1	AT1G04778.1	1339588	1340565
chr1	AT1G04780.1	1340553	1343793
chr1	AT1G04790.1	1344989	1348868
chr1	AT1G04800.1	1348452	1349478
chr1	AT1G04810.1	1350080	1355466
chr1	AT1G04820.1	1356084	1358547
chr1	AT1G04830.2	1358574	1362019
chr1	AT1G04830.1	1358855	1362000
chr1	AT1G04830.3	1358917	1361981
chr1	AT1G04840.1	1362227	1365027
chr1	AT1G04850.2	1365107	1368461
chr1	AT1G04850.1	1365118	1368940
chr1	AT1G04860.1	1369036	1373103
chr1	AT1G04870.1	1373234	1375742
chr1	AT1G04870.2	1373234	1375821
chr1	AT1G04880.1	1375824	1379228
chr1	AT1G04890.1	1380382	1382599
chr1	AT1G04895.1	1383008	1383422
chr1	AT1G04900.1	1383841	1387895
chr1	AT1G04910.1	1387871	1391381
chr1	AT1G04920.1	1391434	1395953
chr1	AT1G04930.3	1396265	1399053
chr1	AT1G04930.1	1396273	1399122
chr1	AT1G04930.2	1396291	1399053
chr1	AT1G04945.3	1399174	1403038
chr1	AT1G04945.4	1400902	1403103
chr1	AT1G04945.2	1400902	1403103
chr1	AT1G04945.1	1400908	1403112
chr1	AT1G04940.1	1399182	1400830
chr1	AT1G04950.3	1403085	1407530
chr1	AT1G04950.1	1403085	1407530
chr1	AT1G04950.2	1403085	1407531
chr1	AT1G04960.2	1407772	1410868
chr1	AT1G04960.1	1407785	1410933
chr1	AT1G04970.2	1411088	1413626
chr1	AT1G04970.1	1411088	1413627
chr1	AT1G04970.3	1411088	1413627
chr1	AT1G04980.1	1413644	1416218
chr1	AT1G04985.2	1416342	1419027
chr1	AT1G04985.1	1416342	1419027
chr1	AT1G04990.2	1418612	1421639
chr1	AT1G04990.3	1419071	1421863
chr1	AT1G04990.1	1419071	1421863
chr1	AT1G04990.5	1419093	1421839
chr1	AT1G04990.4	1419093	1421839
chr1	AT1G04990.6	1419141	1421720
chr1	AT1G05000.2	1425539	1428869
chr1	AT1G05000.1	1425539	1428869
chr1	AT1G05000.3	1425539	1428869
chr1	AT1G05005.1	1429048	1430056
chr1	AT1G05010.1	1431177	1433010
chr1	AT1G05020.1	1435155	1437763
chr1	AT1G05030.1	1438048	1441417
chr1	AT1G05030.2	1438089	1441933
chr1	AT1G05035.1	1444983	1446116
chr1	AT1G05040.2	1447369	1448448
chr1	AT1G05040.1	1447369	1448463
chr1	AT1G05055.1	1448631	1450901
chr1	AT1G05060.1	1451002	1452872
chr1	AT1G05065.1	1454606	1455322
chr1	AT1G05070.1	1457007	1458802
chr1	AT1G05080.1	1459091	1460579
chr1	AT1G05085.1	1460988	1461670
chr1	AT1G05087.1	1463108	1464173
chr1	AT1G05087.2	1463114	1464173
chr1	AT1G05090.1	1464239	1465875
chr1	AT1G05100.1	1469541	1470881
chr1	AT1G05120.1	1471323	1476150
chr1	AT1G05120.2	1471359	1476289
chr1	AT1G05136.1	1478923	1479063
chr1	AT1G05140.1	1482546	1484059
chr1	AT1G05150.1	1484067	1487027
chr1	AT1G05160.2	1487378	1490947
chr1	AT1G05160.1	1487378	1491005
chr1	AT1G05170.2	1490974	1494248
chr1	AT1G05170.1	1491111	1494248
chr1	AT1G05180.2	1498114	1501824
chr1	AT1G05180.3	1498114	1501824
chr1	AT1G05180.1	1498114	1501953
chr1	AT1G05190.1	1502251	1503853
chr1	AT1G05200.3	1504941	1508514
chr1	AT1G05200.4	1504942	1507949
chr1	AT1G05200.2	1504960	1509152
chr1	AT1G05200.5	1504996	1507852
chr1	AT1G05200.6	1505186	1509002
chr1	AT1G05200.1	1505186	1509152
chr1	AT1G05200.7	1505266	1508514
chr1	AT1G05205.1	1509103	1510341
chr1	AT1G05210.1	1510404	1511683
chr1	AT1G05220.1	1511895	1512842
chr1	AT1G05230.3	1512896	1517248
chr1	AT1G05230.1	1512901	1518089
chr1	AT1G05230.4	1512901	1518805
chr1	AT1G05230.2	1512901	1518900
chr1	AT1G05230.9	1513388	1518089
chr1	AT1G05230.8	1513388	1518089
chr1	AT1G05230.11	1513388	1518794
chr1	AT1G05230.5	1513388	1518845
chr1	AT1G05230.6	1513388	1518845
chr1	AT1G05230.7	1513388	1518845
chr1	AT1G05230.10	1513388	1518845
chr1	AT1G05230.12	1513804	1518794
chr1	AT1G05240.1	1520278	1523023
chr1	AT1G05250.1	1525601	1527360
chr1	AT1G05260.1	1529767	1531484
chr1	AT1G05270.1	1531641	1534767
chr1	AT1G05280.2	1534830	1537602
chr1	AT1G05280.1	1534830	1537602
chr1	AT1G05290.1	1539152	1540562
chr1	AT1G05291.1	1541348	1542432
chr1	AT1G05300.1	1544927	1547849
chr1	AT1G05300.2	1545216	1547798
chr1	AT1G05310.1	1550503	1552587
chr1	AT1G05320.1	1553568	1557844
chr1	AT1G05320.3	1553580	1557848
chr1	AT1G05320.4	1553580	1557848
chr1	AT1G05320.2	1553603	1557733
chr1	AT1G05320.5	1553607	1557839
chr1	AT1G05320.6	1553607	1557839
chr1	AT1G05320.7	1553608	1557733
chr1	AT1G05320.8	1553771	1557733
chr1	AT1G05320.9	1554485	1557844
chr1	AT1G05330.1	1558058	1558745
chr1	AT1G05340.1	1558778	1559917
chr1	AT1G05350.1	1560678	1564409
chr1	AT1G05360.1	1564491	1567465
chr1	AT1G05360.2	1564561	1567495
chr1	AT1G05360.3	1564565	1567508
chr1	AT1G05370.1	1569147	1572469
chr1	AT1G05380.2	1576822	1582666
chr1	AT1G05380.3	1576837	1582623
chr1	AT1G05380.1	1576863	1582672
chr1	AT1G05385.2	1582671	1583446
chr1	AT1G05385.1	1582671	1583760
chr1	AT1G05400.1	1584073	1585421
chr1	AT1G05400.2	1584096	1585417
chr1	AT1G05410.2	1585371	1587774
chr1	AT1G05410.1	1585371	1587794
chr1	AT1G05420.2	1589973	1591012
chr1	AT1G05420.1	1590038	1590998
chr1	AT1G05430.1	1594053	1595923
chr1	AT1G05440.1	1596007	1597940
chr1	AT1G05450.2	1599876	1601214
chr1	AT1G05450.1	1600454	1601210
chr1	AT1G05460.1	1601148	1605034
chr1	AT1G05460.2	1601357	1605027
chr1	AT1G05470.1	1607202	1611840
chr1	AT1G05470.2	1607227	1611815
chr1	AT1G05490.1	1618504	1623489
chr1	AT1G05500.1	1624919	1629289
chr1	AT1G05500.2	1625491	1629224
chr1	AT1G05510.1	1629446	1630863
chr1	AT1G05520.1	1630849	1636018
chr1	AT1G05530.1	1636249	1637914
chr1	AT1G05540.1	1639223	1640879
chr1	AT1G05540.2	1639223	1640879
chr1	AT1G05550.3	1640959	1643917
chr1	AT1G05550.2	1641098	1642662
chr1	AT1G05550.1	1641098	1642732
chr1	AT1G05550.4	1641623	1642689
chr1	AT1G05560.2	1645300	1647435
chr1	AT1G05560.1	1645308	1647147
chr1	AT1G05570.3	1647575	1659079
chr1	AT1G05570.1	1647575	1659611
chr1	AT1G05570.4	1647590	1658806
chr1	AT1G05570.2	1647706	1659437
chr1	AT1G05575.1	1661550	1662259
chr1	AT1G05577.1	1662352	1664398
chr1	AT1G05580.1	1665356	1668924
chr1	AT1G05580.2	1665433	1668904
chr1	AT1G05590.1	1669350	1671876
chr1	AT1G05590.2	1669350	1671902
chr1	AT1G05590.3	1669350	1671902
chr1	AT1G05600.1	1671916	1673847
chr1	AT1G05600.3	1672099	1673748
chr1	AT1G05600.2	1672099	1673923
chr1	AT1G05610.2	1673861	1676057
chr1	AT1G05610.1	1673861	1676077
chr1	AT1G05615.1	1677507	1678270
chr1	AT1G05620.1	1678881	1681710
chr1	AT1G05620.2	1679406	1681710
chr1	AT1G05630.1	1682224	1687363
chr1	AT1G05630.2	1682229	1687363
chr1	AT1G05630.3	1682376	1687363
chr1	AT1G05640.1	1687436	1689955
chr1	AT1G05650.1	1690002	1692179
chr1	AT1G05660.1	1694070	1696191
chr1	AT1G05670.1	1697541	1701025
chr1	AT1G05670.2	1697549	1701025
chr1	AT1G05670.3	1697587	1701065
chr1	AT1G05675.1	1701116	1702749
chr1	AT1G05680.1	1703002	1704838
chr1	AT1G05690.1	1706736	1709360
chr1	AT1G05700.1	1709673	1713443
chr1	AT1G05700.2	1709733	1713474
chr1	AT1G05710.6	1714818	1717290
chr1	AT1G05710.2	1714818	1717290
chr1	AT1G05710.3	1714818	1717290
chr1	AT1G05710.9	1714861	1717276
chr1	AT1G05710.8	1714861	1717276
chr1	AT1G05710.7	1714861	1717276
chr1	AT1G05710.11	1714873	1717287
chr1	AT1G05710.1	1714873	1717287
chr1	AT1G05710.10	1714873	1717287
chr1	AT1G05710.12	1714873	1717287
chr1	AT1G05710.5	1714950	1717276
chr1	AT1G05710.4	1715364	1717275
chr1	AT1G05710.13	1715385	1717290
chr1	AT1G05710.14	1715939	1717272
chr1	AT1G05720.1	1717389	1718909
chr1	AT1G05730.1	1718555	1720587
chr1	AT1G05730.2	1719727	1720483
chr1	AT1G05740.1	1720593	1721309
chr1	AT1G05750.1	1721509	1724734
chr1	AT1G05750.2	1721509	1724734
chr1	AT1G05760.1	1723734	1724510
chr1	AT1G05760.2	1723734	1724534
chr1	AT1G05770.1	1725388	1726321
chr1	AT1G05780.1	1726558	1728520
chr1	AT1G05783.1	1728658	1729789
chr1	AT1G05785.3	1730242	1732624
chr1	AT1G05785.4	1730242	1732639
chr1	AT1G05785.1	1730242	1732657
chr1	AT1G05785.6	1730243	1732657
chr1	AT1G05785.2	1730243	1732657
chr1	AT1G05785.5	1730243	1732657
chr1	AT1G05785.7	1730299	1732241
chr1	AT1G05790.3	1732802	1737573
chr1	AT1G05790.4	1732836	1737499
chr1	AT1G05790.2	1732837	1737583
chr1	AT1G05790.1	1733039	1737485
chr1	AT1G05800.1	1741204	1742619
chr1	AT1G05805.1	1744444	1747734
chr1	AT1G05810.2	1748259	1749526
chr1	AT1G05810.1	1748443	1749350
chr1	AT1G05820.1	1749478	1754036
chr1	AT1G05820.3	1749541	1754025
chr1	AT1G05820.2	1749682	1753990
chr1	AT1G05820.4	1750563	1754036
chr1	AT1G05830.4	1754130	1761817
chr1	AT1G05830.3	1754130	1761817
chr1	AT1G05830.1	1754160	1761909
chr1	AT1G05830.2	1754244	1761817
chr1	AT1G05835.1	1762145	1762814
chr1	AT1G05840.1	1762734	1766283
chr1	AT1G05850.2	1766503	1768837
chr1	AT1G05850.1	1766503	1768837
chr1	AT1G05860.2	1768986	1771286
chr1	AT1G05860.1	1768986	1771286
chr1	AT1G05860.3	1768994	1769959
chr1	AT1G05870.8	1771385	1773376
chr1	AT1G05870.1	1771385	1773376
chr1	AT1G05870.7	1771385	1773376
chr1	AT1G05870.5	1771385	1773376
chr1	AT1G05870.6	1771385	1773376
chr1	AT1G05870.2	1771387	1773385
chr1	AT1G05870.10	1771387	1773385
chr1	AT1G05870.9	1771387	1773385
chr1	AT1G05870.11	1771387	1773385
chr1	AT1G05870.12	1771403	1773275
chr1	AT1G05870.4	1771457	1773261
chr1	AT1G05870.3	1771457	1773261
chr1	AT1G05880.1	1775643	1778553
chr1	AT1G05880.3	1775643	1778553
chr1	AT1G05880.2	1775643	1778553
chr1	AT1G05890.2	1779256	1784427
chr1	AT1G05890.1	1779303	1784675
chr1	AT1G05894.1	1784736	1786326
chr1	AT1G05900.2	1786849	1789737
chr1	AT1G05900.1	1786856	1789713
chr1	AT1G05910.1	1790216	1796715
chr1	AT1G05920.1	1796778	1798254
chr1	AT1G05930.1	1799418	1800933
chr1	AT1G05940.1	1801110	1804000
chr1	AT1G05940.2	1801110	1804000
chr1	AT1G05940.3	1801129	1803987
chr1	AT1G05940.4	1801148	1803990
chr1	AT1G05950.3	1804401	1807670
chr1	AT1G05950.5	1804401	1807670
chr1	AT1G05950.1	1804401	1807670
chr1	AT1G05950.4	1804401	1807670
chr1	AT1G05950.2	1804401	1807670
chr1	AT1G05960.1	1807960	1815568
chr1	AT1G05960.4	1807964	1815351
chr1	AT1G05960.3	1807964	1815351
chr1	AT1G05960.2	1807973	1815465
chr1	AT1G05970.2	1815825	1817336
chr1	AT1G05970.1	1816062	1817298
chr1	AT1G05990.1	1818392	1819184
chr1	AT1G06000.1	1820308	1821894
chr1	AT1G06010.1	1822583	1824236
chr1	AT1G06020.1	1824250	1826163
chr1	AT1G06030.1	1826803	1828279
chr1	AT1G06040.1	1828340	1829983
chr1	AT1G06040.2	1828413	1829890
chr1	AT1G06045.1	1829522	1829865
chr1	AT1G06050.1	1830471	1832555
chr1	AT1G06060.1	1832941	1834861
chr1	AT1G06060.2	1832943	1834861
chr1	AT1G06070.1	1834829	1837758
chr1	AT1G06080.1	1843463	1846311
chr1	AT1G06080.2	1843568	1846302
chr1	AT1G06090.1	1846701	1849693
chr1	AT1G06100.1	1851472	1853019
chr1	AT1G06110.2	1853059	1855081
chr1	AT1G06110.1	1853059	1855378
chr1	AT1G06110.3	1853077	1855173
chr1	AT1G06120.1	1855910	1857718
chr1	AT1G06130.1	1857757	1860938
chr1	AT1G06130.2	1857767	1860698
chr1	AT1G06135.1	1862184	1862742
chr1	AT1G06137.1	1863425	1863840
chr1	AT1G06140.1	1864774	1866999
chr1	AT1G06143.1	1867037	1868905
chr1	AT1G06150.1	1868989	1873730
chr1	AT1G06150.2	1868989	1873730
chr1	AT1G06148.2	1874885	1877528
chr1	AT1G06148.1	1875732	1877573
chr1	AT1G06160.1	1882907	1883992
chr1	AT1G06170.2	1884981	1886724
chr1	AT1G06170.1	1884991	1886904
chr1	AT1G06180.1	1889362	1891276
chr1	AT1G06190.1	1892231	1894194
chr1	AT1G06190.3	1892231	1894194
chr1	AT1G06190.4	1892235	1894019
chr1	AT1G06190.5	1892268	1894190
chr1	AT1G06190.2	1892273	1894148
chr1	AT1G06200.2	1894289	1897027
chr1	AT1G06200.1	1894323	1896935
chr1	AT1G06210.1	1897129	1899237
chr1	AT1G06210.2	1897203	1899208
chr1	AT1G06220.1	1899951	1904897
chr1	AT1G06220.2	1899951	1904897
chr1	AT1G06220.3	1900233	1904883
chr1	AT1G06225.1	1905918	1906298
chr1	AT1G06230.4	1906963	1910899
chr1	AT1G06230.3	1906963	1911056
chr1	AT1G06230.2	1906995	1911056
chr1	AT1G06230.1	1907060	1910941
chr1	AT1G06240.1	1911095	1913295
chr1	AT1G06250.2	1913175	1914441
chr1	AT1G06250.1	1913175	1914895
chr1	AT1G06260.1	1916430	1917585
chr1	AT1G06270.1	1917991	1919760
chr1	AT1G06280.1	1920307	1920949
chr1	AT1G06290.1	1922208	1926278
chr1	AT1G06310.1	1926652	1930397
chr1	AT1G06320.1	1930523	1931449
chr1	AT1G06330.1	1931229	1932429
chr1	AT1G06340.1	1933284	1934103
chr1	AT1G06350.1	1935227	1936841
chr1	AT1G06360.2	1938862	1940496
chr1	AT1G06360.1	1938866	1940463
chr1	AT1G06380.1	1944993	1946303
chr1	AT1G06390.1	1946746	1950850
chr1	AT1G06390.2	1946791	1950860
chr1	AT1G06400.1	1950596	1952880
chr1	AT1G06410.1	1954674	1958823
chr1	AT1G06410.2	1954676	1958756
chr1	AT1G06410.3	1954731	1958866
chr1	AT1G06420.1	1958878	1960027
chr1	AT1G06420.2	1958923	1959947
chr1	AT1G06430.2	1960031	1962965
chr1	AT1G06430.3	1960031	1962965
chr1	AT1G06430.1	1960058	1963189
chr1	AT1G06440.1	1963301	1965209
chr1	AT1G06450.1	1965840	1967219
chr1	AT1G06460.1	1967087	1969656
chr1	AT1G06470.2	1969658	1974526
chr1	AT1G06470.1	1969694	1974299
chr1	AT1G06470.4	1969729	1973767
chr1	AT1G06470.3	1969729	1974277
chr1	AT1G06475.1	1973834	1974407
chr1	AT1G06490.2	1978378	1989409
chr1	AT1G06490.1	1978720	1989409
chr1	AT1G06500.4	1989479	1990665
chr1	AT1G06500.1	1989479	1990730
chr1	AT1G06500.2	1989486	1990728
chr1	AT1G06500.3	1989502	1990730
chr1	AT1G06515.2	1990634	1992228
chr1	AT1G06515.1	1990636	1992197
chr1	AT1G06510.1	1992229	1993841
chr1	AT1G06520.1	1993903	1996355
chr1	AT1G06530.1	2001382	2002802
chr1	AT1G06540.1	2001406	2003446
chr1	AT1G06550.1	2003627	2007212
chr1	AT1G06560.1	2007615	2012006
chr1	AT1G06570.2	2011885	2013545
chr1	AT1G06570.1	2012015	2013459
chr1	AT1G06580.1	2013996	2016273
chr1	AT1G06580.3	2014003	2016255
chr1	AT1G06580.2	2014003	2016255
chr1	AT1G06590.1	2016306	2024749
chr1	AT1G06620.1	2025544	2027413
chr1	AT1G06620.2	2025544	2027413
chr1	AT1G06630.4	2027606	2029651
chr1	AT1G06630.5	2027606	2029651
chr1	AT1G06630.6	2027606	2029651
chr1	AT1G06630.2	2027606	2029651
chr1	AT1G06630.7	2027661	2029626
chr1	AT1G06630.8	2027729	2029627
chr1	AT1G06630.3	2027739	2029572
chr1	AT1G06630.9	2027739	2029572
chr1	AT1G06630.1	2027739	2031388
chr1	AT1G06640.1	2031626	2034112
chr1	AT1G06640.3	2032338	2033910
chr1	AT1G06640.2	2032338	2034014
chr1	AT1G06645.1	2034156	2035824
chr1	AT1G06650.1	2035718	2037363
chr1	AT1G06650.2	2035839	2037366
chr1	AT1G06660.1	2037311	2040419
chr1	AT1G06670.1	2040410	2047655
chr1	AT1G06670.2	2040433	2047632
chr1	AT1G06680.1	2047634	2049439
chr1	AT1G06680.2	2047886	2049405
chr1	AT1G06690.1	2049400	2052170
chr1	AT1G06700.2	2052370	2055548
chr1	AT1G06700.1	2052400	2055547
chr1	AT1G06700.3	2052427	2055548
chr1	AT1G06710.6	2055745	2060429
chr1	AT1G06710.5	2055745	2060429
chr1	AT1G06710.2	2055745	2060429
chr1	AT1G06710.8	2055745	2060429
chr1	AT1G06710.3	2055745	2060429
chr1	AT1G06710.4	2055745	2060429
chr1	AT1G06710.9	2055745	2060429
chr1	AT1G06710.7	2055745	2060429
chr1	AT1G06710.12	2055756	2060349
chr1	AT1G06710.11	2055756	2060349
chr1	AT1G06710.13	2055756	2060349
chr1	AT1G06710.10	2055756	2060349
chr1	AT1G06710.16	2055770	2060338
chr1	AT1G06710.14	2055770	2060338
chr1	AT1G06710.17	2055770	2060338
chr1	AT1G06710.18	2055770	2060338
chr1	AT1G06710.15	2055770	2060338
chr1	AT1G06710.19	2055789	2060337
chr1	AT1G06710.1	2056575	2060242
chr1	AT1G06720.1	2060444	2067323
chr1	AT1G06720.2	2060444	2067483
chr1	AT1G06720.3	2061766	2067373
chr1	AT1G06730.1	2067509	2070455
chr1	AT1G06740.1	2070737	2073374
chr1	AT1G06750.1	2072979	2076468
chr1	AT1G06750.2	2073701	2076505
chr1	AT1G06750.3	2073704	2076350
chr1	AT1G06760.1	2076504	2077767
chr1	AT1G06770.2	2078880	2081984
chr1	AT1G06770.1	2078896	2082097
chr1	AT1G06770.3	2078911	2081990
chr1	AT1G06780.2	2083311	2087131
chr1	AT1G06780.1	2083356	2087141
chr1	AT1G06790.1	2087182	2089447
chr1	AT1G06790.2	2087232	2089786
chr1	AT1G06800.1	2089417	2091686
chr1	AT1G06800.2	2089856	2091686
chr1	AT1G06810.1	2091738	2092539
chr1	AT1G06820.4	2092946	2096518
chr1	AT1G06820.3	2092946	2096545
chr1	AT1G06820.2	2092946	2096545
chr1	AT1G06820.1	2092946	2096784
chr1	AT1G06830.1	2097106	2097655
chr1	AT1G06840.1	2097747	2103507
chr1	AT1G06850.1	2105048	2106749
chr1	AT1G06850.2	2105055	2106008
chr1	AT1G06870.1	2108512	2110986
chr1	AT1G06890.4	2111323	2114601
chr1	AT1G06890.1	2111323	2114686
chr1	AT1G06890.3	2111341	2114601
chr1	AT1G06890.2	2111454	2114434
chr1	AT1G06900.1	2114765	2120745
chr1	AT1G06910.1	2120991	2123801
chr1	AT1G06920.1	2124676	2125902
chr1	AT1G06923.1	2126670	2127570
chr1	AT1G06925.1	2127704	2128611
chr1	AT1G06930.1	2128843	2129883
chr1	AT1G06950.1	2130053	2135703
chr1	AT1G06960.4	2135810	2137702
chr1	AT1G06960.3	2135810	2137702
chr1	AT1G06960.2	2135818	2137838
chr1	AT1G06960.1	2135818	2137838
chr1	AT1G06960.5	2135851	2137793
chr1	AT1G06960.6	2135851	2137812
chr1	AT1G06970.1	2137871	2140975
chr1	AT1G06980.1	2142939	2143977
chr1	AT1G06990.1	2148342	2150152
chr1	AT1G07000.1	2150158	2152541
chr1	AT1G07010.1	2152798	2155269
chr1	AT1G07010.2	2152852	2155269
chr1	AT1G07010.3	2152880	2155238
chr1	AT1G07020.1	2155213	2156153
chr1	AT1G07025.1	2157658	2158158
chr1	AT1G07030.1	2158413	2160818
chr1	AT1G07040.1	2160919	2163387
chr1	AT1G07050.2	2163575	2165261
chr1	AT1G07050.1	2164188	2165261
chr1	AT1G07060.2	2166348	2168397
chr1	AT1G07060.3	2166534	2168397
chr1	AT1G07060.4	2167107	2168257
chr1	AT1G07060.1	2167107	2168397
chr1	AT1G07070.1	2168561	2169957
chr1	AT1G07080.1	2169977	2172194
chr1	AT1G07090.1	2173952	2175038
chr1	AT1G07110.1	2178022	2184193
chr1	AT1G07120.1	2184759	2186627
chr1	AT1G07120.2	2185387	2186627
chr1	AT1G07130.1	2187776	2188733
chr1	AT1G07135.1	2189877	2190784
chr1	AT1G07140.1	2191679	2193836
chr1	AT1G07150.2	2193941	2195798
chr1	AT1G07150.1	2194279	2195996
chr1	AT1G07160.1	2197854	2199773
chr1	AT1G07170.1	2199997	2201272
chr1	AT1G07170.3	2200123	2201265
chr1	AT1G07170.4	2200174	2201049
chr1	AT1G07170.6	2200174	2201049
chr1	AT1G07170.2	2200174	2201049
chr1	AT1G07170.5	2200174	2201049
chr1	AT1G07175.2	2202278	2202947
chr1	AT1G07175.1	2202278	2203366
chr1	AT1G07180.1	2204104	2207099
chr1	AT1G07190.1	2208013	2208177
chr1	AT1G07200.2	2208477	2212718
chr1	AT1G07200.1	2208730	2211021
chr1	AT1G07210.1	2215216	2216982
chr1	AT1G07220.1	2216925	2219649
chr1	AT1G07230.1	2220181	2223018
chr1	AT1G07240.1	2223625	2225524
chr1	AT1G07250.1	2225759	2227608
chr1	AT1G07260.1	2227594	2229357
chr1	AT1G07270.1	2229444	2233017
chr1	AT1G07270.2	2229520	2232897
chr1	AT1G07280.1	2238017	2241471
chr1	AT1G07280.4	2238110	2241173
chr1	AT1G07280.2	2238110	2241173
chr1	AT1G07280.3	2238154	2241217
chr1	AT1G07290.1	2242012	2244992
chr1	AT1G07300.2	2245693	2246934
chr1	AT1G07300.1	2245758	2246839
chr1	AT1G07300.3	2245758	2247240
chr1	AT1G07310.1	2247112	2248961
chr1	AT1G07320.1	2248967	2250529
chr1	AT1G07320.2	2249133	2250527
chr1	AT1G07320.3	2249134	2250191
chr1	AT1G07320.4	2249134	2250491
chr1	AT1G07330.2	2250920	2254036
chr1	AT1G07330.1	2251131	2253878
chr1	AT1G07340.1	2254822	2256850
chr1	AT1G07350.3	2257384	2260098
chr1	AT1G07350.2	2257384	2260098
chr1	AT1G07350.1	2257394	2260187
chr1	AT1G07350.4	2257394	2260187
chr1	AT1G07350.5	2257394	2260187
chr1	AT1G07350.6	2257409	2260089
chr1	AT1G07360.1	2260317	2262923
chr1	AT1G07370.1	2263037	2264553
chr1	AT1G07380.2	2264634	2269121
chr1	AT1G07380.1	2264673	2268306
chr1	AT1G07390.5	2269622	2274816
chr1	AT1G07390.4	2269622	2274893
chr1	AT1G07390.1	2269893	2274816
chr1	AT1G07390.3	2269893	2274820
chr1	AT1G07390.2	2270199	2274901
chr1	AT1G07400.1	2274926	2275783
chr1	AT1G07410.1	2276030	2277524
chr1	AT1G07420.1	2277555	2280502
chr1	AT1G07420.2	2277830	2280297
chr1	AT1G07430.1	2280746	2282828
chr1	AT1G07440.1	2286185	2287791
chr1	AT1G07440.2	2286829	2287730
chr1	AT1G07450.1	2287926	2289336
chr1	AT1G07460.2	2289959	2290977
chr1	AT1G07460.1	2290201	2291101
chr1	AT1G07470.2	2291369	2294558
chr1	AT1G07470.1	2291457	2294558
chr1	AT1G07473.1	2294566	2295489
chr1	AT1G07476.1	2295553	2296497
chr1	AT1G07480.2	2296023	2299470
chr1	AT1G07480.1	2296023	2299544
chr1	AT1G07480.3	2296768	2299470
chr1	AT1G07485.1	2301375	2302121
chr1	AT1G07490.1	2301380	2302021
chr1	AT1G07510.1	2304435	2312399
chr1	AT1G07500.1	2304766	2305031
chr1	AT1G07520.2	2309534	2312196
chr1	AT1G07520.3	2309536	2312385
chr1	AT1G07520.4	2309542	2312203
chr1	AT1G07520.1	2309564	2311805
chr1	AT1G07530.1	2313581	2316507
chr1	AT1G07540.1	2318143	2321664
chr1	AT1G07550.1	2322543	2326570
chr1	AT1G07560.1	2327315	2331148
chr1	AT1G07570.1	2331136	2333515
chr1	AT1G07570.2	2331136	2333767
chr1	AT1G07570.4	2331138	2333689
chr1	AT1G07570.3	2331186	2333738
chr1	AT1G07570.5	2331186	2333738
chr1	AT1G07590.1	2336477	2339391
chr1	AT1G07600.1	2338904	2339321
chr1	AT1G07610.1	2341447	2342148
chr1	AT1G07615.1	2342198	2344314
chr1	AT1G07620.4	2344390	2346430
chr1	AT1G07620.3	2344390	2346862
chr1	AT1G07620.2	2344390	2346866
chr1	AT1G07620.1	2344390	2346889
chr1	AT1G07630.1	2348915	2351799
chr1	AT1G07640.1	2353031	2355987
chr1	AT1G07640.3	2353031	2356413
chr1	AT1G07640.2	2353052	2355987
chr1	AT1G07650.1	2359111	2366736
chr1	AT1G07650.3	2359539	2366609
chr1	AT1G07650.2	2359565	2366609
chr1	AT1G07650.4	2359673	2363967
chr1	AT1G07645.1	2367437	2368436
chr1	AT1G07660.1	2368833	2369735
chr1	AT1G07660.2	2368837	2369734
chr1	AT1G07670.1	2370020	2374607
chr1	AT1G07670.2	2370052	2374439
chr1	AT1G07680.1	2376012	2377186
chr1	AT1G07690.3	2377976	2379207
chr1	AT1G07690.2	2377976	2379207
chr1	AT1G07690.4	2378027	2379000
chr1	AT1G07690.1	2378027	2379000
chr1	AT1G07690.5	2378054	2379180
chr1	AT1G07700.1	2379595	2381390
chr1	AT1G07700.2	2379595	2381390
chr1	AT1G07700.4	2379623	2381379
chr1	AT1G07700.3	2379647	2381362
chr1	AT1G07705.2	2381555	2386157
chr1	AT1G07705.1	2381615	2386092
chr1	AT1G07710.1	2386164	2388350
chr1	AT1G07710.2	2386275	2388119
chr1	AT1G07720.2	2390531	2392628
chr1	AT1G07720.1	2390655	2392500
chr1	AT1G07725.1	2394801	2397272
chr1	AT1G07740.1	2397442	2400508
chr1	AT1G07730.2	2397527	2398696
chr1	AT1G07745.4	2400589	2402896
chr1	AT1G07745.2	2400589	2402915
chr1	AT1G07745.3	2400589	2402915
chr1	AT1G07745.5	2400609	2402915
chr1	AT1G07745.1	2400609	2402942
chr1	AT1G07747.1	2403558	2403845
chr1	AT1G07750.1	2403992	2406049
chr1	AT1G07770.1	2407411	2409791
chr1	AT1G07770.3	2408199	2409649
chr1	AT1G07770.2	2408203	2409580
chr1	AT1G07780.5	2409865	2412677
chr1	AT1G07780.2	2409867	2412773
chr1	AT1G07780.1	2409867	2412773
chr1	AT1G07780.6	2409882	2412777
chr1	AT1G07780.3	2409882	2412777
chr1	AT1G07780.7	2409884	2412704
chr1	AT1G07780.10	2410102	2412683
chr1	AT1G07780.8	2410102	2412683
chr1	AT1G07780.9	2410102	2412683
chr1	AT1G07780.13	2410108	2412677
chr1	AT1G07780.11	2410108	2412677
chr1	AT1G07780.12	2410108	2412677
chr1	AT1G07780.4	2410120	2412675
chr1	AT1G07790.1	2412938	2413790
chr1	AT1G07795.1	2414143	2414967
chr1	AT1G07810.1	2416178	2420829
chr1	AT1G07820.1	2421089	2422066
chr1	AT1G07820.2	2421089	2422066
chr1	AT1G07830.1	2422126	2423803
chr1	AT1G07840.1	2424045	2426728
chr1	AT1G07840.3	2424054	2426676
chr1	AT1G07840.2	2424064	2426676
chr1	AT1G07850.1	2426705	2429225
chr1	AT1G07870.2	2428773	2432057
chr1	AT1G07870.1	2429637	2432091
chr1	AT1G07860.1	2428911	2429431
chr1	AT1G07880.1	2433896	2435858
chr1	AT1G07880.2	2433896	2435858
chr1	AT1G07885.2	2435858	2436861
chr1	AT1G07885.1	2436259	2436861
chr1	AT1G07890.1	2437281	2439665
chr1	AT1G07890.6	2437330	2439665
chr1	AT1G07890.2	2437437	2439665
chr1	AT1G07890.5	2437478	2439665
chr1	AT1G07890.7	2437478	2439665
chr1	AT1G07890.4	2437478	2439665
chr1	AT1G07890.8	2437532	2439665
chr1	AT1G07890.3	2437725	2439665
chr1	AT1G07900.1	2442570	2443746
chr1	AT1G07902.1	2443918	2445140
chr1	AT1G07901.1	2443971	2444123
chr1	AT1G07910.1	2445437	2454645
chr1	AT1G07910.2	2446036	2454645
chr1	AT1G07920.1	2454771	2457321
chr1	AT1G07930.1	2458184	2460817
chr1	AT1G07930.2	2458244	2460790
chr1	AT1G07940.3	2462949	2465494
chr1	AT1G07940.4	2462953	2465467
chr1	AT1G07940.2	2462953	2465503
chr1	AT1G07940.1	2462953	2465545
chr1	AT1G07950.1	2465729	2467058
chr1	AT1G07950.2	2465729	2467165
chr1	AT1G07960.3	2467145	2469316
chr1	AT1G07960.1	2467161	2469139
chr1	AT1G07960.2	2467162	2469200
chr1	AT1G07960.4	2467189	2469196
chr1	AT1G07970.1	2469218	2472806
chr1	AT1G07980.2	2473165	2475013
chr1	AT1G07980.1	2473165	2475128
chr1	AT1G07985.1	2475226	2476167
chr1	AT1G07990.1	2476953	2483196
chr1	AT1G07990.2	2476953	2483196
chr1	AT1G08000.2	2483240	2484910
chr1	AT1G08000.1	2483240	2485726
chr1	AT1G08005.1	2485281	2485724
chr1	AT1G08010.1	2485848	2488085
chr1	AT1G08010.3	2485906	2487506
chr1	AT1G08010.2	2485906	2487850
chr1	AT1G08030.1	2489409	2493327
chr1	AT1G08030.2	2489501	2492968
chr1	AT1G08035.1	2494402	2495257
chr1	AT1G08035.2	2494402	2495288
chr1	AT1G08035.3	2494503	2495313
chr1	AT1G08040.1	2495309	2498764
chr1	AT1G08040.3	2495319	2498764
chr1	AT1G08040.2	2495342	2498641
chr1	AT1G08040.4	2495342	2498764
chr1	AT1G08050.1	2498794	2501581
chr1	AT1G08060.1	2501704	2511084
chr1	AT1G08060.2	2501742	2510529
chr1	AT1G08060.3	2501742	2511084
chr1	AT1G08065.1	2511647	2513454
chr1	AT1G08070.2	2514150	2516620
chr1	AT1G08070.1	2514150	2516620
chr1	AT1G08080.1	2516991	2518611
chr1	AT1G08090.1	2524023	2526322
chr1	AT1G08100.1	2527170	2529120
chr1	AT1G08110.1	2535251	2537930
chr1	AT1G08110.3	2535251	2537931
chr1	AT1G08110.2	2535362	2537930
chr1	AT1G08110.4	2535363	2537932
chr1	AT1G08120.1	2538615	2539661
chr1	AT1G08125.2	2539614	2542334
chr1	AT1G08125.3	2539614	2542334
chr1	AT1G08125.1	2539614	2542362
chr1	AT1G08125.4	2539748	2542334
chr1	AT1G08130.1	2542663	2547946
chr1	AT1G08135.1	2548496	2551544
chr1	AT1G08140.1	2551935	2555229
chr1	AT1G08150.1	2556191	2559228
chr1	AT1G08160.1	2559413	2560432
chr1	AT1G08165.1	2561449	2562316
chr1	AT1G08170.1	2562769	2563706
chr1	AT1G08180.1	2564361	2565318
chr1	AT1G08190.1	2567420	2573448
chr1	AT1G08200.1	2573818	2576844
chr1	AT1G08210.1	2576984	2580680
chr1	AT1G08210.2	2577020	2580678
chr1	AT1G08210.4	2577020	2580719
chr1	AT1G08210.3	2577020	2580754
chr1	AT1G08220.1	2581022	2583390
chr1	AT1G08220.2	2581303	2583321
chr1	AT1G08230.3	2583594	2586804
chr1	AT1G08230.4	2583644	2586969
chr1	AT1G08230.2	2583644	2586969
chr1	AT1G08230.5	2583644	2586969
chr1	AT1G08230.6	2583647	2586871
chr1	AT1G08250.1	2588776	2590609
chr1	AT1G08260.2	2588854	2606414
chr1	AT1G08260.1	2588854	2606892
chr1	AT1G08270.2	2606269	2607507
chr1	AT1G08270.1	2606926	2607337
chr1	AT1G08280.1	2607877	2609971
chr1	AT1G08290.1	2609996	2613377
chr1	AT1G08300.1	2614774	2618823
chr1	AT1G08300.3	2614958	2618526
chr1	AT1G08300.2	2614958	2618526
chr1	AT1G08310.3	2618647	2620157
chr1	AT1G08310.1	2618647	2620452
chr1	AT1G08310.2	2618647	2620452
chr1	AT1G08315.1	2620335	2621545
chr1	AT1G08320.2	2621860	2627880
chr1	AT1G08320.4	2621860	2628594
chr1	AT1G08320.1	2621879	2627928
chr1	AT1G08320.5	2621904	2626212
chr1	AT1G08320.3	2621904	2627721
chr1	AT1G08340.1	2630891	2632871
chr1	AT1G08350.1	2632810	2635842
chr1	AT1G08350.2	2632810	2635852
chr1	AT1G08350.3	2632970	2635842
chr1	AT1G08350.4	2633354	2635866
chr1	AT1G08360.1	2635939	2638004
chr1	AT1G08370.1	2638037	2640663
chr1	AT1G08380.1	2640803	2641934
chr1	AT1G08390.1	2642072	2643285
chr1	AT1G08390.2	2642212	2643285
chr1	AT1G08400.1	2643019	2646048
chr1	AT1G08410.1	2646144	2649440
chr1	AT1G08420.1	2649459	2657110
chr1	AT1G08420.2	2649537	2657120
chr1	AT1G08430.1	2658602	2661310
chr1	AT1G08440.1	2662967	2665584
chr1	AT1G08450.3	2667798	2671892
chr1	AT1G08450.1	2667825	2671957
chr1	AT1G08450.2	2667839	2671825
chr1	AT1G08460.2	2672198	2674721
chr1	AT1G08460.1	2672198	2674721
chr1	AT1G08465.1	2675813	2679824
chr1	AT1G08470.1	2682058	2684171
chr1	AT1G08480.1	2684176	2685702
chr1	AT1G08490.1	2685659	2688658
chr1	AT1G08500.1	2688880	2690250
chr1	AT1G08510.1	2691062	2694547
chr1	AT1G08520.1	2696381	2701022
chr1	AT1G08530.1	2700981	2703162
chr1	AT1G08530.2	2701085	2703152
chr1	AT1G08530.3	2701085	2703152
chr1	AT1G08540.1	2703295	2706860
chr1	AT1G08550.1	2706868	2709988
chr1	AT1G08550.3	2706868	2709988
chr1	AT1G08550.2	2707109	2709531
chr1	AT1G08560.1	2709525	2711000
chr1	AT1G08570.1	2712694	2714833
chr1	AT1G08570.3	2712883	2714733
chr1	AT1G08570.2	2712892	2714734
chr1	AT1G08570.4	2712930	2714733
chr1	AT1G08580.1	2714994	2716532
chr1	AT1G08590.1	2718538	2722280
chr1	AT1G08600.3	2723677	2733613
chr1	AT1G08600.2	2723824	2733613
chr1	AT1G08600.1	2723824	2733613
chr1	AT1G08600.4	2723824	2733613
chr1	AT1G08610.1	2733596	2735819
chr1	AT1G08620.2	2736656	2743881
chr1	AT1G08620.3	2736836	2743724
chr1	AT1G08620.4	2736854	2743767
chr1	AT1G08620.1	2736854	2743881
chr1	AT1G08630.4	2743761	2746526
chr1	AT1G08630.3	2743761	2746740
chr1	AT1G08630.1	2743761	2747243
chr1	AT1G08630.7	2743761	2747936
chr1	AT1G08630.6	2743761	2747936
chr1	AT1G08630.2	2743761	2747967
chr1	AT1G08630.5	2743761	2747967
chr1	AT1G08640.1	2748361	2751620
chr1	AT1G08645.1	2751813	2752595
chr1	AT1G08650.1	2752124	2753809
chr1	AT1G08650.2	2752154	2753698
chr1	AT1G08660.2	2756904	2759889
chr1	AT1G08660.1	2756904	2759889
chr1	AT1G08660.3	2756916	2759279
chr1	AT1G08670.1	2760183	2761599
chr1	AT1G08670.2	2760183	2761599
chr1	AT1G08680.4	2762584	2768598
chr1	AT1G08680.1	2762589	2768967
chr1	AT1G08680.3	2762590	2768967
chr1	AT1G08680.2	2762590	2768967
chr1	AT1G08680.5	2762590	2768967
chr1	AT1G08695.1	2768965	2769508
chr1	AT1G08700.1	2769615	2771477
chr1	AT1G08710.1	2771620	2773531
chr1	AT1G08710.2	2771620	2773531
chr1	AT1G08720.2	2773941	2779308
chr1	AT1G08720.1	2773941	2779308
chr1	AT1G08730.2	2779438	2788477
chr1	AT1G08730.1	2779963	2788447
chr1	AT1G08750.1	2801042	2804537
chr1	AT1G08750.3	2801043	2804711
chr1	AT1G08750.2	2801078	2804537
chr1	AT1G08760.1	2805044	2808623
chr1	AT1G08770.1	2808760	2809775
chr1	AT1G08780.1	2809778	2811313
chr1	AT1G08790.1	2811989	2812782
chr1	AT1G08800.1	2812818	2818071
chr1	AT1G08800.2	2812818	2818071
chr1	AT1G08800.3	2813053	2817639
chr1	AT1G08800.4	2813055	2817639
chr1	AT1G08810.2	2819065	2820478
chr1	AT1G08810.1	2819065	2820478
chr1	AT1G08810.3	2819068	2820020
chr1	AT1G08820.5	2821354	2825481
chr1	AT1G08820.3	2821354	2825481
chr1	AT1G08820.4	2821354	2825481
chr1	AT1G08820.2	2821354	2825481
chr1	AT1G08820.1	2821552	2825275
chr1	AT1G08830.1	2827060	2829315
chr1	AT1G08830.2	2827118	2829315
chr1	AT1G08840.2	2829105	2838469
chr1	AT1G08840.3	2829579	2838851
chr1	AT1G08840.4	2829579	2838854
chr1	AT1G08840.1	2829579	2838855
chr1	AT1G08840.5	2831419	2838469
chr1	AT1G08845.2	2838789	2840955
chr1	AT1G08845.1	2839052	2841134
chr1	AT1G08845.3	2839784	2841095
chr1	AT1G08860.1	2841969	2846350
chr1	AT1G08880.1	2846894	2848100
chr1	AT1G08890.1	2848149	2852270
chr1	AT1G08900.2	2852363	2855933
chr1	AT1G08900.4	2852373	2855894
chr1	AT1G08900.1	2852454	2855779
chr1	AT1G08900.5	2852460	2855940
chr1	AT1G08900.3	2852460	2855941
chr1	AT1G08910.1	2856162	2861170
chr1	AT1G08920.1	2867203	2870745
chr1	AT1G08920.2	2867259	2870656
chr1	AT1G08920.3	2867271	2870230
chr1	AT1G08930.1	2873300	2877261
chr1	AT1G08930.2	2873465	2877270
chr1	AT1G08940.1	2877430	2879169
chr1	AT1G08960.1	2879506	2882234
chr1	AT1G08970.2	2882491	2884342
chr1	AT1G08970.1	2882497	2884053
chr1	AT1G08970.3	2882524	2884267
chr1	AT1G08970.4	2882543	2884337
chr1	AT1G08980.1	2884351	2886621
chr1	AT1G08985.1	2887245	2887706
chr1	AT1G08990.1	2888427	2890965
chr1	AT1G09000.2	2891019	2894395
chr1	AT1G09000.1	2891021	2895182
chr1	AT1G09010.1	2895166	2899446
chr1	AT1G09020.1	2899776	2904862
chr1	AT1G09030.1	2908611	2909032
chr1	AT1G09040.1	2911250	2915406
chr1	AT1G09050.1	2916968	2921111
chr1	AT1G09050.2	2918010	2920919
chr1	AT1G09060.3	2921064	2925325
chr1	AT1G09060.4	2921064	2925756
chr1	AT1G09060.2	2921064	2925821
chr1	AT1G09060.1	2921064	2925826
chr1	AT1G09070.1	2927502	2929107
chr1	AT1G09080.1	2929217	2931841
chr1	AT1G09080.2	2929217	2931850
chr1	AT1G09090.1	2932739	2936586
chr1	AT1G09090.2	2932739	2936586
chr1	AT1G09100.1	2936528	2939363
chr1	AT1G09130.1	2939568	2942345
chr1	AT1G09130.3	2939577	2942288
chr1	AT1G09130.2	2939836	2942267
chr1	AT1G09140.1	2942538	2945976
chr1	AT1G09140.2	2942538	2945976
chr1	AT1G09140.3	2942538	2945976
chr1	AT1G09150.1	2946030	2949159
chr1	AT1G09155.1	2949621	2950989
chr1	AT1G09157.1	2951635	2952490
chr1	AT1G09160.1	2952597	2955745
chr1	AT1G09160.2	2952597	2955745
chr1	AT1G09170.2	2956261	2962499
chr1	AT1G09170.4	2956261	2962499
chr1	AT1G09170.3	2956261	2962499
chr1	AT1G09170.5	2956282	2962546
chr1	AT1G09170.6	2956333	2962207
chr1	AT1G09170.7	2956333	2962207
chr1	AT1G09170.1	2956589	2962370
chr1	AT1G09170.8	2957906	2962305
chr1	AT1G09176.1	2964015	2964727
chr1	AT1G09180.1	2965023	2965972
chr1	AT1G09190.1	2966120	2967733
chr1	AT1G09195.15	2967940	2971457
chr1	AT1G09195.11	2967940	2971498
chr1	AT1G09195.1	2967940	2971530
chr1	AT1G09195.13	2967940	2971530
chr1	AT1G09195.12	2967940	2971530
chr1	AT1G09195.2	2967940	2971530
chr1	AT1G09195.14	2967940	2971537
chr1	AT1G09195.6	2967940	2971541
chr1	AT1G09195.9	2967940	2971541
chr1	AT1G09195.3	2967940	2971541
chr1	AT1G09195.8	2967940	2971541
chr1	AT1G09195.7	2967940	2971541
chr1	AT1G09195.4	2967940	2971568
chr1	AT1G09195.10	2967940	2971568
chr1	AT1G09195.5	2967940	2971568
chr1	AT1G09200.1	2971571	2972334
chr1	AT1G09210.1	2972638	2977002
chr1	AT1G09220.1	2977792	2979466
chr1	AT1G09230.2	2979511	2982219
chr1	AT1G09230.1	2979511	2982713
chr1	AT1G09230.3	2979801	2982713
chr1	AT1G09240.1	2984829	2986231
chr1	AT1G09245.1	2986874	2987393
chr1	AT1G09250.1	2989141	2990427
chr1	AT1G09260.1	2993381	2993820
chr1	AT1G09270.1	2994331	2998222
chr1	AT1G09270.2	2994331	2998222
chr1	AT1G09270.3	2994414	2998222
chr1	AT1G09280.1	2998100	3001362
chr1	AT1G09290.1	3001439	3003762
chr1	AT1G09300.2	3003495	3008213
chr1	AT1G09300.1	3003763	3008381
chr1	AT1G09310.1	3008910	3009898
chr1	AT1G09320.1	3009890	3012407
chr1	AT1G09330.2	3012739	3015255
chr1	AT1G09330.1	3012739	3015255
chr1	AT1G09340.2	3015237	3018338
chr1	AT1G09340.1	3015241	3018542
chr1	AT1G09350.1	3019639	3021443
chr1	AT1G09350.2	3020221	3021441
chr1	AT1G09360.1	3021802	3022368
chr1	AT1G09370.1	3024877	3025539
chr1	AT1G09380.1	3026062	3029549
chr1	AT1G09390.1	3031046	3033582
chr1	AT1G09400.1	3033512	3035036
chr1	AT1G09400.2	3033676	3035396
chr1	AT1G09410.1	3035400	3037687
chr1	AT1G09415.1	3037754	3038408
chr1	AT1G09420.1	3038462	3041819
chr1	AT1G09420.2	3038469	3041873
chr1	AT1G09430.1	3041996	3045541
chr1	AT1G09440.1	3045259	3047893
chr1	AT1G09440.2	3045513	3048006
chr1	AT1G09450.1	3048966	3053163
chr1	AT1G09460.1	3053698	3055360
chr1	AT1G09470.1	3055231	3056997
chr1	AT1G09470.2	3055236	3057543
chr1	AT1G09470.3	3055391	3057543
chr1	AT1G09480.1	3057975	3060757
chr1	AT1G09480.2	3058395	3060757
chr1	AT1G09483.1	3061170	3061743
chr1	AT1G09490.2	3063936	3065949
chr1	AT1G09490.1	3063936	3065949
chr1	AT1G09500.1	3066674	3068790
chr1	AT1G09500.2	3066699	3068796
chr1	AT1G09500.3	3066753	3068332
chr1	AT1G09510.1	3069357	3070910
chr1	AT1G09520.1	3070915	3072074
chr1	AT1G09530.1	3075768	3079654
chr1	AT1G09530.2	3075768	3079654
chr1	AT1G09530.3	3075768	3079654
chr1	AT1G09530.6	3076401	3079544
chr1	AT1G09530.4	3076401	3079544
chr1	AT1G09530.5	3076401	3079544
chr1	AT1G09540.1	3086101	3087914
chr1	AT1G09550.1	3089576	3092327
chr1	AT1G09560.1	3093644	3094954
chr1	AT1G09570.1	3095160	3100819
chr1	AT1G09570.4	3095203	3099830
chr1	AT1G09570.3	3095203	3099830
chr1	AT1G09570.5	3095208	3100695
chr1	AT1G09570.6	3095208	3100819
chr1	AT1G09570.2	3095256	3100357
chr1	AT1G09575.1	3101149	3103176
chr1	AT1G09575.2	3101604	3103677
chr1	AT1G09580.1	3104492	3106366
chr1	AT1G09590.1	3106367	3107801
chr1	AT1G09600.1	3107896	3111552
chr1	AT1G09610.1	3111694	3112873
chr1	AT1G09620.1	3112778	3116699
chr1	AT1G09625.1	3117137	3117567
chr1	AT1G09630.1	3118155	3119815
chr1	AT1G09640.1	3119739	3122542
chr1	AT1G09640.2	3119967	3122324
chr1	AT1G09645.1	3122926	3124667
chr1	AT1G09650.1	3125175	3127284
chr1	AT1G09660.1	3127762	3131094
chr1	AT1G09660.3	3127770	3131094
chr1	AT1G09660.2	3127770	3131094
chr1	AT1G09665.1	3133008	3133674
chr1	AT1G09680.1	3133885	3135976
chr1	AT1G09690.1	3136188	3137684
chr1	AT1G09700.1	3137649	3140353
chr1	AT1G09700.2	3137763	3140353
chr1	AT1G09710.3	3140862	3144381
chr1	AT1G09710.1	3140862	3144381
chr1	AT1G09710.2	3140868	3144262
chr1	AT1G09710.4	3140868	3144367
chr1	AT1G09710.5	3141227	3144347
chr1	AT1G09720.1	3144438	3147303
chr1	AT1G09730.2	3147637	3154404
chr1	AT1G09730.1	3147667	3154380
chr1	AT1G09740.1	3154390	3156376
chr1	AT1G09740.2	3154415	3156300
chr1	AT1G09750.1	3157501	3159148
chr1	AT1G09760.1	3159125	3161692
chr1	AT1G09770.1	3161832	3165616
chr1	AT1G09780.1	3165370	3167924
chr1	AT1G09790.2	3168434	3171018
chr1	AT1G09790.1	3168482	3170819
chr1	AT1G09794.1	3171905	3173510
chr1	AT1G09795.1	3173534	3176910
chr1	AT1G09800.1	3176883	3180734
chr1	AT1G09800.2	3177121	3180734
chr1	AT1G09810.2	3180926	3182999
chr1	AT1G09810.1	3180926	3184224
chr1	AT1G09810.3	3180936	3184224
chr1	AT1G09812.1	3187442	3188854
chr1	AT1G09815.1	3189301	3190242
chr1	AT1G09820.1	3190254	3192488
chr1	AT1G09830.1	3192568	3195044
chr1	AT1G09840.3	3195719	3200058
chr1	AT1G09840.8	3195719	3200403
chr1	AT1G09840.1	3195719	3200403
chr1	AT1G09840.4	3195719	3200403
chr1	AT1G09840.7	3195719	3200403
chr1	AT1G09840.10	3195824	3199736
chr1	AT1G09840.2	3195824	3200254
chr1	AT1G09840.9	3195824	3200291
chr1	AT1G09840.11	3195827	3198972
chr1	AT1G09840.5	3195827	3199992
chr1	AT1G09840.6	3195827	3200034
chr1	AT1G09850.1	3201685	3204150
chr1	AT1G09860.1	3204016	3205411
chr1	AT1G09870.1	3205579	3208714
chr1	AT1G09880.2	3208712	3212272
chr1	AT1G09880.3	3208789	3213468
chr1	AT1G09880.1	3208799	3211653
chr1	AT1G09880.4	3208828	3211942
chr1	AT1G09890.3	3214049	3217603
chr1	AT1G09890.4	3214049	3217603
chr1	AT1G09890.2	3214049	3217603
chr1	AT1G09890.5	3214063	3217570
chr1	AT1G09890.1	3214237	3217538
chr1	AT1G09900.1	3218133	3219929
chr1	AT1G09910.3	3220035	3224251
chr1	AT1G09910.1	3220035	3224541
chr1	AT1G09910.2	3220035	3224541
chr1	AT1G09920.1	3224684	3227083
chr1	AT1G09930.1	3227490	3230257
chr1	AT1G09932.2	3230450	3233109
chr1	AT1G09932.3	3230450	3233188
chr1	AT1G09932.4	3230450	3233188
chr1	AT1G09932.1	3230450	3233259
chr1	AT1G09935.1	3233924	3235530
chr1	AT1G09935.2	3233967	3235530
chr1	AT1G09940.1	3236908	3239554
chr1	AT1G09950.1	3240531	3241863
chr1	AT1G09960.1	3243986	3247216
chr1	AT1G09970.1	3252098	3255782
chr1	AT1G09970.2	3252317	3255654
chr1	AT1G09980.3	3256189	3261699
chr1	AT1G09980.1	3256224	3261741
chr1	AT1G09980.2	3256245	3261614
chr1	AT1G09995.3	3262222	3263621
chr1	AT1G09995.2	3262222	3263621
chr1	AT1G09995.4	3262255	3263628
chr1	AT1G09995.1	3262257	3263642
chr1	AT1G09995.5	3262265	3263612
chr1	AT1G10000.1	3263850	3265176
chr1	AT1G10010.2	3265886	3268823
chr1	AT1G10010.1	3265976	3268726
chr1	AT1G10020.1	3269539	3272110
chr1	AT1G10030.1	3273753	3275953
chr1	AT1G10040.1	3275891	3278779
chr1	AT1G10040.2	3275919	3278697
chr1	AT1G10050.2	3278792	3283631
chr1	AT1G10050.3	3279006	3283580
chr1	AT1G10050.1	3279270	3283482
chr1	AT1G10060.5	3284073	3287292
chr1	AT1G10060.4	3284073	3287292
chr1	AT1G10060.6	3284110	3287163
chr1	AT1G10060.7	3284239	3287195
chr1	AT1G10060.1	3284239	3287286
chr1	AT1G10060.2	3284239	3287286
chr1	AT1G10060.3	3284537	3287107
chr1	AT1G10070.1	3288087	3290471
chr1	AT1G10070.2	3288087	3290471
chr1	AT1G10070.3	3288087	3290471
chr1	AT1G10090.1	3290311	3296198
chr1	AT1G10095.2	3296516	3300516
chr1	AT1G10095.4	3297324	3300515
chr1	AT1G10095.1	3297324	3300516
chr1	AT1G10095.3	3297324	3300516
chr1	AT1G10100.1	3300697	3301489
chr1	AT1G10110.1	3302564	3303938
chr1	AT1G10120.1	3304039	3306956
chr1	AT1G10120.2	3304228	3306907
chr1	AT1G10130.1	3310930	3322269
chr1	AT1G10140.1	3322554	3323735
chr1	AT1G10150.1	3325799	3327614
chr1	AT1G10155.1	3325825	3328448
chr1	AT1G10170.2	3333504	3338157
chr1	AT1G10170.3	3333518	3337491
chr1	AT1G10170.4	3333595	3338084
chr1	AT1G10170.1	3333595	3338188
chr1	AT1G10180.1	3338185	3341628
chr1	AT1G10190.1	3343686	3345632
chr1	AT1G10200.2	3346383	3348132
chr1	AT1G10200.1	3346390	3348139
chr1	AT1G10210.1	3349082	3351180
chr1	AT1G10210.3	3349219	3351180
chr1	AT1G10210.2	3349220	3351180
chr1	AT1G10220.1	3351923	3353122
chr1	AT1G10220.2	3351929	3353108
chr1	AT1G10225.1	3354243	3354856
chr1	AT1G10230.1	3355675	3356151
chr1	AT1G10240.1	3356627	3359853
chr1	AT1G10240.2	3356627	3359853
chr1	AT1G10250.1	3360087	3360508
chr1	AT1G10270.1	3363432	3366493
chr1	AT1G10280.1	3366493	3369125
chr1	AT1G10290.1	3370402	3377463
chr1	AT1G10300.2	3377878	3380226
chr1	AT1G10300.1	3378142	3380226
chr1	AT1G10300.3	3378142	3380414
chr1	AT1G10310.1	3381447	3384003
chr1	AT1G10320.2	3384118	3388376
chr1	AT1G10320.1	3384164	3388373
chr1	AT1G10330.1	3388599	3390150
chr1	AT1G10340.2	3390322	3392524
chr1	AT1G10340.1	3390322	3392633
chr1	AT1G10350.1	3392943	3395181
chr1	AT1G10360.1	3395551	3396953
chr1	AT1G10370.1	3396883	3398358
chr1	AT1G10380.2	3400554	3402352
chr1	AT1G10380.1	3400560	3402420
chr1	AT1G10385.1	3403132	3405920
chr1	AT1G10390.1	3406956	3412874
chr1	AT1G10390.2	3406956	3412874
chr1	AT1G10390.3	3407024	3412838
chr1	AT1G10395.1	3412474	3412742
chr1	AT1G10400.1	3414823	3416474
chr1	AT1G10410.1	3416430	3419691
chr1	AT1G10417.3	3424186	3427366
chr1	AT1G10417.4	3424186	3427457
chr1	AT1G10417.1	3424186	3427521
chr1	AT1G10417.2	3424186	3427531
chr1	AT1G10430.1	3428478	3430636
chr1	AT1G10430.2	3428478	3430924
chr1	AT1G10450.2	3431764	3438370
chr1	AT1G10450.1	3431764	3438370
chr1	AT1G10450.3	3432160	3437979
chr1	AT1G10455.1	3438555	3439013
chr1	AT1G10460.1	3439030	3440359
chr1	AT1G10470.1	3441988	3444360
chr1	AT1G10470.2	3442327	3443957
chr1	AT1G10470.3	3442327	3443957
chr1	AT1G10480.1	3449567	3451226
chr1	AT1G10490.1	3453191	3460620
chr1	AT1G10490.2	3453228	3459925
chr1	AT1G10500.1	3460000	3461485
chr1	AT1G10510.1	3461635	3465786
chr1	AT1G10520.1	3465926	3469455
chr1	AT1G10520.2	3465926	3469455
chr1	AT1G10522.1	3469512	3471488
chr1	AT1G10522.2	3469580	3471483
chr1	AT1G10530.1	3471456	3472674
chr1	AT1G10540.2	3474858	3477945
chr1	AT1G10540.1	3474864	3478028
chr1	AT1G10550.1	3479066	3481041
[truncated: 46,359 more rows]
