# Supplementary material for: Genome-Wide Identification and Characterization of Calcium Metabolism Related Gene Families in Arabidopsis thaliana and Their Regulation by Bacillus amyloliquefaciens Under High Calcium Stress
Source: Front Plant Sci. 2021 Aug 11;12:707496. doi: 10.3389/fpls.2021.707496 (PMC8387222; doi:10.3389/fpls.2021.707496)
Supplement: Supplementary Table 8 — The detailed information of pathways enriched in the 102 genes in calcium-related gene families. [file Table_8.xlsx]

## Sheet: go
	ONTOLOGY	ID	Description	GeneRatio	BgRatio	pvalue	p.adjust	qvalue	geneID	Count
GO:0018105	BP	GO:0018105	peptidyl-serine phosphorylation	32/90	95/21845	1.50427e-54	2.82446e-52	1.62278e-52	AT1G18890/AT1G35670/AT1G50700/AT1G61950/AT1G74740/AT2G17290/AT2G17890/AT2G31500/AT2G35890/AT2G38910/AT2G41860/AT3G10660/AT3G20410/AT3G51850/AT3G57530/AT4G04695/AT4G04700/AT4G04710/AT4G04720/AT4G04740/AT4G09570/AT4G21940/AT4G23650/AT4G35310/AT4G36070/AT5G04870/AT5G12180/AT5G12480/AT5G19360/AT5G19450/AT5G23580/AT5G66210	32
GO:0018209	BP	GO:0018209	peptidyl-serine modification	32/90	96/21845	2.25057e-54	2.82446e-52	1.62278e-52	AT1G18890/AT1G35670/AT1G50700/AT1G61950/AT1G74740/AT2G17290/AT2G17890/AT2G31500/AT2G35890/AT2G38910/AT2G41860/AT3G10660/AT3G20410/AT3G51850/AT3G57530/AT4G04695/AT4G04700/AT4G04710/AT4G04720/AT4G04740/AT4G09570/AT4G21940/AT4G23650/AT4G35310/AT4G36070/AT5G04870/AT5G12180/AT5G12480/AT5G19360/AT5G19450/AT5G23580/AT5G66210	32
GO:0046777	BP	GO:0046777	protein autophosphorylation	33/90	192/21845	2.1995e-45	1.84024e-43	1.0573e-43	AT1G18890/AT1G35670/AT1G50700/AT1G61950/AT1G74740/AT2G17290/AT2G17890/AT2G31500/AT2G35890/AT2G38910/AT2G41860/AT3G10660/AT3G20410/AT3G51850/AT3G57530/AT4G04695/AT4G04700/AT4G04710/AT4G04720/AT4G04740/AT4G09570/AT4G21940/AT4G23650/AT4G24400/AT4G35310/AT4G36070/AT5G04870/AT5G12180/AT5G12480/AT5G19360/AT5G19450/AT5G23580/AT5G66210	33
GO:0035556	BP	GO:0035556	intracellular signal transduction	37/90	463/21845	2.52241e-38	1.58281e-36	9.09397e-37	AT1G18890/AT1G30270/AT1G35670/AT1G50700/AT1G61950/AT1G74740/AT2G17290/AT2G17890/AT2G31500/AT2G35890/AT2G38910/AT2G41860/AT3G10660/AT3G20410/AT3G51850/AT3G57530/AT4G04695/AT4G04700/AT4G04710/AT4G04720/AT4G04740/AT4G09570/AT4G21940/AT4G23650/AT4G24400/AT4G35310/AT4G36070/AT5G04870/AT5G12180/AT5G12480/AT5G15410/AT5G19360/AT5G19450/AT5G21326/AT5G23580/AT5G35410/AT5G66210	37
GO:0018193	BP	GO:0018193	peptidyl-amino acid modification	32/90	380/21845	1.28229e-33	6.4371e-32	3.6984e-32	AT1G18890/AT1G35670/AT1G50700/AT1G61950/AT1G74740/AT2G17290/AT2G17890/AT2G31500/AT2G35890/AT2G38910/AT2G41860/AT3G10660/AT3G20410/AT3G51850/AT3G57530/AT4G04695/AT4G04700/AT4G04710/AT4G04720/AT4G04740/AT4G09570/AT4G21940/AT4G23650/AT4G35310/AT4G36070/AT5G04870/AT5G12180/AT5G12480/AT5G19360/AT5G19450/AT5G23580/AT5G66210	32
GO:0080142	BP	GO:0080142	regulation of salicylic acid biosynthetic process	7/90	11/21845	5.17025e-15	2.16289e-13	1.24267e-13	AT1G73805/AT2G18750/AT2G24300/AT4G25800/AT5G26920/AT5G57580/AT5G62570	7
GO:0009697	BP	GO:0009697	salicylic acid biosynthetic process	7/90	18/21845	4.87109e-13	1.74663e-11	1.00352e-11	AT1G73805/AT2G18750/AT2G24300/AT4G25800/AT5G26920/AT5G57580/AT5G62570	7
GO:0010337	BP	GO:0010337	regulation of salicylic acid metabolic process	7/90	19/21845	7.68692e-13	2.41177e-11	1.38567e-11	AT1G73805/AT2G18750/AT2G24300/AT4G25800/AT5G26920/AT5G57580/AT5G62570	7
GO:0017000	BP	GO:0017000	antibiotic biosynthetic process	7/90	30/21845	2.99399e-11	8.34989e-10	4.79738e-10	AT1G73805/AT2G18750/AT2G24300/AT4G25800/AT5G26920/AT5G57580/AT5G62570	7
GO:0046189	BP	GO:0046189	phenol-containing compound biosynthetic process	7/90	31/21845	3.85437e-11	9.67448e-10	5.55841e-10	AT1G73805/AT2G18750/AT2G24300/AT4G25800/AT5G26920/AT5G57580/AT5G62570	7
GO:0009696	BP	GO:0009696	salicylic acid metabolic process	7/90	48/21845	1.01984e-09	2.3271e-08	1.33702e-08	AT1G73805/AT2G18750/AT2G24300/AT4G25800/AT5G26920/AT5G57580/AT5G62570	7
GO:0046885	BP	GO:0046885	regulation of hormone biosynthetic process	7/90	49/21845	1.18586e-09	2.48043e-08	1.42512e-08	AT1G73805/AT2G18750/AT2G24300/AT4G25800/AT5G26920/AT5G57580/AT5G62570	7
GO:0006813	BP	GO:0006813	potassium ion transport	7/90	53/21845	2.09981e-09	4.05424e-08	2.32934e-08	AT1G01140/AT1G35670/AT2G26650/AT2G31500/AT3G02850/AT5G46240/AT5G53130	7
GO:0032350	BP	GO:0032350	regulation of hormone metabolic process	7/90	64/21845	8.15821e-09	1.46265e-07	8.40357e-08	AT1G73805/AT2G18750/AT2G24300/AT4G25800/AT5G26920/AT5G57580/AT5G62570	7
GO:0018958	BP	GO:0018958	phenol-containing compound metabolic process	7/90	65/21845	9.11244e-09	1.52481e-07	8.76073e-08	AT1G73805/AT2G18750/AT2G24300/AT4G25800/AT5G26920/AT5G57580/AT5G62570	7
GO:0042537	BP	GO:0042537	benzene-containing compound metabolic process	7/90	71/21845	1.70628e-08	2.67672e-07	1.53789e-07	AT1G73805/AT2G18750/AT2G24300/AT4G25800/AT5G26920/AT5G57580/AT5G62570	7
GO:0009738	BP	GO:0009738	abscisic acid-activated signaling pathway	9/90	186/21845	7.56044e-08	1.11628e-06	6.4135e-07	AT1G18890/AT1G35670/AT1G74740/AT2G17290/AT3G57530/AT4G09570/AT4G23650/AT5G01810/AT5G23580	9
GO:0010565	BP	GO:0010565	regulation of cellular ketone metabolic process	7/90	94/21845	1.21652e-07	1.69636e-06	9.74636e-07	AT1G73805/AT2G18750/AT2G24300/AT4G25800/AT5G26920/AT5G57580/AT5G62570	7
GO:0022898	BP	GO:0022898	regulation of transmembrane transporter activity	4/90	13/21845	1.87208e-07	2.23758e-06	1.28559e-06	AT1G35670/AT2G17290/AT2G31500/AT4G23650	4
GO:0032409	BP	GO:0032409	regulation of transporter activity	4/90	13/21845	1.87208e-07	2.23758e-06	1.28559e-06	AT1G35670/AT2G17290/AT2G31500/AT4G23650	4
GO:0032412	BP	GO:0032412	regulation of ion transmembrane transporter activity	4/90	13/21845	1.87208e-07	2.23758e-06	1.28559e-06	AT1G35670/AT2G17290/AT2G31500/AT4G23650	4
GO:0071215	BP	GO:0071215	cellular response to abscisic acid stimulus	9/90	215/21845	2.59647e-07	2.83354e-06	1.628e-06	AT1G18890/AT1G35670/AT1G74740/AT2G17290/AT3G57530/AT4G09570/AT4G23650/AT5G01810/AT5G23580	9
GO:0097306	BP	GO:0097306	cellular response to alcohol	9/90	215/21845	2.59647e-07	2.83354e-06	1.628e-06	AT1G18890/AT1G35670/AT1G74740/AT2G17290/AT3G57530/AT4G09570/AT4G23650/AT5G01810/AT5G23580	9
GO:0062012	BP	GO:0062012	regulation of small molecule metabolic process	7/90	112/21845	4.05537e-07	4.24125e-06	2.43678e-06	AT1G73805/AT2G18750/AT2G24300/AT4G25800/AT5G26920/AT5G57580/AT5G62570	7
GO:0030001	BP	GO:0030001	metal ion transport	10/90	301/21845	4.59678e-07	4.61516e-06	2.65161e-06	AT1G01140/AT1G35670/AT2G25090/AT2G26650/AT2G31500/AT3G02850/AT5G14870/AT5G15410/AT5G46240/AT5G53130	10
GO:0016999	BP	GO:0016999	antibiotic metabolic process	7/90	118/21845	5.78516e-07	5.58491e-06	3.20877e-06	AT1G73805/AT2G18750/AT2G24300/AT4G25800/AT5G26920/AT5G57580/AT5G62570	7
GO:0015672	BP	GO:0015672	monovalent inorganic cation transport	8/90	178/21845	7.28441e-07	6.7718e-06	3.8907e-06	AT1G01140/AT1G35670/AT2G25090/AT2G26650/AT2G31500/AT3G02850/AT5G46240/AT5G53130	8
GO:0043269	BP	GO:0043269	regulation of ion transport	5/90	42/21845	8.0017e-07	7.17295e-06	4.12118e-06	AT1G01140/AT1G35670/AT2G17290/AT2G31500/AT4G23650	5
GO:0042180	BP	GO:0042180	cellular ketone metabolic process	7/90	145/21845	2.31536e-06	2.00398e-05	1.15137e-05	AT1G73805/AT2G18750/AT2G24300/AT4G25800/AT5G26920/AT5G57580/AT5G62570	7
GO:0034765	BP	GO:0034765	regulation of ion transmembrane transport	4/90	24/21845	2.68742e-06	2.24848e-05	1.29185e-05	AT1G35670/AT2G17290/AT2G31500/AT4G23650	4
GO:0048588	BP	GO:0048588	developmental cell growth	8/90	219/21845	3.43731e-06	2.78311e-05	1.59902e-05	AT1G15990/AT1G19780/AT1G35670/AT2G26650/AT2G31500/AT5G12180/AT5G14870/AT5G19360	8
GO:0034762	BP	GO:0034762	regulation of transmembrane transport	4/90	27/21845	4.39684e-06	3.38422e-05	1.94438e-05	AT1G35670/AT2G17290/AT2G31500/AT4G23650	4
GO:0009860	BP	GO:0009860	pollen tube growth	7/90	160/21845	4.44938e-06	3.38422e-05	1.94438e-05	AT1G15990/AT1G19780/AT1G35670/AT2G31500/AT5G12180/AT5G14870/AT5G19360	7
GO:0009932	BP	GO:0009932	cell tip growth	7/90	186/21845	1.19318e-05	8.8085e-05	5.06087e-05	AT1G15990/AT1G19780/AT1G35670/AT2G31500/AT5G12180/AT5G14870/AT5G19360	7
GO:0071396	BP	GO:0071396	cellular response to lipid	9/90	347/21845	1.32349e-05	9.49135e-05	5.4532e-05	AT1G18890/AT1G35670/AT1G74740/AT2G17290/AT3G57530/AT4G09570/AT4G23650/AT5G01810/AT5G23580	9
GO:0080092	BP	GO:0080092	regulation of pollen tube growth	4/90	36/21845	1.43455e-05	0.00010002	5.74659e-05	AT1G35670/AT2G31500/AT5G12180/AT5G19360	4
GO:1901617	BP	GO:1901617	organic hydroxy compound biosynthetic process	7/90	196/21845	1.67511e-05	0.000113636	6.5289e-05	AT1G73805/AT2G18750/AT2G24300/AT4G25800/AT5G26920/AT5G57580/AT5G62570	7
GO:0006812	BP	GO:0006812	cation transport	10/90	453/21845	1.73312e-05	0.000114477	6.57722e-05	AT1G01140/AT1G35670/AT2G25090/AT2G26650/AT2G31500/AT3G02850/AT5G14870/AT5G15410/AT5G46240/AT5G53130	10
GO:0042446	BP	GO:0042446	hormone biosynthetic process	7/90	201/21845	1.97059e-05	0.000126825	7.28667e-05	AT1G73805/AT2G18750/AT2G24300/AT4G25800/AT5G26920/AT5G57580/AT5G62570	7
GO:0010769	BP	GO:0010769	regulation of cell morphogenesis involved in differentiation	4/90	40/21845	2.19785e-05	0.000134552	7.73058e-05	AT1G35670/AT2G31500/AT5G12180/AT5G19360	4
GO:0060284	BP	GO:0060284	regulation of cell development	4/90	40/21845	2.19785e-05	0.000134552	7.73058e-05	AT1G35670/AT2G31500/AT5G12180/AT5G19360	4
GO:0048868	BP	GO:0048868	pollen tube development	7/90	217/21845	3.2195e-05	0.000192403	0.000110544	AT1G15990/AT1G19780/AT1G35670/AT2G31500/AT5G12180/AT5G14870/AT5G19360	7
GO:0010959	BP	GO:0010959	regulation of metal ion transport	3/90	20/21845	7.32763e-05	0.000427729	0.000245749	AT1G01140/AT1G35670/AT2G31500	3
GO:0048468	BP	GO:0048468	cell development	8/90	337/21845	7.62789e-05	0.000428364	0.000246114	AT1G15990/AT1G19780/AT1G35670/AT2G26650/AT2G31500/AT5G12180/AT5G14870/AT5G19360	8
GO:0072330	BP	GO:0072330	monocarboxylic acid biosynthetic process	7/90	249/21845	7.67983e-05	0.000428364	0.000246114	AT1G73805/AT2G18750/AT2G24300/AT4G25800/AT5G26920/AT5G57580/AT5G62570	7
GO:0000904	BP	GO:0000904	cell morphogenesis involved in differentiation	7/90	255/21845	8.91192e-05	0.000486281	0.00027939	AT1G15990/AT1G19780/AT1G35670/AT2G31500/AT5G12180/AT5G14870/AT5G19360	7
GO:0071229	BP	GO:0071229	cellular response to acid chemical	9/90	452/21845	0.000103024	0.000550194	0.000316111	AT1G18890/AT1G35670/AT1G74740/AT2G17290/AT3G57530/AT4G09570/AT4G23650/AT5G01810/AT5G23580	9
GO:0051049	BP	GO:0051049	regulation of transport	5/90	117/21845	0.000123652	0.000646595	0.000371497	AT1G01140/AT1G35670/AT2G17290/AT2G31500/AT4G23650	5
GO:0010817	BP	GO:0010817	regulation of hormone levels	8/90	375/21845	0.000159318	0.000816096	0.000468883	AT1G73805/AT2G18750/AT2G24300/AT4G25800/AT4G30960/AT5G26920/AT5G57580/AT5G62570	8
GO:0042445	BP	GO:0042445	hormone metabolic process	7/90	285/21845	0.000177309	0.000890092	0.000511397	AT1G73805/AT2G18750/AT2G24300/AT4G25800/AT5G26920/AT5G57580/AT5G62570	7
GO:0060560	BP	GO:0060560	developmental growth involved in morphogenesis	8/90	383/21845	0.000183951	0.000905326	0.00052015	AT1G15990/AT1G19780/AT1G35670/AT2G26650/AT2G31500/AT5G12180/AT5G14870/AT5G19360	8
GO:0051510	BP	GO:0051510	regulation of unidimensional cell growth	4/90	72/21845	0.000223768	0.00108011	0.000620572	AT1G35670/AT2G31500/AT5G12180/AT5G19360	4
GO:0045595	BP	GO:0045595	regulation of cell differentiation	4/90	73/21845	0.000236	0.00111766	0.000642144	AT1G35670/AT2G31500/AT5G12180/AT5G19360	4
GO:0009856	BP	GO:0009856	pollination	7/90	301/21845	0.000247447	0.00112926	0.000648809	AT1G15990/AT1G19780/AT1G35670/AT2G31500/AT5G12180/AT5G14870/AT5G19360	7
GO:0044706	BP	GO:0044706	multi-multicellular organism process	7/90	301/21845	0.000247447	0.00112926	0.000648809	AT1G15990/AT1G19780/AT1G35670/AT2G31500/AT5G12180/AT5G14870/AT5G19360	7
GO:0010118	BP	GO:0010118	stomatal movement	5/90	145/21845	0.000335921	0.00150564	0.000865059	AT1G30270/AT2G17290/AT2G26650/AT4G18290/AT4G23650	5
GO:1901615	BP	GO:1901615	organic hydroxy compound metabolic process	7/90	329/21845	0.000422892	0.00186221	0.00106992	AT1G73805/AT2G18750/AT2G24300/AT4G25800/AT5G26920/AT5G57580/AT5G62570	7
GO:0009826	BP	GO:0009826	unidimensional cell growth	7/90	342/21845	0.000532623	0.00230497	0.00132431	AT1G15990/AT1G19780/AT1G35670/AT2G31500/AT5G12180/AT5G14870/AT5G19360	7
GO:0043900	BP	GO:0043900	regulation of multi-organism process	4/90	91/21845	0.000547747	0.00233025	0.00133883	AT1G35670/AT2G31500/AT5G12180/AT5G19360	4
GO:0071805	BP	GO:0071805	potassium ion transmembrane transport	3/90	40/21845	0.000598333	0.00250303	0.0014381	AT1G35670/AT2G31500/AT3G02850	3
GO:0022604	BP	GO:0022604	regulation of cell morphogenesis	4/90	95/21845	0.000644336	0.00265129	0.00152328	AT1G35670/AT2G31500/AT5G12180/AT5G19360	4
GO:0022603	BP	GO:0022603	regulation of anatomical structure morphogenesis	5/90	170/21845	0.000693717	0.00278101	0.00159781	AT1G35670/AT2G31500/AT5G12180/AT5G19360/AT5G66210	5
GO:0016049	BP	GO:0016049	cell growth	8/90	468/21845	0.000698021	0.00278101	0.00159781	AT1G15990/AT1G19780/AT1G35670/AT2G26650/AT2G31500/AT5G12180/AT5G14870/AT5G19360	8
GO:0010359	BP	GO:0010359	regulation of anion channel activity	2/90	10/21845	0.00073931	0.00289948	0.00166588	AT2G17290/AT4G23650	2
GO:1900424	BP	GO:1900424	regulation of defense response to bacterium	3/90	48/21845	0.00102284	0.00394973	0.0022693	AT1G73805/AT5G62570/AT5G66210	3
GO:0034220	BP	GO:0034220	ion transmembrane transport	7/90	386/21845	0.00108199	0.00411482	0.00236415	AT1G35670/AT2G17290/AT2G31500/AT3G02850/AT4G23650/AT5G14870/AT5G37500	7
GO:0001558	BP	GO:0001558	regulation of cell growth	4/90	110/21845	0.00111497	0.00417698	0.00239986	AT1G35670/AT2G31500/AT5G12180/AT5G19360	4
GO:0032879	BP	GO:0032879	regulation of localization	5/90	195/21845	0.001281	0.00472841	0.00271668	AT1G01140/AT1G35670/AT2G17290/AT2G31500/AT4G23650	5
GO:0006816	BP	GO:0006816	calcium ion transport	3/90	60/21845	0.00195291	0.00710406	0.00408159	AT5G14870/AT5G15410/AT5G53130	3
GO:1900425	BP	GO:1900425	negative regulation of defense response to bacterium	2/90	17/21845	0.00219283	0.00786285	0.00451755	AT5G62570/AT5G66210	2
GO:0000902	BP	GO:0000902	cell morphogenesis	7/90	441/21845	0.00230819	0.00815993	0.00468824	AT1G15990/AT1G19780/AT1G35670/AT2G31500/AT5G12180/AT5G14870/AT5G19360	7
GO:1903959	BP	GO:1903959	regulation of anion transmembrane transport	2/90	18/21845	0.00246033	0.008577	0.00492786	AT2G17290/AT4G23650	2
GO:0044070	BP	GO:0044070	regulation of anion transport	2/90	19/21845	0.00274244	0.00930205	0.00534443	AT2G17290/AT4G23650	2
GO:0055075	BP	GO:0055075	potassium ion homeostasis	2/90	19/21845	0.00274244	0.00930205	0.00534443	AT1G01140/AT3G02850	2
GO:0009651	BP	GO:0009651	response to salt stress	7/90	468/21845	0.0032096	0.0107415	0.00617144	AT1G01140/AT2G25090/AT2G26650/AT3G57530/AT4G23650/AT4G30960/AT5G35410	7
GO:0010112	BP	GO:0010112	regulation of systemic acquired resistance	2/90	23/21845	0.00401435	0.0132579	0.00761726	AT1G73805/AT5G26920	2
GO:0048638	BP	GO:0048638	regulation of developmental growth	4/90	158/21845	0.00415664	0.0135496	0.00778482	AT1G35670/AT2G31500/AT5G12180/AT5G19360	4
GO:0032787	BP	GO:0032787	monocarboxylic acid metabolic process	7/90	492/21845	0.0042179	0.013573	0.00779828	AT1G73805/AT2G18750/AT2G24300/AT4G25800/AT5G26920/AT5G57580/AT5G62570	7
GO:0002831	BP	GO:0002831	regulation of response to biotic stimulus	4/90	168/21845	0.0051626	0.0164027	0.00942406	AT1G73805/AT5G26920/AT5G62570/AT5G66210	4
GO:0032101	BP	GO:0032101	regulation of response to external stimulus	4/90	173/21845	0.00572185	0.0179523	0.0103144	AT1G73805/AT5G26920/AT5G62570/AT5G66210	4
GO:0010119	BP	GO:0010119	regulation of stomatal movement	3/90	93/21845	0.00671762	0.0208163	0.0119599	AT2G17290/AT2G26650/AT4G23650	3
GO:0045088	BP	GO:0045088	regulation of innate immune response	3/90	106/21845	0.0096121	0.0287785	0.0165345	AT1G73805/AT5G26920/AT5G62570	3
GO:0002237	BP	GO:0002237	response to molecule of bacterial origin	2/90	36/21845	0.00965554	0.0287785	0.0165345	AT1G73805/AT5G26920	2
GO:0009787	BP	GO:0009787	regulation of abscisic acid-activated signaling pathway	3/90	107/21845	0.00986035	0.0287785	0.0165345	AT1G35670/AT4G09570/AT5G01810	3
GO:1901419	BP	GO:1901419	regulation of response to alcohol	3/90	107/21845	0.00986035	0.0287785	0.0165345	AT1G35670/AT4G09570/AT5G01810	3
GO:1905957	BP	GO:1905957	regulation of cellular response to alcohol	3/90	107/21845	0.00986035	0.0287785	0.0165345	AT1G35670/AT4G09570/AT5G01810	3
GO:0002832	BP	GO:0002832	negative regulation of response to biotic stimulus	2/90	38/21845	0.0107172	0.0305683	0.0175628	AT5G62570/AT5G66210	2
GO:0032102	BP	GO:0032102	negative regulation of response to external stimulus	2/90	38/21845	0.0107172	0.0305683	0.0175628	AT5G62570/AT5G66210	2
GO:0050776	BP	GO:0050776	regulation of immune response	3/90	114/21845	0.0117027	0.0322697	0.0185404	AT1G73805/AT5G26920/AT5G62570	3
GO:0009789	BP	GO:0009789	positive regulation of abscisic acid-activated signaling pathway	2/90	40/21845	0.0118279	0.0322697	0.0185404	AT1G35670/AT4G09570	2
GO:1901421	BP	GO:1901421	positive regulation of response to alcohol	2/90	40/21845	0.0118279	0.0322697	0.0185404	AT1G35670/AT4G09570	2
GO:1905959	BP	GO:1905959	positive regulation of cellular response to alcohol	2/90	40/21845	0.0118279	0.0322697	0.0185404	AT1G35670/AT4G09570	2
GO:0070838	BP	GO:0070838	divalent metal ion transport	3/90	117/21845	0.0125489	0.0338685	0.0194589	AT5G14870/AT5G15410/AT5G53130	3
GO:0072511	BP	GO:0072511	divalent inorganic cation transport	3/90	119/21845	0.013132	0.0350652	0.0201465	AT5G14870/AT5G15410/AT5G53130	3
GO:0040008	BP	GO:0040008	regulation of growth	4/90	223/21845	0.0136418	0.036043	0.0207083	AT1G35670/AT2G31500/AT5G12180/AT5G19360	4
GO:0002682	BP	GO:0002682	regulation of immune system process	3/90	124/21845	0.0146568	0.0383214	0.0220173	AT1G73805/AT5G26920/AT5G62570	3
GO:0006498	BP	GO:0006498	N-terminal protein lipidation	2/90	46/21845	0.0154466	0.0395623	0.0227303	AT3G10660/AT4G23650	2
GO:0006499	BP	GO:0006499	N-terminal protein myristoylation	2/90	46/21845	0.0154466	0.0395623	0.0227303	AT3G10660/AT4G23650	2
GO:0098662	BP	GO:0098662	inorganic cation transmembrane transport	4/90	236/21845	0.0164651	0.0417449	0.0239843	AT1G35670/AT2G31500/AT3G02850/AT5G14870	4
GO:0018377	BP	GO:0018377	protein myristoylation	2/90	48/21845	0.0167455	0.0420313	0.0241488	AT3G10660/AT4G23650	2
GO:0009816	BP	GO:0009816	defense response to bacterium, incompatible interaction	2/90	49/21845	0.0174119	0.0432711	0.0248612	AT5G26920/AT5G62570	2
GO:0098655	BP	GO:0098655	cation transmembrane transport	4/90	243/21845	0.0181265	0.0446054	0.0256278	AT1G35670/AT2G31500/AT3G02850/AT5G14870	4
GO:0031347	BP	GO:0031347	regulation of defense response	4/90	247/21845	0.0191211	0.0465961	0.0267715	AT1G73805/AT5G26920/AT5G62570/AT5G66210	4
GO:0098660	BP	GO:0098660	inorganic ion transmembrane transport	4/90	260/21845	0.0225849	0.0545079	0.0313172	AT1G35670/AT2G31500/AT3G02850/AT5G14870	4
GO:0042538	BP	GO:0042538	hyperosmotic salinity response	2/90	58/21845	0.0238982	0.057128	0.0328225	AT2G25090/AT4G30960	2
GO:0031365	BP	GO:0031365	N-terminal protein amino acid modification	2/90	62/21845	0.0270517	0.0640563	0.0368032	AT3G10660/AT4G23650	2
GO:0031348	BP	GO:0031348	negative regulation of defense response	2/90	63/21845	0.027865	0.0653655	0.0375554	AT5G62570/AT5G66210	2
GO:0006972	BP	GO:0006972	hyperosmotic response	2/90	70/21845	0.0338267	0.0786158	0.0451682	AT2G25090/AT4G30960	2
GO:0055067	BP	GO:0055067	monovalent inorganic cation homeostasis	2/90	76/21845	0.0392946	0.0904857	0.051988	AT1G01140/AT3G02850	2
GO:0009627	BP	GO:0009627	systemic acquired resistance	2/90	82/21845	0.0450729	0.102848	0.0590908	AT1G73805/AT5G26920	2
GO:0009967	BP	GO:0009967	positive regulation of signal transduction	2/90	84/21845	0.0470649	0.106426	0.0611464	AT1G35670/AT4G09570	2
GO:0023056	BP	GO:0023056	positive regulation of signaling	2/90	85/21845	0.0480728	0.106446	0.061158	AT1G35670/AT4G09570	2
GO:0060688	BP	GO:0060688	regulation of morphogenesis of a branching structure	1/90	12/21845	0.0483461	0.106446	0.061158	AT5G66210	1
GO:2000032	BP	GO:2000032	regulation of secondary shoot formation	1/90	12/21845	0.0483461	0.106446	0.061158	AT5G66210	1
GO:0009814	BP	GO:0009814	defense response, incompatible interaction	3/90	202/21845	0.0509851	0.110664	0.0635814	AT1G73805/AT5G26920/AT5G62570	3
GO:0010647	BP	GO:0010647	positive regulation of cell communication	2/90	88/21845	0.0511436	0.110664	0.0635814	AT1G35670/AT4G09570	2
GO:0071216	BP	GO:0071216	cellular response to biotic stimulus	1/90	13/21845	0.052269	0.112133	0.0644251	AT1G73805	1
GO:0010540	BP	GO:0010540	basipetal auxin transport	1/90	15/21845	0.0600669	0.126696	0.0727923	AT4G30960	1
GO:1902456	BP	GO:1902456	regulation of stomatal opening	1/90	15/21845	0.0600669	0.126696	0.0727923	AT2G17290	1
GO:0048585	BP	GO:0048585	negative regulation of response to stimulus	3/90	217/21845	0.0605974	0.12675	0.0728232	AT5G01810/AT5G62570/AT5G66210	3
GO:2000241	BP	GO:2000241	regulation of reproductive process	4/90	364/21845	0.063625	0.128784	0.0739922	AT1G35670/AT2G31500/AT5G12180/AT5G19360	4
GO:0006814	BP	GO:0006814	sodium ion transport	1/90	16/21845	0.063942	0.128784	0.0739922	AT2G25090	1
GO:0051592	BP	GO:0051592	response to calcium ion	1/90	16/21845	0.063942	0.128784	0.0739922	AT3G51380	1
GO:1905428	BP	GO:1905428	regulation of plant organ formation	1/90	16/21845	0.063942	0.128784	0.0739922	AT5G66210	1
GO:0045087	BP	GO:0045087	innate immune response	4/90	365/21845	0.0641358	0.128784	0.0739922	AT1G73805/AT5G15410/AT5G26920/AT5G62570	4
GO:0080134	BP	GO:0080134	regulation of response to stress	4/90	366/21845	0.0646487	0.128784	0.0739922	AT1G73805/AT5G26920/AT5G62570/AT5G66210	4
GO:0048584	BP	GO:0048584	positive regulation of response to stimulus	3/90	229/21845	0.068854	0.135353	0.0777665	AT1G35670/AT1G73805/AT4G09570	3
GO:0065009	BP	GO:0065009	regulation of molecular function	4/90	375/21845	0.0693621	0.135353	0.0777665	AT1G35670/AT2G17290/AT2G31500/AT4G23650	4
GO:0055065	BP	GO:0055065	metal ion homeostasis	3/90	230/21845	0.0695641	0.135353	0.0777665	AT1G01140/AT3G02850/AT5G14870	3
GO:0006955	BP	GO:0006955	immune response	4/90	379/21845	0.0715128	0.137274	0.0788699	AT1G73805/AT5G15410/AT5G26920/AT5G62570	4
GO:0010555	BP	GO:0010555	response to mannitol	1/90	18/21845	0.071645	0.137274	0.0788699	AT1G01140	1
GO:0006497	BP	GO:0006497	protein lipidation	2/90	109/21845	0.0744475	0.140116	0.0805026	AT3G10660/AT4G23650	2
GO:0042158	BP	GO:0042158	lipoprotein biosynthetic process	2/90	109/21845	0.0744475	0.140116	0.0805026	AT3G10660/AT4G23650	2
GO:0009414	BP	GO:0009414	response to water deprivation	4/90	385/21845	0.0748027	0.140116	0.0805026	AT1G30270/AT2G26650/AT4G30960/AT5G37500	4
GO:1990069	BP	GO:1990069	stomatal opening	1/90	19/21845	0.0754729	0.140324	0.0806221	AT2G17290	1
GO:0042157	BP	GO:0042157	lipoprotein metabolic process	2/90	111/21845	0.0768172	0.141143	0.081093	AT3G10660/AT4G23650	2
GO:0051128	BP	GO:0051128	regulation of cellular component organization	4/90	389/21845	0.0770383	0.141143	0.081093	AT1G35670/AT2G31500/AT5G12180/AT5G19360	4
GO:0009415	BP	GO:0009415	response to water	4/90	394/21845	0.0798799	0.145289	0.0834749	AT1G30270/AT2G26650/AT4G30960/AT5G37500	4
GO:0045824	BP	GO:0045824	negative regulation of innate immune response	1/90	22/21845	0.0868632	0.156854	0.0901194	AT5G62570	1
GO:0002376	BP	GO:0002376	immune system process	4/90	417/21845	0.0936135	0.167836	0.096429	AT1G73805/AT5G15410/AT5G26920/AT5G62570	4
GO:1900426	BP	GO:1900426	positive regulation of defense response to bacterium	1/90	24/21845	0.0943796	0.168009	0.0965286	AT1G73805	1
GO:0010167	BP	GO:0010167	response to nitrate	1/90	25/21845	0.0981148	0.172215	0.0989453	AT4G24400	1
GO:0050777	BP	GO:0050777	negative regulation of immune response	1/90	25/21845	0.0981148	0.172215	0.0989453	AT5G62570	1
GO:0010038	BP	GO:0010038	response to metal ion	4/90	435/21845	0.105096	0.181625	0.104351	AT1G15990/AT2G23980/AT3G51380/AT4G04740	4
GO:0002683	BP	GO:0002683	negative regulation of immune system process	1/90	27/21845	0.10554	0.181625	0.104351	AT5G62570	1
GO:0043543	BP	GO:0043543	protein acylation	2/90	134/21845	0.105646	0.181625	0.104351	AT3G10660/AT4G23650	2
GO:0042742	BP	GO:0042742	defense response to bacterium	4/90	442/21845	0.109729	0.187361	0.107647	AT1G73805/AT5G26920/AT5G62570/AT5G66210	4
GO:0055080	BP	GO:0055080	cation homeostasis	3/90	282/21845	0.110812	0.187932	0.107975	AT1G01140/AT3G02850/AT5G14870	3
GO:0090333	BP	GO:0090333	regulation of stomatal closure	1/90	29/21845	0.112904	0.190194	0.109275	AT2G26650	1
GO:0007584	BP	GO:0007584	response to nutrient	1/90	31/21845	0.120208	0.201148	0.115569	AT1G30270	1
GO:0098771	BP	GO:0098771	inorganic ion homeostasis	3/90	298/21845	0.125045	0.207857	0.119423	AT1G01140/AT3G02850/AT5G14870	3
GO:0009966	BP	GO:0009966	regulation of signal transduction	3/90	300/21845	0.12687	0.20909	0.120131	AT1G35670/AT4G09570/AT5G01810	3
GO:1900618	BP	GO:1900618	regulation of shoot system morphogenesis	1/90	33/21845	0.127453	0.20909	0.120131	AT5G66210	1
GO:0098656	BP	GO:0098656	anion transmembrane transport	2/90	151/21845	0.128527	0.209483	0.120357	AT2G17290/AT4G23650	2
GO:0010223	BP	GO:0010223	secondary shoot formation	1/90	34/21845	0.131053	0.210189	0.120763	AT5G66210	1
GO:0010346	BP	GO:0010346	shoot axis formation	1/90	34/21845	0.131053	0.210189	0.120763	AT5G66210	1
GO:0023051	BP	GO:0023051	regulation of signaling	3/90	305/21845	0.131473	0.210189	0.120763	AT1G35670/AT4G09570/AT5G01810	3
GO:0010646	BP	GO:0010646	regulation of cell communication	3/90	309/21845	0.135197	0.214776	0.123398	AT1G35670/AT4G09570/AT5G01810	3
GO:0009743	BP	GO:0009743	response to carbohydrate	2/90	159/21845	0.139667	0.22048	0.126676	AT1G01140/AT4G24400	2
GO:0046686	BP	GO:0046686	response to cadmium ion	3/90	318/21845	0.14371	0.225138	0.129352	AT1G15990/AT2G23980/AT4G04740	3
GO:0001763	BP	GO:0001763	morphogenesis of a branching structure	1/90	38/21845	0.145308	0.225138	0.129352	AT5G66210	1
GO:1900055	BP	GO:1900055	regulation of leaf senescence	1/90	38/21845	0.145308	0.225138	0.129352	AT5G04870	1
GO:0050801	BP	GO:0050801	ion homeostasis	3/90	330/21845	0.155331	0.239191	0.137426	AT1G01140/AT3G02850/AT5G14870	3
GO:0019932	BP	GO:0019932	second-messenger-mediated signaling	1/90	43/21845	0.162802	0.249166	0.143157	AT5G15410	1
GO:0008219	BP	GO:0008219	cell death	2/90	178/21845	0.166887	0.253871	0.14586	AT5G04870/AT5G15410	2
GO:0070588	BP	GO:0070588	calcium ion transmembrane transport	1/90	45/21845	0.1697	0.255058	0.146542	AT5G14870	1
GO:0090332	BP	GO:0090332	stomatal closure	1/90	45/21845	0.1697	0.255058	0.146542	AT2G26650	1
GO:0009788	BP	GO:0009788	negative regulation of abscisic acid-activated signaling pathway	1/90	51/21845	0.190058	0.280615	0.161226	AT5G01810	1
GO:1901420	BP	GO:1901420	negative regulation of response to alcohol	1/90	51/21845	0.190058	0.280615	0.161226	AT5G01810	1
GO:1905958	BP	GO:1905958	negative regulation of cellular response to alcohol	1/90	51/21845	0.190058	0.280615	0.161226	AT5G01810	1
GO:0006874	BP	GO:0006874	cellular calcium ion homeostasis	1/90	60/21845	0.219673	0.322444	0.185258	AT5G14870	1
GO:0009749	BP	GO:0009749	response to glucose	1/90	61/21845	0.222897	0.325274	0.186884	AT4G24400	1
GO:0009626	BP	GO:0009626	plant-type hypersensitive response	1/90	62/21845	0.226108	0.326167	0.187397	AT5G15410	1
GO:0055074	BP	GO:0055074	calcium ion homeostasis	1/90	62/21845	0.226108	0.326167	0.187397	AT5G14870	1
GO:0034050	BP	GO:0034050	host programmed cell death induced by symbiont	1/90	63/21845	0.229305	0.328889	0.188961	AT5G15410	1
GO:0009644	BP	GO:0009644	response to high light intensity	1/90	65/21845	0.235661	0.336085	0.193095	AT4G18290	1
GO:0048767	BP	GO:0048767	root hair elongation	1/90	66/21845	0.238819	0.338665	0.194578	AT2G26650	1
GO:0009746	BP	GO:0009746	response to hexose	1/90	67/21845	0.241965	0.341198	0.196033	AT4G24400	1
GO:0031667	BP	GO:0031667	response to nutrient levels	2/90	231/21845	0.246338	0.345423	0.198461	AT1G01140/AT1G30270	2
GO:0005856	CC	GO:0005856	cytoskeleton	8/97	361/25408	7.39795e-05	0.000944277	0.000704066	AT1G14380/AT1G17480/AT1G19870/AT1G74690/AT2G02790/AT3G22190/AT4G10640/AT5G62070	8
GO:0015630	CC	GO:0015630	microtubule cytoskeleton	7/97	269/25408	7.86897e-05	0.000944277	0.000704066	AT1G14380/AT1G17480/AT1G19870/AT1G74690/AT2G02790/AT3G22190/AT4G10640	7
GO:0005875	CC	GO:0005875	microtubule associated complex	4/97	97/25408	0.000527039	0.00421631	0.00314374	AT1G14380/AT1G19870/AT1G74690/AT2G02790	4
GO:0005874	CC	GO:0005874	microtubule	3/97	188/25408	0.035428	0.152469	0.113683	AT1G17480/AT3G22190/AT4G10640	3
GO:0099081	CC	GO:0099081	supramolecular polymer	3/97	206/25408	0.0444702	0.152469	0.113683	AT1G17480/AT3G22190/AT4G10640	3
GO:0099512	CC	GO:0099512	supramolecular fiber	3/97	206/25408	0.0444702	0.152469	0.113683	AT1G17480/AT3G22190/AT4G10640	3
GO:0099513	CC	GO:0099513	polymeric cytoskeletal fiber	3/97	206/25408	0.0444702	0.152469	0.113683	AT1G17480/AT3G22190/AT4G10640	3
GO:0005635	CC	GO:0005635	nuclear envelope	2/97	109/25408	0.0652734	0.186989	0.139422	AT1G17480/AT3G22190	2
GO:0016324	CC	GO:0016324	apical plasma membrane	1/97	19/25408	0.070121	0.186989	0.139422	AT5G14870	1
GO:0045177	CC	GO:0045177	apical part of cell	1/97	23/25408	0.0842512	0.202203	0.150765	AT5G14870	1
GO:0005778	CC	GO:0005778	peroxisomal membrane	1/97	29/25408	0.105049	0.205788	0.153438	AT5G04870	1
GO:0031903	CC	GO:0031903	microbody membrane	1/97	29/25408	0.105049	0.205788	0.153438	AT5G04870	1
GO:0099080	CC	GO:0099080	supramolecular complex	3/97	305/25408	0.111468	0.205788	0.153438	AT1G17480/AT3G22190/AT4G10640	3
GO:0005516	MF	GO:0005516	calmodulin binding	47/77	133/21283	4.63882e-87	1.5772e-85	2.92978e-86	AT1G18890/AT1G35670/AT1G50700/AT1G61950/AT1G74740/AT2G17290/AT2G17890/AT2G18750/AT2G23980/AT2G24300/AT2G31500/AT2G35890/AT2G38800/AT2G38910/AT2G41860/AT3G10660/AT3G20410/AT3G51380/AT3G51850/AT3G54570/AT3G57530/AT4G04695/AT4G04700/AT4G04710/AT4G04720/AT4G04740/AT4G09570/AT4G10640/AT4G21940/AT4G23650/AT4G25800/AT4G30560/AT4G35310/AT4G36070/AT5G04870/AT5G12180/AT5G12480/AT5G15410/AT5G19360/AT5G19450…	47
GO:0004683	MF	GO:0004683	calmodulin-dependent protein kinase activity	32/77	47/21283	2.88258e-70	2.45019e-69	4.55144e-70	AT1G18890/AT1G35670/AT1G50700/AT1G61950/AT1G74740/AT2G17290/AT2G17890/AT2G31500/AT2G35890/AT2G38910/AT2G41860/AT3G10660/AT3G20410/AT3G51850/AT3G57530/AT4G04695/AT4G04700/AT4G04710/AT4G04720/AT4G04740/AT4G09570/AT4G21940/AT4G23650/AT4G35310/AT4G36070/AT5G04870/AT5G12180/AT5G12480/AT5G19360/AT5G19450/AT5G23580/AT5G66210	32
GO:0009931	MF	GO:0009931	calcium-dependent protein serine/threonine kinase activity	32/77	47/21283	2.88258e-70	2.45019e-69	4.55144e-70	AT1G18890/AT1G35670/AT1G50700/AT1G61950/AT1G74740/AT2G17290/AT2G17890/AT2G31500/AT2G35890/AT2G38910/AT2G41860/AT3G10660/AT3G20410/AT3G51850/AT3G57530/AT4G04695/AT4G04700/AT4G04710/AT4G04720/AT4G04740/AT4G09570/AT4G21940/AT4G23650/AT4G35310/AT4G36070/AT5G04870/AT5G12180/AT5G12480/AT5G19360/AT5G19450/AT5G23580/AT5G66210	32
GO:0010857	MF	GO:0010857	calcium-dependent protein kinase activity	32/77	47/21283	2.88258e-70	2.45019e-69	4.55144e-70	AT1G18890/AT1G35670/AT1G50700/AT1G61950/AT1G74740/AT2G17290/AT2G17890/AT2G31500/AT2G35890/AT2G38910/AT2G41860/AT3G10660/AT3G20410/AT3G51850/AT3G57530/AT4G04695/AT4G04700/AT4G04710/AT4G04720/AT4G04740/AT4G09570/AT4G21940/AT4G23650/AT4G35310/AT4G36070/AT5G04870/AT5G12180/AT5G12480/AT5G19360/AT5G19450/AT5G23580/AT5G66210	32
GO:0005509	MF	GO:0005509	calcium ion binding	32/77	241/21283	1.89934e-42	1.29155e-41	2.39917e-42	AT1G18890/AT1G35670/AT1G50700/AT1G61950/AT1G74740/AT2G17290/AT2G17890/AT2G31500/AT2G35890/AT2G38910/AT2G41860/AT3G10660/AT3G20410/AT3G51850/AT3G57530/AT4G04695/AT4G04700/AT4G04710/AT4G04720/AT4G04740/AT4G09570/AT4G21940/AT4G23650/AT4G35310/AT4G36070/AT5G04870/AT5G12180/AT5G12480/AT5G19360/AT5G19450/AT5G23580/AT5G66210	32
GO:0005249	MF	GO:0005249	voltage-gated potassium channel activity	14/77	22/21283	5.87888e-30	3.33137e-29	6.1883e-30	AT1G15990/AT2G23980/AT2G24610/AT2G26650/AT2G28260/AT3G02850/AT4G18290/AT4G22200/AT4G30360/AT4G30560/AT5G15410/AT5G37500/AT5G46240/AT5G53130	14
GO:0005267	MF	GO:0005267	potassium channel activity	14/77	24/21283	3.5858e-29	1.52397e-28	2.83089e-29	AT1G15990/AT2G23980/AT2G24610/AT2G26650/AT2G28260/AT3G02850/AT4G18290/AT4G22200/AT4G30360/AT4G30560/AT5G15410/AT5G37500/AT5G46240/AT5G53130	14
GO:0022843	MF	GO:0022843	voltage-gated cation channel activity	14/77	24/21283	3.5858e-29	1.52397e-28	2.83089e-29	AT1G15990/AT2G23980/AT2G24610/AT2G26650/AT2G28260/AT3G02850/AT4G18290/AT4G22200/AT4G30360/AT4G30560/AT5G15410/AT5G37500/AT5G46240/AT5G53130	14
GO:0005216	MF	GO:0005216	ion channel activity	20/77	139/21283	5.19541e-27	1.96271e-26	3.6459e-27	AT1G01340/AT1G15990/AT1G19780/AT2G23980/AT2G24610/AT2G26650/AT2G28260/AT3G02850/AT3G48010/AT4G01010/AT4G18290/AT4G22200/AT4G30360/AT4G30560/AT5G14870/AT5G15410/AT5G37500/AT5G46240/AT5G53130/AT5G57940	20
GO:0005244	MF	GO:0005244	voltage-gated ion channel activity	14/77	42/21283	9.19447e-25	2.69215e-24	5.0009e-25	AT1G15990/AT2G23980/AT2G24610/AT2G26650/AT2G28260/AT3G02850/AT4G18290/AT4G22200/AT4G30360/AT4G30560/AT5G15410/AT5G37500/AT5G46240/AT5G53130	14
GO:0022832	MF	GO:0022832	voltage-gated channel activity	14/77	42/21283	9.19447e-25	2.69215e-24	5.0009e-25	AT1G15990/AT2G23980/AT2G24610/AT2G26650/AT2G28260/AT3G02850/AT4G18290/AT4G22200/AT4G30360/AT4G30560/AT5G15410/AT5G37500/AT5G46240/AT5G53130	14
GO:0015267	MF	GO:0015267	channel activity	20/77	179/21283	1.02935e-24	2.69215e-24	5.0009e-25	AT1G01340/AT1G15990/AT1G19780/AT2G23980/AT2G24610/AT2G26650/AT2G28260/AT3G02850/AT3G48010/AT4G01010/AT4G18290/AT4G22200/AT4G30360/AT4G30560/AT5G14870/AT5G15410/AT5G37500/AT5G46240/AT5G53130/AT5G57940	20
GO:0022803	MF	GO:0022803	passive transmembrane transporter activity	20/77	179/21283	1.02935e-24	2.69215e-24	5.0009e-25	AT1G01340/AT1G15990/AT1G19780/AT2G23980/AT2G24610/AT2G26650/AT2G28260/AT3G02850/AT3G48010/AT4G01010/AT4G18290/AT4G22200/AT4G30360/AT4G30560/AT5G14870/AT5G15410/AT5G37500/AT5G46240/AT5G53130/AT5G57940	20
GO:0005261	MF	GO:0005261	cation channel activity	16/77	83/21283	7.0004e-24	1.7001e-23	3.15807e-24	AT1G15990/AT2G23980/AT2G24610/AT2G26650/AT2G28260/AT3G02850/AT4G18290/AT4G22200/AT4G30360/AT4G30560/AT5G14870/AT5G15410/AT5G37500/AT5G46240/AT5G53130/AT5G57940	16
GO:0015079	MF	GO:0015079	potassium ion transmembrane transporter activity	14/77	62/21283	4.78522e-22	1.08465e-21	2.01483e-22	AT1G15990/AT2G23980/AT2G24610/AT2G26650/AT2G28260/AT3G02850/AT4G18290/AT4G22200/AT4G30360/AT4G30560/AT5G15410/AT5G37500/AT5G46240/AT5G53130	14
GO:0022836	MF	GO:0022836	gated channel activity	15/77	86/21283	9.98442e-22	2.12169e-21	3.94122e-22	AT1G15990/AT2G23980/AT2G24610/AT2G26650/AT2G28260/AT3G02850/AT4G18290/AT4G22200/AT4G30360/AT4G30560/AT5G15410/AT5G37500/AT5G46240/AT5G53130/AT5G57940	15
GO:0099094	MF	GO:0099094	ligand-gated cation channel activity	8/77	12/21283	9.87433e-18	1.97487e-17	3.66848e-18	AT2G23980/AT2G26650/AT4G18290/AT4G22200/AT5G15410/AT5G46240/AT5G53130/AT5G57940	8
GO:0046873	MF	GO:0046873	metal ion transmembrane transporter activity	16/77	224/21283	1.02422e-16	1.93463e-16	3.59374e-17	AT1G15990/AT2G23980/AT2G24610/AT2G26650/AT2G28260/AT3G02850/AT4G18290/AT4G22200/AT4G30360/AT4G30560/AT5G14870/AT5G15410/AT5G37500/AT5G46240/AT5G53130/AT5G57940	16
GO:0015276	MF	GO:0015276	ligand-gated ion channel activity	8/77	32/21283	1.98047e-13	3.36681e-13	6.25413e-14	AT2G23980/AT2G26650/AT4G18290/AT4G22200/AT5G15410/AT5G46240/AT5G53130/AT5G57940	8
GO:0022834	MF	GO:0022834	ligand-gated channel activity	8/77	32/21283	1.98047e-13	3.36681e-13	6.25413e-14	AT2G23980/AT2G26650/AT4G18290/AT4G22200/AT5G15410/AT5G46240/AT5G53130/AT5G57940	8
GO:0015077	MF	GO:0015077	monovalent inorganic cation transmembrane transporter activity	14/77	300/21283	3.42143e-12	5.53946e-12	1.029e-12	AT1G15990/AT2G23980/AT2G24610/AT2G26650/AT2G28260/AT3G02850/AT4G18290/AT4G22200/AT4G30360/AT4G30560/AT5G15410/AT5G37500/AT5G46240/AT5G53130	14
GO:0022890	MF	GO:0022890	inorganic cation transmembrane transporter activity	16/77	443/21283	4.05617e-12	6.26863e-12	1.16445e-12	AT1G15990/AT2G23980/AT2G24610/AT2G26650/AT2G28260/AT3G02850/AT4G18290/AT4G22200/AT4G30360/AT4G30560/AT5G14870/AT5G15410/AT5G37500/AT5G46240/AT5G53130/AT5G57940	16
GO:0008324	MF	GO:0008324	cation transmembrane transporter activity	16/77	473/21283	1.0847e-11	1.60347e-11	2.97858e-12	AT1G15990/AT2G23980/AT2G24610/AT2G26650/AT2G28260/AT3G02850/AT4G18290/AT4G22200/AT4G30360/AT4G30560/AT5G14870/AT5G15410/AT5G37500/AT5G46240/AT5G53130/AT5G57940	16
GO:0005217	MF	GO:0005217	intracellular ligand-gated ion channel activity	4/77	24/21283	1.59259e-06	2.25617e-06	4.19103e-07	AT2G23980/AT5G15410/AT5G53130/AT5G57940	4
GO:0005262	MF	GO:0005262	calcium channel activity	3/77	20/21283	4.96562e-05	6.75325e-05	1.25447e-05	AT5G14870/AT5G15410/AT5G57940	3
GO:0015085	MF	GO:0015085	calcium ion transmembrane transporter activity	3/77	50/21283	0.000789677	0.00103265	0.000191824	AT5G14870/AT5G15410/AT5G57940	3
GO:0019903	MF	GO:0019903	protein phosphatase binding	2/77	12/21283	0.000832912	0.00104885	0.000194833	AT4G04720/AT4G04740	2
GO:0019902	MF	GO:0019902	phosphatase binding	2/77	16/21283	0.00150025	0.00182173	0.000338401	AT4G04720/AT4G04740	2
GO:0042802	MF	GO:0042802	identical protein binding	3/77	288/21283	0.0865858	0.101514	0.0188572	AT2G26650/AT4G22200/AT5G46240	3
GO:0004722	MF	GO:0004722	protein serine/threonine phosphatase activity	1/77	118/21283	0.348755	0.395256	0.0734222	AT5G66210	1
GO:0004721	MF	GO:0004721	phosphoprotein phosphatase activity	1/77	171/21283	0.463279	0.508113	0.0943863	AT5G66210	1
GO:0019899	MF	GO:0019899	enzyme binding	2/77	445/21283	0.480705	0.510749	0.094876	AT4G04720/AT4G04740	2
GO:0016791	MF	GO:0016791	phosphatase activity	1/77	314/21283	0.682269	0.702944	0.130578	AT5G66210	1
GO:0042578	MF	GO:0042578	phosphoric ester hydrolase activity	1/77	379/21283	0.749937	0.749937	0.139307	AT5G66210	1

## Sheet: BP
	ID	Description	GeneRatio	BgRatio	pvalue	p.adjust	qvalue	geneID	Count
GO:0018105	GO:0018105	peptidyl-serine phosphorylation	32/90	95/21845	1.50427e-54	2.82446e-52	1.62278e-52	AT1G18890/AT1G35670/AT1G50700/AT1G61950/AT1G74740/AT2G17290/AT2G17890/AT2G31500/AT2G35890/AT2G38910/AT2G41860/AT3G10660/AT3G20410/AT3G51850/AT3G57530/AT4G04695/AT4G04700/AT4G04710/AT4G04720/AT4G04740/AT4G09570/AT4G21940/AT4G23650/AT4G35310/AT4G36070/AT5G04870/AT5G12180/AT5G12480/AT5G19360/AT5G19450/AT5G23580/AT5G66210	32
GO:0018209	GO:0018209	peptidyl-serine modification	32/90	96/21845	2.25057e-54	2.82446e-52	1.62278e-52	AT1G18890/AT1G35670/AT1G50700/AT1G61950/AT1G74740/AT2G17290/AT2G17890/AT2G31500/AT2G35890/AT2G38910/AT2G41860/AT3G10660/AT3G20410/AT3G51850/AT3G57530/AT4G04695/AT4G04700/AT4G04710/AT4G04720/AT4G04740/AT4G09570/AT4G21940/AT4G23650/AT4G35310/AT4G36070/AT5G04870/AT5G12180/AT5G12480/AT5G19360/AT5G19450/AT5G23580/AT5G66210	32
GO:0046777	GO:0046777	protein autophosphorylation	33/90	192/21845	2.1995e-45	1.84024e-43	1.0573e-43	AT1G18890/AT1G35670/AT1G50700/AT1G61950/AT1G74740/AT2G17290/AT2G17890/AT2G31500/AT2G35890/AT2G38910/AT2G41860/AT3G10660/AT3G20410/AT3G51850/AT3G57530/AT4G04695/AT4G04700/AT4G04710/AT4G04720/AT4G04740/AT4G09570/AT4G21940/AT4G23650/AT4G24400/AT4G35310/AT4G36070/AT5G04870/AT5G12180/AT5G12480/AT5G19360/AT5G19450/AT5G23580/AT5G66210	33
GO:0035556	GO:0035556	intracellular signal transduction	37/90	463/21845	2.52241e-38	1.58281e-36	9.09397e-37	AT1G18890/AT1G30270/AT1G35670/AT1G50700/AT1G61950/AT1G74740/AT2G17290/AT2G17890/AT2G31500/AT2G35890/AT2G38910/AT2G41860/AT3G10660/AT3G20410/AT3G51850/AT3G57530/AT4G04695/AT4G04700/AT4G04710/AT4G04720/AT4G04740/AT4G09570/AT4G21940/AT4G23650/AT4G24400/AT4G35310/AT4G36070/AT5G04870/AT5G12180/AT5G12480/AT5G15410/AT5G19360/AT5G19450/AT5G21326/AT5G23580/AT5G35410/AT5G66210	37
GO:0018193	GO:0018193	peptidyl-amino acid modification	32/90	380/21845	1.28229e-33	6.4371e-32	3.6984e-32	AT1G18890/AT1G35670/AT1G50700/AT1G61950/AT1G74740/AT2G17290/AT2G17890/AT2G31500/AT2G35890/AT2G38910/AT2G41860/AT3G10660/AT3G20410/AT3G51850/AT3G57530/AT4G04695/AT4G04700/AT4G04710/AT4G04720/AT4G04740/AT4G09570/AT4G21940/AT4G23650/AT4G35310/AT4G36070/AT5G04870/AT5G12180/AT5G12480/AT5G19360/AT5G19450/AT5G23580/AT5G66210	32
GO:0080142	GO:0080142	regulation of salicylic acid biosynthetic process	7/90	11/21845	5.17025e-15	2.16289e-13	1.24267e-13	AT1G73805/AT2G18750/AT2G24300/AT4G25800/AT5G26920/AT5G57580/AT5G62570	7
GO:0009697	GO:0009697	salicylic acid biosynthetic process	7/90	18/21845	4.87109e-13	1.74663e-11	1.00352e-11	AT1G73805/AT2G18750/AT2G24300/AT4G25800/AT5G26920/AT5G57580/AT5G62570	7
GO:0010337	GO:0010337	regulation of salicylic acid metabolic process	7/90	19/21845	7.68692e-13	2.41177e-11	1.38567e-11	AT1G73805/AT2G18750/AT2G24300/AT4G25800/AT5G26920/AT5G57580/AT5G62570	7
GO:0017000	GO:0017000	antibiotic biosynthetic process	7/90	30/21845	2.99399e-11	8.34989e-10	4.79738e-10	AT1G73805/AT2G18750/AT2G24300/AT4G25800/AT5G26920/AT5G57580/AT5G62570	7
GO:0046189	GO:0046189	phenol-containing compound biosynthetic process	7/90	31/21845	3.85437e-11	9.67448e-10	5.55841e-10	AT1G73805/AT2G18750/AT2G24300/AT4G25800/AT5G26920/AT5G57580/AT5G62570	7
GO:0009696	GO:0009696	salicylic acid metabolic process	7/90	48/21845	1.01984e-09	2.3271e-08	1.33702e-08	AT1G73805/AT2G18750/AT2G24300/AT4G25800/AT5G26920/AT5G57580/AT5G62570	7
GO:0046885	GO:0046885	regulation of hormone biosynthetic process	7/90	49/21845	1.18586e-09	2.48043e-08	1.42512e-08	AT1G73805/AT2G18750/AT2G24300/AT4G25800/AT5G26920/AT5G57580/AT5G62570	7
GO:0006813	GO:0006813	potassium ion transport	7/90	53/21845	2.09981e-09	4.05424e-08	2.32934e-08	AT1G01140/AT1G35670/AT2G26650/AT2G31500/AT3G02850/AT5G46240/AT5G53130	7
GO:0032350	GO:0032350	regulation of hormone metabolic process	7/90	64/21845	8.15821e-09	1.46265e-07	8.40357e-08	AT1G73805/AT2G18750/AT2G24300/AT4G25800/AT5G26920/AT5G57580/AT5G62570	7
GO:0018958	GO:0018958	phenol-containing compound metabolic process	7/90	65/21845	9.11244e-09	1.52481e-07	8.76073e-08	AT1G73805/AT2G18750/AT2G24300/AT4G25800/AT5G26920/AT5G57580/AT5G62570	7
GO:0042537	GO:0042537	benzene-containing compound metabolic process	7/90	71/21845	1.70628e-08	2.67672e-07	1.53789e-07	AT1G73805/AT2G18750/AT2G24300/AT4G25800/AT5G26920/AT5G57580/AT5G62570	7
GO:0009738	GO:0009738	abscisic acid-activated signaling pathway	9/90	186/21845	7.56044e-08	1.11628e-06	6.4135e-07	AT1G18890/AT1G35670/AT1G74740/AT2G17290/AT3G57530/AT4G09570/AT4G23650/AT5G01810/AT5G23580	9
GO:0010565	GO:0010565	regulation of cellular ketone metabolic process	7/90	94/21845	1.21652e-07	1.69636e-06	9.74636e-07	AT1G73805/AT2G18750/AT2G24300/AT4G25800/AT5G26920/AT5G57580/AT5G62570	7
GO:0022898	GO:0022898	regulation of transmembrane transporter activity	4/90	13/21845	1.87208e-07	2.23758e-06	1.28559e-06	AT1G35670/AT2G17290/AT2G31500/AT4G23650	4
GO:0032409	GO:0032409	regulation of transporter activity	4/90	13/21845	1.87208e-07	2.23758e-06	1.28559e-06	AT1G35670/AT2G17290/AT2G31500/AT4G23650	4
GO:0032412	GO:0032412	regulation of ion transmembrane transporter activity	4/90	13/21845	1.87208e-07	2.23758e-06	1.28559e-06	AT1G35670/AT2G17290/AT2G31500/AT4G23650	4
GO:0071215	GO:0071215	cellular response to abscisic acid stimulus	9/90	215/21845	2.59647e-07	2.83354e-06	1.628e-06	AT1G18890/AT1G35670/AT1G74740/AT2G17290/AT3G57530/AT4G09570/AT4G23650/AT5G01810/AT5G23580	9
GO:0097306	GO:0097306	cellular response to alcohol	9/90	215/21845	2.59647e-07	2.83354e-06	1.628e-06	AT1G18890/AT1G35670/AT1G74740/AT2G17290/AT3G57530/AT4G09570/AT4G23650/AT5G01810/AT5G23580	9
GO:0062012	GO:0062012	regulation of small molecule metabolic process	7/90	112/21845	4.05537e-07	4.24125e-06	2.43678e-06	AT1G73805/AT2G18750/AT2G24300/AT4G25800/AT5G26920/AT5G57580/AT5G62570	7
GO:0030001	GO:0030001	metal ion transport	10/90	301/21845	4.59678e-07	4.61516e-06	2.65161e-06	AT1G01140/AT1G35670/AT2G25090/AT2G26650/AT2G31500/AT3G02850/AT5G14870/AT5G15410/AT5G46240/AT5G53130	10
GO:0016999	GO:0016999	antibiotic metabolic process	7/90	118/21845	5.78516e-07	5.58491e-06	3.20877e-06	AT1G73805/AT2G18750/AT2G24300/AT4G25800/AT5G26920/AT5G57580/AT5G62570	7
GO:0015672	GO:0015672	monovalent inorganic cation transport	8/90	178/21845	7.28441e-07	6.7718e-06	3.8907e-06	AT1G01140/AT1G35670/AT2G25090/AT2G26650/AT2G31500/AT3G02850/AT5G46240/AT5G53130	8
GO:0043269	GO:0043269	regulation of ion transport	5/90	42/21845	8.0017e-07	7.17295e-06	4.12118e-06	AT1G01140/AT1G35670/AT2G17290/AT2G31500/AT4G23650	5
GO:0042180	GO:0042180	cellular ketone metabolic process	7/90	145/21845	2.31536e-06	2.00398e-05	1.15137e-05	AT1G73805/AT2G18750/AT2G24300/AT4G25800/AT5G26920/AT5G57580/AT5G62570	7
GO:0034765	GO:0034765	regulation of ion transmembrane transport	4/90	24/21845	2.68742e-06	2.24848e-05	1.29185e-05	AT1G35670/AT2G17290/AT2G31500/AT4G23650	4
GO:0048588	GO:0048588	developmental cell growth	8/90	219/21845	3.43731e-06	2.78311e-05	1.59902e-05	AT1G15990/AT1G19780/AT1G35670/AT2G26650/AT2G31500/AT5G12180/AT5G14870/AT5G19360	8
GO:0034762	GO:0034762	regulation of transmembrane transport	4/90	27/21845	4.39684e-06	3.38422e-05	1.94438e-05	AT1G35670/AT2G17290/AT2G31500/AT4G23650	4
GO:0009860	GO:0009860	pollen tube growth	7/90	160/21845	4.44938e-06	3.38422e-05	1.94438e-05	AT1G15990/AT1G19780/AT1G35670/AT2G31500/AT5G12180/AT5G14870/AT5G19360	7
GO:0009932	GO:0009932	cell tip growth	7/90	186/21845	1.19318e-05	8.8085e-05	5.06087e-05	AT1G15990/AT1G19780/AT1G35670/AT2G31500/AT5G12180/AT5G14870/AT5G19360	7
GO:0071396	GO:0071396	cellular response to lipid	9/90	347/21845	1.32349e-05	9.49135e-05	5.4532e-05	AT1G18890/AT1G35670/AT1G74740/AT2G17290/AT3G57530/AT4G09570/AT4G23650/AT5G01810/AT5G23580	9
GO:0080092	GO:0080092	regulation of pollen tube growth	4/90	36/21845	1.43455e-05	0.00010002	5.74659e-05	AT1G35670/AT2G31500/AT5G12180/AT5G19360	4
GO:1901617	GO:1901617	organic hydroxy compound biosynthetic process	7/90	196/21845	1.67511e-05	0.000113636	6.5289e-05	AT1G73805/AT2G18750/AT2G24300/AT4G25800/AT5G26920/AT5G57580/AT5G62570	7
GO:0006812	GO:0006812	cation transport	10/90	453/21845	1.73312e-05	0.000114477	6.57722e-05	AT1G01140/AT1G35670/AT2G25090/AT2G26650/AT2G31500/AT3G02850/AT5G14870/AT5G15410/AT5G46240/AT5G53130	10
GO:0042446	GO:0042446	hormone biosynthetic process	7/90	201/21845	1.97059e-05	0.000126825	7.28667e-05	AT1G73805/AT2G18750/AT2G24300/AT4G25800/AT5G26920/AT5G57580/AT5G62570	7
GO:0010769	GO:0010769	regulation of cell morphogenesis involved in differentiation	4/90	40/21845	2.19785e-05	0.000134552	7.73058e-05	AT1G35670/AT2G31500/AT5G12180/AT5G19360	4
GO:0060284	GO:0060284	regulation of cell development	4/90	40/21845	2.19785e-05	0.000134552	7.73058e-05	AT1G35670/AT2G31500/AT5G12180/AT5G19360	4
GO:0048868	GO:0048868	pollen tube development	7/90	217/21845	3.2195e-05	0.000192403	0.000110544	AT1G15990/AT1G19780/AT1G35670/AT2G31500/AT5G12180/AT5G14870/AT5G19360	7
GO:0010959	GO:0010959	regulation of metal ion transport	3/90	20/21845	7.32763e-05	0.000427729	0.000245749	AT1G01140/AT1G35670/AT2G31500	3
GO:0048468	GO:0048468	cell development	8/90	337/21845	7.62789e-05	0.000428364	0.000246114	AT1G15990/AT1G19780/AT1G35670/AT2G26650/AT2G31500/AT5G12180/AT5G14870/AT5G19360	8
GO:0072330	GO:0072330	monocarboxylic acid biosynthetic process	7/90	249/21845	7.67983e-05	0.000428364	0.000246114	AT1G73805/AT2G18750/AT2G24300/AT4G25800/AT5G26920/AT5G57580/AT5G62570	7
GO:0000904	GO:0000904	cell morphogenesis involved in differentiation	7/90	255/21845	8.91192e-05	0.000486281	0.00027939	AT1G15990/AT1G19780/AT1G35670/AT2G31500/AT5G12180/AT5G14870/AT5G19360	7
GO:0071229	GO:0071229	cellular response to acid chemical	9/90	452/21845	0.000103024	0.000550194	0.000316111	AT1G18890/AT1G35670/AT1G74740/AT2G17290/AT3G57530/AT4G09570/AT4G23650/AT5G01810/AT5G23580	9
GO:0051049	GO:0051049	regulation of transport	5/90	117/21845	0.000123652	0.000646595	0.000371497	AT1G01140/AT1G35670/AT2G17290/AT2G31500/AT4G23650	5
GO:0010817	GO:0010817	regulation of hormone levels	8/90	375/21845	0.000159318	0.000816096	0.000468883	AT1G73805/AT2G18750/AT2G24300/AT4G25800/AT4G30960/AT5G26920/AT5G57580/AT5G62570	8
GO:0042445	GO:0042445	hormone metabolic process	7/90	285/21845	0.000177309	0.000890092	0.000511397	AT1G73805/AT2G18750/AT2G24300/AT4G25800/AT5G26920/AT5G57580/AT5G62570	7
GO:0060560	GO:0060560	developmental growth involved in morphogenesis	8/90	383/21845	0.000183951	0.000905326	0.00052015	AT1G15990/AT1G19780/AT1G35670/AT2G26650/AT2G31500/AT5G12180/AT5G14870/AT5G19360	8
GO:0051510	GO:0051510	regulation of unidimensional cell growth	4/90	72/21845	0.000223768	0.00108011	0.000620572	AT1G35670/AT2G31500/AT5G12180/AT5G19360	4
GO:0045595	GO:0045595	regulation of cell differentiation	4/90	73/21845	0.000236	0.00111766	0.000642144	AT1G35670/AT2G31500/AT5G12180/AT5G19360	4
GO:0009856	GO:0009856	pollination	7/90	301/21845	0.000247447	0.00112926	0.000648809	AT1G15990/AT1G19780/AT1G35670/AT2G31500/AT5G12180/AT5G14870/AT5G19360	7
GO:0044706	GO:0044706	multi-multicellular organism process	7/90	301/21845	0.000247447	0.00112926	0.000648809	AT1G15990/AT1G19780/AT1G35670/AT2G31500/AT5G12180/AT5G14870/AT5G19360	7
GO:0010118	GO:0010118	stomatal movement	5/90	145/21845	0.000335921	0.00150564	0.000865059	AT1G30270/AT2G17290/AT2G26650/AT4G18290/AT4G23650	5
GO:1901615	GO:1901615	organic hydroxy compound metabolic process	7/90	329/21845	0.000422892	0.00186221	0.00106992	AT1G73805/AT2G18750/AT2G24300/AT4G25800/AT5G26920/AT5G57580/AT5G62570	7
GO:0009826	GO:0009826	unidimensional cell growth	7/90	342/21845	0.000532623	0.00230497	0.00132431	AT1G15990/AT1G19780/AT1G35670/AT2G31500/AT5G12180/AT5G14870/AT5G19360	7
GO:0043900	GO:0043900	regulation of multi-organism process	4/90	91/21845	0.000547747	0.00233025	0.00133883	AT1G35670/AT2G31500/AT5G12180/AT5G19360	4
GO:0071805	GO:0071805	potassium ion transmembrane transport	3/90	40/21845	0.000598333	0.00250303	0.0014381	AT1G35670/AT2G31500/AT3G02850	3
GO:0022604	GO:0022604	regulation of cell morphogenesis	4/90	95/21845	0.000644336	0.00265129	0.00152328	AT1G35670/AT2G31500/AT5G12180/AT5G19360	4
GO:0022603	GO:0022603	regulation of anatomical structure morphogenesis	5/90	170/21845	0.000693717	0.00278101	0.00159781	AT1G35670/AT2G31500/AT5G12180/AT5G19360/AT5G66210	5
GO:0016049	GO:0016049	cell growth	8/90	468/21845	0.000698021	0.00278101	0.00159781	AT1G15990/AT1G19780/AT1G35670/AT2G26650/AT2G31500/AT5G12180/AT5G14870/AT5G19360	8
GO:0010359	GO:0010359	regulation of anion channel activity	2/90	10/21845	0.00073931	0.00289948	0.00166588	AT2G17290/AT4G23650	2
GO:1900424	GO:1900424	regulation of defense response to bacterium	3/90	48/21845	0.00102284	0.00394973	0.0022693	AT1G73805/AT5G62570/AT5G66210	3
GO:0034220	GO:0034220	ion transmembrane transport	7/90	386/21845	0.00108199	0.00411482	0.00236415	AT1G35670/AT2G17290/AT2G31500/AT3G02850/AT4G23650/AT5G14870/AT5G37500	7
GO:0001558	GO:0001558	regulation of cell growth	4/90	110/21845	0.00111497	0.00417698	0.00239986	AT1G35670/AT2G31500/AT5G12180/AT5G19360	4
GO:0032879	GO:0032879	regulation of localization	5/90	195/21845	0.001281	0.00472841	0.00271668	AT1G01140/AT1G35670/AT2G17290/AT2G31500/AT4G23650	5
GO:0006816	GO:0006816	calcium ion transport	3/90	60/21845	0.00195291	0.00710406	0.00408159	AT5G14870/AT5G15410/AT5G53130	3
GO:1900425	GO:1900425	negative regulation of defense response to bacterium	2/90	17/21845	0.00219283	0.00786285	0.00451755	AT5G62570/AT5G66210	2
GO:0000902	GO:0000902	cell morphogenesis	7/90	441/21845	0.00230819	0.00815993	0.00468824	AT1G15990/AT1G19780/AT1G35670/AT2G31500/AT5G12180/AT5G14870/AT5G19360	7
GO:1903959	GO:1903959	regulation of anion transmembrane transport	2/90	18/21845	0.00246033	0.008577	0.00492786	AT2G17290/AT4G23650	2
GO:0044070	GO:0044070	regulation of anion transport	2/90	19/21845	0.00274244	0.00930205	0.00534443	AT2G17290/AT4G23650	2
GO:0055075	GO:0055075	potassium ion homeostasis	2/90	19/21845	0.00274244	0.00930205	0.00534443	AT1G01140/AT3G02850	2
GO:0009651	GO:0009651	response to salt stress	7/90	468/21845	0.0032096	0.0107415	0.00617144	AT1G01140/AT2G25090/AT2G26650/AT3G57530/AT4G23650/AT4G30960/AT5G35410	7
GO:0010112	GO:0010112	regulation of systemic acquired resistance	2/90	23/21845	0.00401435	0.0132579	0.00761726	AT1G73805/AT5G26920	2
GO:0048638	GO:0048638	regulation of developmental growth	4/90	158/21845	0.00415664	0.0135496	0.00778482	AT1G35670/AT2G31500/AT5G12180/AT5G19360	4
GO:0032787	GO:0032787	monocarboxylic acid metabolic process	7/90	492/21845	0.0042179	0.013573	0.00779828	AT1G73805/AT2G18750/AT2G24300/AT4G25800/AT5G26920/AT5G57580/AT5G62570	7
GO:0002831	GO:0002831	regulation of response to biotic stimulus	4/90	168/21845	0.0051626	0.0164027	0.00942406	AT1G73805/AT5G26920/AT5G62570/AT5G66210	4
GO:0032101	GO:0032101	regulation of response to external stimulus	4/90	173/21845	0.00572185	0.0179523	0.0103144	AT1G73805/AT5G26920/AT5G62570/AT5G66210	4
GO:0010119	GO:0010119	regulation of stomatal movement	3/90	93/21845	0.00671762	0.0208163	0.0119599	AT2G17290/AT2G26650/AT4G23650	3
GO:0045088	GO:0045088	regulation of innate immune response	3/90	106/21845	0.0096121	0.0287785	0.0165345	AT1G73805/AT5G26920/AT5G62570	3
GO:0002237	GO:0002237	response to molecule of bacterial origin	2/90	36/21845	0.00965554	0.0287785	0.0165345	AT1G73805/AT5G26920	2
GO:0009787	GO:0009787	regulation of abscisic acid-activated signaling pathway	3/90	107/21845	0.00986035	0.0287785	0.0165345	AT1G35670/AT4G09570/AT5G01810	3
GO:1901419	GO:1901419	regulation of response to alcohol	3/90	107/21845	0.00986035	0.0287785	0.0165345	AT1G35670/AT4G09570/AT5G01810	3
GO:1905957	GO:1905957	regulation of cellular response to alcohol	3/90	107/21845	0.00986035	0.0287785	0.0165345	AT1G35670/AT4G09570/AT5G01810	3
GO:0002832	GO:0002832	negative regulation of response to biotic stimulus	2/90	38/21845	0.0107172	0.0305683	0.0175628	AT5G62570/AT5G66210	2
GO:0032102	GO:0032102	negative regulation of response to external stimulus	2/90	38/21845	0.0107172	0.0305683	0.0175628	AT5G62570/AT5G66210	2
GO:0050776	GO:0050776	regulation of immune response	3/90	114/21845	0.0117027	0.0322697	0.0185404	AT1G73805/AT5G26920/AT5G62570	3
GO:0009789	GO:0009789	positive regulation of abscisic acid-activated signaling pathway	2/90	40/21845	0.0118279	0.0322697	0.0185404	AT1G35670/AT4G09570	2
GO:1901421	GO:1901421	positive regulation of response to alcohol	2/90	40/21845	0.0118279	0.0322697	0.0185404	AT1G35670/AT4G09570	2
GO:1905959	GO:1905959	positive regulation of cellular response to alcohol	2/90	40/21845	0.0118279	0.0322697	0.0185404	AT1G35670/AT4G09570	2
GO:0070838	GO:0070838	divalent metal ion transport	3/90	117/21845	0.0125489	0.0338685	0.0194589	AT5G14870/AT5G15410/AT5G53130	3
GO:0072511	GO:0072511	divalent inorganic cation transport	3/90	119/21845	0.013132	0.0350652	0.0201465	AT5G14870/AT5G15410/AT5G53130	3
GO:0040008	GO:0040008	regulation of growth	4/90	223/21845	0.0136418	0.036043	0.0207083	AT1G35670/AT2G31500/AT5G12180/AT5G19360	4
GO:0002682	GO:0002682	regulation of immune system process	3/90	124/21845	0.0146568	0.0383214	0.0220173	AT1G73805/AT5G26920/AT5G62570	3
GO:0006498	GO:0006498	N-terminal protein lipidation	2/90	46/21845	0.0154466	0.0395623	0.0227303	AT3G10660/AT4G23650	2
GO:0006499	GO:0006499	N-terminal protein myristoylation	2/90	46/21845	0.0154466	0.0395623	0.0227303	AT3G10660/AT4G23650	2
GO:0098662	GO:0098662	inorganic cation transmembrane transport	4/90	236/21845	0.0164651	0.0417449	0.0239843	AT1G35670/AT2G31500/AT3G02850/AT5G14870	4
GO:0018377	GO:0018377	protein myristoylation	2/90	48/21845	0.0167455	0.0420313	0.0241488	AT3G10660/AT4G23650	2
GO:0009816	GO:0009816	defense response to bacterium, incompatible interaction	2/90	49/21845	0.0174119	0.0432711	0.0248612	AT5G26920/AT5G62570	2
GO:0098655	GO:0098655	cation transmembrane transport	4/90	243/21845	0.0181265	0.0446054	0.0256278	AT1G35670/AT2G31500/AT3G02850/AT5G14870	4
GO:0031347	GO:0031347	regulation of defense response	4/90	247/21845	0.0191211	0.0465961	0.0267715	AT1G73805/AT5G26920/AT5G62570/AT5G66210	4
GO:0098660	GO:0098660	inorganic ion transmembrane transport	4/90	260/21845	0.0225849	0.0545079	0.0313172	AT1G35670/AT2G31500/AT3G02850/AT5G14870	4
GO:0042538	GO:0042538	hyperosmotic salinity response	2/90	58/21845	0.0238982	0.057128	0.0328225	AT2G25090/AT4G30960	2
GO:0031365	GO:0031365	N-terminal protein amino acid modification	2/90	62/21845	0.0270517	0.0640563	0.0368032	AT3G10660/AT4G23650	2
GO:0031348	GO:0031348	negative regulation of defense response	2/90	63/21845	0.027865	0.0653655	0.0375554	AT5G62570/AT5G66210	2
GO:0006972	GO:0006972	hyperosmotic response	2/90	70/21845	0.0338267	0.0786158	0.0451682	AT2G25090/AT4G30960	2
GO:0055067	GO:0055067	monovalent inorganic cation homeostasis	2/90	76/21845	0.0392946	0.0904857	0.051988	AT1G01140/AT3G02850	2
GO:0009627	GO:0009627	systemic acquired resistance	2/90	82/21845	0.0450729	0.102848	0.0590908	AT1G73805/AT5G26920	2
GO:0009967	GO:0009967	positive regulation of signal transduction	2/90	84/21845	0.0470649	0.106426	0.0611464	AT1G35670/AT4G09570	2
GO:0023056	GO:0023056	positive regulation of signaling	2/90	85/21845	0.0480728	0.106446	0.061158	AT1G35670/AT4G09570	2
GO:0060688	GO:0060688	regulation of morphogenesis of a branching structure	1/90	12/21845	0.0483461	0.106446	0.061158	AT5G66210	1
GO:2000032	GO:2000032	regulation of secondary shoot formation	1/90	12/21845	0.0483461	0.106446	0.061158	AT5G66210	1
GO:0009814	GO:0009814	defense response, incompatible interaction	3/90	202/21845	0.0509851	0.110664	0.0635814	AT1G73805/AT5G26920/AT5G62570	3
GO:0010647	GO:0010647	positive regulation of cell communication	2/90	88/21845	0.0511436	0.110664	0.0635814	AT1G35670/AT4G09570	2
GO:0071216	GO:0071216	cellular response to biotic stimulus	1/90	13/21845	0.052269	0.112133	0.0644251	AT1G73805	1
GO:0010540	GO:0010540	basipetal auxin transport	1/90	15/21845	0.0600669	0.126696	0.0727923	AT4G30960	1
GO:1902456	GO:1902456	regulation of stomatal opening	1/90	15/21845	0.0600669	0.126696	0.0727923	AT2G17290	1
GO:0048585	GO:0048585	negative regulation of response to stimulus	3/90	217/21845	0.0605974	0.12675	0.0728232	AT5G01810/AT5G62570/AT5G66210	3
GO:2000241	GO:2000241	regulation of reproductive process	4/90	364/21845	0.063625	0.128784	0.0739922	AT1G35670/AT2G31500/AT5G12180/AT5G19360	4
GO:0006814	GO:0006814	sodium ion transport	1/90	16/21845	0.063942	0.128784	0.0739922	AT2G25090	1
GO:0051592	GO:0051592	response to calcium ion	1/90	16/21845	0.063942	0.128784	0.0739922	AT3G51380	1
GO:1905428	GO:1905428	regulation of plant organ formation	1/90	16/21845	0.063942	0.128784	0.0739922	AT5G66210	1
GO:0045087	GO:0045087	innate immune response	4/90	365/21845	0.0641358	0.128784	0.0739922	AT1G73805/AT5G15410/AT5G26920/AT5G62570	4
GO:0080134	GO:0080134	regulation of response to stress	4/90	366/21845	0.0646487	0.128784	0.0739922	AT1G73805/AT5G26920/AT5G62570/AT5G66210	4
GO:0048584	GO:0048584	positive regulation of response to stimulus	3/90	229/21845	0.068854	0.135353	0.0777665	AT1G35670/AT1G73805/AT4G09570	3
GO:0065009	GO:0065009	regulation of molecular function	4/90	375/21845	0.0693621	0.135353	0.0777665	AT1G35670/AT2G17290/AT2G31500/AT4G23650	4
GO:0055065	GO:0055065	metal ion homeostasis	3/90	230/21845	0.0695641	0.135353	0.0777665	AT1G01140/AT3G02850/AT5G14870	3
GO:0006955	GO:0006955	immune response	4/90	379/21845	0.0715128	0.137274	0.0788699	AT1G73805/AT5G15410/AT5G26920/AT5G62570	4
GO:0010555	GO:0010555	response to mannitol	1/90	18/21845	0.071645	0.137274	0.0788699	AT1G01140	1
GO:0006497	GO:0006497	protein lipidation	2/90	109/21845	0.0744475	0.140116	0.0805026	AT3G10660/AT4G23650	2
GO:0042158	GO:0042158	lipoprotein biosynthetic process	2/90	109/21845	0.0744475	0.140116	0.0805026	AT3G10660/AT4G23650	2
GO:0009414	GO:0009414	response to water deprivation	4/90	385/21845	0.0748027	0.140116	0.0805026	AT1G30270/AT2G26650/AT4G30960/AT5G37500	4
GO:1990069	GO:1990069	stomatal opening	1/90	19/21845	0.0754729	0.140324	0.0806221	AT2G17290	1
GO:0042157	GO:0042157	lipoprotein metabolic process	2/90	111/21845	0.0768172	0.141143	0.081093	AT3G10660/AT4G23650	2
GO:0051128	GO:0051128	regulation of cellular component organization	4/90	389/21845	0.0770383	0.141143	0.081093	AT1G35670/AT2G31500/AT5G12180/AT5G19360	4
GO:0009415	GO:0009415	response to water	4/90	394/21845	0.0798799	0.145289	0.0834749	AT1G30270/AT2G26650/AT4G30960/AT5G37500	4
GO:0045824	GO:0045824	negative regulation of innate immune response	1/90	22/21845	0.0868632	0.156854	0.0901194	AT5G62570	1
GO:0002376	GO:0002376	immune system process	4/90	417/21845	0.0936135	0.167836	0.096429	AT1G73805/AT5G15410/AT5G26920/AT5G62570	4
GO:1900426	GO:1900426	positive regulation of defense response to bacterium	1/90	24/21845	0.0943796	0.168009	0.0965286	AT1G73805	1
GO:0010167	GO:0010167	response to nitrate	1/90	25/21845	0.0981148	0.172215	0.0989453	AT4G24400	1
GO:0050777	GO:0050777	negative regulation of immune response	1/90	25/21845	0.0981148	0.172215	0.0989453	AT5G62570	1
GO:0010038	GO:0010038	response to metal ion	4/90	435/21845	0.105096	0.181625	0.104351	AT1G15990/AT2G23980/AT3G51380/AT4G04740	4
GO:0002683	GO:0002683	negative regulation of immune system process	1/90	27/21845	0.10554	0.181625	0.104351	AT5G62570	1
GO:0043543	GO:0043543	protein acylation	2/90	134/21845	0.105646	0.181625	0.104351	AT3G10660/AT4G23650	2
GO:0042742	GO:0042742	defense response to bacterium	4/90	442/21845	0.109729	0.187361	0.107647	AT1G73805/AT5G26920/AT5G62570/AT5G66210	4
GO:0055080	GO:0055080	cation homeostasis	3/90	282/21845	0.110812	0.187932	0.107975	AT1G01140/AT3G02850/AT5G14870	3
GO:0090333	GO:0090333	regulation of stomatal closure	1/90	29/21845	0.112904	0.190194	0.109275	AT2G26650	1
GO:0007584	GO:0007584	response to nutrient	1/90	31/21845	0.120208	0.201148	0.115569	AT1G30270	1
GO:0098771	GO:0098771	inorganic ion homeostasis	3/90	298/21845	0.125045	0.207857	0.119423	AT1G01140/AT3G02850/AT5G14870	3
GO:0009966	GO:0009966	regulation of signal transduction	3/90	300/21845	0.12687	0.20909	0.120131	AT1G35670/AT4G09570/AT5G01810	3
GO:1900618	GO:1900618	regulation of shoot system morphogenesis	1/90	33/21845	0.127453	0.20909	0.120131	AT5G66210	1
GO:0098656	GO:0098656	anion transmembrane transport	2/90	151/21845	0.128527	0.209483	0.120357	AT2G17290/AT4G23650	2
GO:0010223	GO:0010223	secondary shoot formation	1/90	34/21845	0.131053	0.210189	0.120763	AT5G66210	1
GO:0010346	GO:0010346	shoot axis formation	1/90	34/21845	0.131053	0.210189	0.120763	AT5G66210	1
GO:0023051	GO:0023051	regulation of signaling	3/90	305/21845	0.131473	0.210189	0.120763	AT1G35670/AT4G09570/AT5G01810	3
GO:0010646	GO:0010646	regulation of cell communication	3/90	309/21845	0.135197	0.214776	0.123398	AT1G35670/AT4G09570/AT5G01810	3
GO:0009743	GO:0009743	response to carbohydrate	2/90	159/21845	0.139667	0.22048	0.126676	AT1G01140/AT4G24400	2
GO:0046686	GO:0046686	response to cadmium ion	3/90	318/21845	0.14371	0.225138	0.129352	AT1G15990/AT2G23980/AT4G04740	3
GO:0001763	GO:0001763	morphogenesis of a branching structure	1/90	38/21845	0.145308	0.225138	0.129352	AT5G66210	1
GO:1900055	GO:1900055	regulation of leaf senescence	1/90	38/21845	0.145308	0.225138	0.129352	AT5G04870	1
GO:0050801	GO:0050801	ion homeostasis	3/90	330/21845	0.155331	0.239191	0.137426	AT1G01140/AT3G02850/AT5G14870	3
GO:0019932	GO:0019932	second-messenger-mediated signaling	1/90	43/21845	0.162802	0.249166	0.143157	AT5G15410	1
GO:0008219	GO:0008219	cell death	2/90	178/21845	0.166887	0.253871	0.14586	AT5G04870/AT5G15410	2
GO:0070588	GO:0070588	calcium ion transmembrane transport	1/90	45/21845	0.1697	0.255058	0.146542	AT5G14870	1
GO:0090332	GO:0090332	stomatal closure	1/90	45/21845	0.1697	0.255058	0.146542	AT2G26650	1
GO:0009788	GO:0009788	negative regulation of abscisic acid-activated signaling pathway	1/90	51/21845	0.190058	0.280615	0.161226	AT5G01810	1
GO:1901420	GO:1901420	negative regulation of response to alcohol	1/90	51/21845	0.190058	0.280615	0.161226	AT5G01810	1
GO:1905958	GO:1905958	negative regulation of cellular response to alcohol	1/90	51/21845	0.190058	0.280615	0.161226	AT5G01810	1
GO:0006874	GO:0006874	cellular calcium ion homeostasis	1/90	60/21845	0.219673	0.322444	0.185258	AT5G14870	1
GO:0009749	GO:0009749	response to glucose	1/90	61/21845	0.222897	0.325274	0.186884	AT4G24400	1
GO:0009626	GO:0009626	plant-type hypersensitive response	1/90	62/21845	0.226108	0.326167	0.187397	AT5G15410	1
GO:0055074	GO:0055074	calcium ion homeostasis	1/90	62/21845	0.226108	0.326167	0.187397	AT5G14870	1
GO:0034050	GO:0034050	host programmed cell death induced by symbiont	1/90	63/21845	0.229305	0.328889	0.188961	AT5G15410	1
GO:0009644	GO:0009644	response to high light intensity	1/90	65/21845	0.235661	0.336085	0.193095	AT4G18290	1
GO:0048767	GO:0048767	root hair elongation	1/90	66/21845	0.238819	0.338665	0.194578	AT2G26650	1
GO:0009746	GO:0009746	response to hexose	1/90	67/21845	0.241965	0.341198	0.196033	AT4G24400	1
GO:0031667	GO:0031667	response to nutrient levels	2/90	231/21845	0.246338	0.345423	0.198461	AT1G01140/AT1G30270	2

## Sheet: CC
	ID	Description	GeneRatio	BgRatio	pvalue	p.adjust	qvalue	geneID	Count
GO:0005856	GO:0005856	cytoskeleton	8/97	361/25408	7.39795e-05	0.000944277	0.000704066	AT1G14380/AT1G17480/AT1G19870/AT1G74690/AT2G02790/AT3G22190/AT4G10640/AT5G62070	8
GO:0015630	GO:0015630	microtubule cytoskeleton	7/97	269/25408	7.86897e-05	0.000944277	0.000704066	AT1G14380/AT1G17480/AT1G19870/AT1G74690/AT2G02790/AT3G22190/AT4G10640	7
GO:0005875	GO:0005875	microtubule associated complex	4/97	97/25408	0.000527039	0.00421631	0.00314374	AT1G14380/AT1G19870/AT1G74690/AT2G02790	4
GO:0005874	GO:0005874	microtubule	3/97	188/25408	0.035428	0.152469	0.113683	AT1G17480/AT3G22190/AT4G10640	3
GO:0099081	GO:0099081	supramolecular polymer	3/97	206/25408	0.0444702	0.152469	0.113683	AT1G17480/AT3G22190/AT4G10640	3
GO:0099512	GO:0099512	supramolecular fiber	3/97	206/25408	0.0444702	0.152469	0.113683	AT1G17480/AT3G22190/AT4G10640	3
GO:0099513	GO:0099513	polymeric cytoskeletal fiber	3/97	206/25408	0.0444702	0.152469	0.113683	AT1G17480/AT3G22190/AT4G10640	3
GO:0005635	GO:0005635	nuclear envelope	2/97	109/25408	0.0652734	0.186989	0.139422	AT1G17480/AT3G22190	2
GO:0016324	GO:0016324	apical plasma membrane	1/97	19/25408	0.070121	0.186989	0.139422	AT5G14870	1
GO:0045177	GO:0045177	apical part of cell	1/97	23/25408	0.0842512	0.202203	0.150765	AT5G14870	1
GO:0005778	GO:0005778	peroxisomal membrane	1/97	29/25408	0.105049	0.205788	0.153438	AT5G04870	1
GO:0031903	GO:0031903	microbody membrane	1/97	29/25408	0.105049	0.205788	0.153438	AT5G04870	1
GO:0099080	GO:0099080	supramolecular complex	3/97	305/25408	0.111468	0.205788	0.153438	AT1G17480/AT3G22190/AT4G10640	3

## Sheet: MF
	ID	Description	GeneRatio	BgRatio	pvalue	p.adjust	qvalue	geneID	Count
GO:0005516	GO:0005516	calmodulin binding	47/77	133/21283	4.63882e-87	1.5772e-85	2.92978e-86	AT1G18890/AT1G35670/AT1G50700/AT1G61950/AT1G74740/AT2G17290/AT2G17890/AT2G18750/AT2G23980/AT2G24300/AT2G31500/AT2G35890/AT2G38800/AT2G38910/AT2G41860/AT3G10660/AT3G20410/AT3G51380/AT3G51850/AT3G54570/AT3G57530/AT4G04695/AT4G04700/AT4G04710/AT4G04720/AT4G04740/AT4G09570/AT4G10640/AT4G21940/AT4G23650/AT4G25800/AT4G30560/AT4G35310/AT4G36070/AT5G04870/AT5G12180/AT5G12480/AT5G15410/AT5G19360/AT5G19450…	47
GO:0004683	GO:0004683	calmodulin-dependent protein kinase activity	32/77	47/21283	2.88258e-70	2.45019e-69	4.55144e-70	AT1G18890/AT1G35670/AT1G50700/AT1G61950/AT1G74740/AT2G17290/AT2G17890/AT2G31500/AT2G35890/AT2G38910/AT2G41860/AT3G10660/AT3G20410/AT3G51850/AT3G57530/AT4G04695/AT4G04700/AT4G04710/AT4G04720/AT4G04740/AT4G09570/AT4G21940/AT4G23650/AT4G35310/AT4G36070/AT5G04870/AT5G12180/AT5G12480/AT5G19360/AT5G19450/AT5G23580/AT5G66210	32
GO:0009931	GO:0009931	calcium-dependent protein serine/threonine kinase activity	32/77	47/21283	2.88258e-70	2.45019e-69	4.55144e-70	AT1G18890/AT1G35670/AT1G50700/AT1G61950/AT1G74740/AT2G17290/AT2G17890/AT2G31500/AT2G35890/AT2G38910/AT2G41860/AT3G10660/AT3G20410/AT3G51850/AT3G57530/AT4G04695/AT4G04700/AT4G04710/AT4G04720/AT4G04740/AT4G09570/AT4G21940/AT4G23650/AT4G35310/AT4G36070/AT5G04870/AT5G12180/AT5G12480/AT5G19360/AT5G19450/AT5G23580/AT5G66210	32
GO:0010857	GO:0010857	calcium-dependent protein kinase activity	32/77	47/21283	2.88258e-70	2.45019e-69	4.55144e-70	AT1G18890/AT1G35670/AT1G50700/AT1G61950/AT1G74740/AT2G17290/AT2G17890/AT2G31500/AT2G35890/AT2G38910/AT2G41860/AT3G10660/AT3G20410/AT3G51850/AT3G57530/AT4G04695/AT4G04700/AT4G04710/AT4G04720/AT4G04740/AT4G09570/AT4G21940/AT4G23650/AT4G35310/AT4G36070/AT5G04870/AT5G12180/AT5G12480/AT5G19360/AT5G19450/AT5G23580/AT5G66210	32
GO:0005509	GO:0005509	calcium ion binding	32/77	241/21283	1.89934e-42	1.29155e-41	2.39917e-42	AT1G18890/AT1G35670/AT1G50700/AT1G61950/AT1G74740/AT2G17290/AT2G17890/AT2G31500/AT2G35890/AT2G38910/AT2G41860/AT3G10660/AT3G20410/AT3G51850/AT3G57530/AT4G04695/AT4G04700/AT4G04710/AT4G04720/AT4G04740/AT4G09570/AT4G21940/AT4G23650/AT4G35310/AT4G36070/AT5G04870/AT5G12180/AT5G12480/AT5G19360/AT5G19450/AT5G23580/AT5G66210	32
GO:0005249	GO:0005249	voltage-gated potassium channel activity	14/77	22/21283	5.87888e-30	3.33137e-29	6.1883e-30	AT1G15990/AT2G23980/AT2G24610/AT2G26650/AT2G28260/AT3G02850/AT4G18290/AT4G22200/AT4G30360/AT4G30560/AT5G15410/AT5G37500/AT5G46240/AT5G53130	14
GO:0005267	GO:0005267	potassium channel activity	14/77	24/21283	3.5858e-29	1.52397e-28	2.83089e-29	AT1G15990/AT2G23980/AT2G24610/AT2G26650/AT2G28260/AT3G02850/AT4G18290/AT4G22200/AT4G30360/AT4G30560/AT5G15410/AT5G37500/AT5G46240/AT5G53130	14
GO:0022843	GO:0022843	voltage-gated cation channel activity	14/77	24/21283	3.5858e-29	1.52397e-28	2.83089e-29	AT1G15990/AT2G23980/AT2G24610/AT2G26650/AT2G28260/AT3G02850/AT4G18290/AT4G22200/AT4G30360/AT4G30560/AT5G15410/AT5G37500/AT5G46240/AT5G53130	14
GO:0005216	GO:0005216	ion channel activity	20/77	139/21283	5.19541e-27	1.96271e-26	3.6459e-27	AT1G01340/AT1G15990/AT1G19780/AT2G23980/AT2G24610/AT2G26650/AT2G28260/AT3G02850/AT3G48010/AT4G01010/AT4G18290/AT4G22200/AT4G30360/AT4G30560/AT5G14870/AT5G15410/AT5G37500/AT5G46240/AT5G53130/AT5G57940	20
GO:0005244	GO:0005244	voltage-gated ion channel activity	14/77	42/21283	9.19447e-25	2.69215e-24	5.0009e-25	AT1G15990/AT2G23980/AT2G24610/AT2G26650/AT2G28260/AT3G02850/AT4G18290/AT4G22200/AT4G30360/AT4G30560/AT5G15410/AT5G37500/AT5G46240/AT5G53130	14
GO:0022832	GO:0022832	voltage-gated channel activity	14/77	42/21283	9.19447e-25	2.69215e-24	5.0009e-25	AT1G15990/AT2G23980/AT2G24610/AT2G26650/AT2G28260/AT3G02850/AT4G18290/AT4G22200/AT4G30360/AT4G30560/AT5G15410/AT5G37500/AT5G46240/AT5G53130	14
GO:0015267	GO:0015267	channel activity	20/77	179/21283	1.02935e-24	2.69215e-24	5.0009e-25	AT1G01340/AT1G15990/AT1G19780/AT2G23980/AT2G24610/AT2G26650/AT2G28260/AT3G02850/AT3G48010/AT4G01010/AT4G18290/AT4G22200/AT4G30360/AT4G30560/AT5G14870/AT5G15410/AT5G37500/AT5G46240/AT5G53130/AT5G57940	20
GO:0022803	GO:0022803	passive transmembrane transporter activity	20/77	179/21283	1.02935e-24	2.69215e-24	5.0009e-25	AT1G01340/AT1G15990/AT1G19780/AT2G23980/AT2G24610/AT2G26650/AT2G28260/AT3G02850/AT3G48010/AT4G01010/AT4G18290/AT4G22200/AT4G30360/AT4G30560/AT5G14870/AT5G15410/AT5G37500/AT5G46240/AT5G53130/AT5G57940	20
GO:0005261	GO:0005261	cation channel activity	16/77	83/21283	7.0004e-24	1.7001e-23	3.15807e-24	AT1G15990/AT2G23980/AT2G24610/AT2G26650/AT2G28260/AT3G02850/AT4G18290/AT4G22200/AT4G30360/AT4G30560/AT5G14870/AT5G15410/AT5G37500/AT5G46240/AT5G53130/AT5G57940	16
GO:0015079	GO:0015079	potassium ion transmembrane transporter activity	14/77	62/21283	4.78522e-22	1.08465e-21	2.01483e-22	AT1G15990/AT2G23980/AT2G24610/AT2G26650/AT2G28260/AT3G02850/AT4G18290/AT4G22200/AT4G30360/AT4G30560/AT5G15410/AT5G37500/AT5G46240/AT5G53130	14
GO:0022836	GO:0022836	gated channel activity	15/77	86/21283	9.98442e-22	2.12169e-21	3.94122e-22	AT1G15990/AT2G23980/AT2G24610/AT2G26650/AT2G28260/AT3G02850/AT4G18290/AT4G22200/AT4G30360/AT4G30560/AT5G15410/AT5G37500/AT5G46240/AT5G53130/AT5G57940	15
GO:0099094	GO:0099094	ligand-gated cation channel activity	8/77	12/21283	9.87433e-18	1.97487e-17	3.66848e-18	AT2G23980/AT2G26650/AT4G18290/AT4G22200/AT5G15410/AT5G46240/AT5G53130/AT5G57940	8
GO:0046873	GO:0046873	metal ion transmembrane transporter activity	16/77	224/21283	1.02422e-16	1.93463e-16	3.59374e-17	AT1G15990/AT2G23980/AT2G24610/AT2G26650/AT2G28260/AT3G02850/AT4G18290/AT4G22200/AT4G30360/AT4G30560/AT5G14870/AT5G15410/AT5G37500/AT5G46240/AT5G53130/AT5G57940	16
GO:0015276	GO:0015276	ligand-gated ion channel activity	8/77	32/21283	1.98047e-13	3.36681e-13	6.25413e-14	AT2G23980/AT2G26650/AT4G18290/AT4G22200/AT5G15410/AT5G46240/AT5G53130/AT5G57940	8
GO:0022834	GO:0022834	ligand-gated channel activity	8/77	32/21283	1.98047e-13	3.36681e-13	6.25413e-14	AT2G23980/AT2G26650/AT4G18290/AT4G22200/AT5G15410/AT5G46240/AT5G53130/AT5G57940	8
GO:0015077	GO:0015077	monovalent inorganic cation transmembrane transporter activity	14/77	300/21283	3.42143e-12	5.53946e-12	1.029e-12	AT1G15990/AT2G23980/AT2G24610/AT2G26650/AT2G28260/AT3G02850/AT4G18290/AT4G22200/AT4G30360/AT4G30560/AT5G15410/AT5G37500/AT5G46240/AT5G53130	14
GO:0022890	GO:0022890	inorganic cation transmembrane transporter activity	16/77	443/21283	4.05617e-12	6.26863e-12	1.16445e-12	AT1G15990/AT2G23980/AT2G24610/AT2G26650/AT2G28260/AT3G02850/AT4G18290/AT4G22200/AT4G30360/AT4G30560/AT5G14870/AT5G15410/AT5G37500/AT5G46240/AT5G53130/AT5G57940	16
GO:0008324	GO:0008324	cation transmembrane transporter activity	16/77	473/21283	1.0847e-11	1.60347e-11	2.97858e-12	AT1G15990/AT2G23980/AT2G24610/AT2G26650/AT2G28260/AT3G02850/AT4G18290/AT4G22200/AT4G30360/AT4G30560/AT5G14870/AT5G15410/AT5G37500/AT5G46240/AT5G53130/AT5G57940	16
GO:0005217	GO:0005217	intracellular ligand-gated ion channel activity	4/77	24/21283	1.59259e-06	2.25617e-06	4.19103e-07	AT2G23980/AT5G15410/AT5G53130/AT5G57940	4
GO:0005262	GO:0005262	calcium channel activity	3/77	20/21283	4.96562e-05	6.75325e-05	1.25447e-05	AT5G14870/AT5G15410/AT5G57940	3
GO:0015085	GO:0015085	calcium ion transmembrane transporter activity	3/77	50/21283	0.000789677	0.00103265	0.000191824	AT5G14870/AT5G15410/AT5G57940	3
GO:0019903	GO:0019903	protein phosphatase binding	2/77	12/21283	0.000832912	0.00104885	0.000194833	AT4G04720/AT4G04740	2
GO:0019902	GO:0019902	phosphatase binding	2/77	16/21283	0.00150025	0.00182173	0.000338401	AT4G04720/AT4G04740	2
GO:0042802	GO:0042802	identical protein binding	3/77	288/21283	0.0865858	0.101514	0.0188572	AT2G26650/AT4G22200/AT5G46240	3
GO:0004722	GO:0004722	protein serine/threonine phosphatase activity	1/77	118/21283	0.348755	0.395256	0.0734222	AT5G66210	1
GO:0004721	GO:0004721	phosphoprotein phosphatase activity	1/77	171/21283	0.463279	0.508113	0.0943863	AT5G66210	1
GO:0019899	GO:0019899	enzyme binding	2/77	445/21283	0.480705	0.510749	0.094876	AT4G04720/AT4G04740	2
GO:0016791	GO:0016791	phosphatase activity	1/77	314/21283	0.682269	0.702944	0.130578	AT5G66210	1
GO:0042578	GO:0042578	phosphoric ester hydrolase activity	1/77	379/21283	0.749937	0.749937	0.139307	AT5G66210	1

## Sheet: KEGG
	ID	Description	GeneRatio	BgRatio	pvalue	p.adjust	qvalue	geneID	Count
ath04626	ath04626	Plant-pathogen interaction	46/46	204/5122	2.03433e-67	2.03433e-67	NA	AT1G01340/AT1G15990/AT1G18890/AT1G19780/AT1G35670/AT1G50700/AT1G61950/AT1G74740/AT2G17290/AT2G17890/AT2G23980/AT2G24610/AT2G28260/AT2G31500/AT2G35890/AT2G38910/AT2G41860/AT3G10660/AT3G20410/AT3G48010/AT3G51850/AT3G57530/AT4G01010/AT4G04695/AT4G04700/AT4G04710/AT4G04720/AT4G04740/AT4G09570/AT4G21940/AT4G23650/AT4G30360/AT4G30560/AT4G35310/AT4G36070/AT5G04870/AT5G12180/AT5G12480/AT5G14870/AT5G15410…	46
