# Supplementary material for: Genome-Wide Identification and Characterization of Calcium Metabolism Related Gene Families in Arabidopsis thaliana and Their Regulation by Bacillus amyloliquefaciens Under High Calcium Stress
Source: Front Plant Sci. 2021 Aug 11;12:707496. doi: 10.3389/fpls.2021.707496 (PMC8387222; doi:10.3389/fpls.2021.707496)
Supplement: Supplementary Table 9 — The results of ANOVA based on the expression profiles of all genes in A. thaliana root. [file Table_9.xlsx]

## Sheet: all_gene_ANOVA
	F_value	P_value	adj.P.value
AT5G63720	1716.86	1.42257e-11	5.43451e-07
AT2G45360	760.371	3.66593e-10	5.53115e-06
AT2G41810	728.679	4.34361e-10	5.53115e-06
AT5G33355	468.075	2.52848e-09	2.26516e-05
AT1G08090	449.701	2.96471e-09	2.26516e-05
AT5G60780	352.766	7.77389e-09	4.94964e-05
AT5G48430	262.376	2.51164e-08	0.000137071
AT3G50373	193.442	8.36781e-08	0.000399584
AT3G47380	152.107	2.15363e-07	0.000774345
AT5G58570	152.091	2.15455e-07	0.000774345
AT3G59930	150.768	2.22967e-07	0.000774345
AT4G01630	140.471	2.94234e-07	0.000936695
AT5G38200	135.849	3.35433e-07	0.000985708
AT1G22900	127.164	4.34372e-07	0.00110667
AT2G43890	127.152	4.34533e-07	0.00110667
AT5G40780	123.376	4.8888e-07	0.00116726
AT5G43360	116.575	6.10024e-07	0.00137083
AT1G19350	112.859	6.92169e-07	0.00146901
AT1G52690	109.566	7.7684e-07	0.00156194
AT3G62740	107.355	8.41036e-07	0.00160646
AT3G16400	103.803	9.58681e-07	0.00174398
AT2G40330	97.8563	1.20574e-06	0.00209372
AT3G23800	93.5287	1.4371e-06	0.00238696
AT4G25310	89.9354	1.67274e-06	0.00266259
AT2G35380	86.0163	1.98759e-06	0.00291288
AT2G04190	85.4207	2.04172e-06	0.00291288
AT1G17600	85.1139	2.07032e-06	0.00291288
AT3G45070	84.4395	2.13498e-06	0.00291288
AT5G35110	81.3217	2.46895e-06	0.0031837
AT5G25460	81.0575	2.50015e-06	0.0031837
AT2G27670	77.9912	2.90112e-06	0.00351856
AT4G26050	77.4666	2.97758e-06	0.00351856
AT5G50750	76.6054	3.10863e-06	0.00351856
AT4G21250	76.4595	3.13154e-06	0.00351856
AT4G30960	72.5048	3.84158e-06	0.00419303
AT5G11110	70.6274	4.24898e-06	0.00450887
AT3G48350	67.436	5.07371e-06	0.00523383
AT5G43370	66.984	5.20616e-06	0.00523383
AT5G54470	64.7649	5.92298e-06	0.00576379
AT2G17500	64.4483	6.03507e-06	0.00576379
AT4G01240	63.7244	6.30148e-06	0.00578311
AT5G49770	63.3037	6.46307e-06	0.00578311
AT1G01420	63.1854	6.50944e-06	0.00578311
AT1G77760	62.021	6.98884e-06	0.0060679
AT2G41380	61.3857	7.26901e-06	0.0061709
AT4G14245	60.4635	7.70122e-06	0.00635659
AT1G67360	60.2203	7.82052e-06	0.00635659
AT3G03800	59.6442	8.11246e-06	0.0064565
AT3G27950	58.6574	8.64493e-06	0.00673987
AT1G49030	56.7462	9.80639e-06	0.00749247
AT1G50050	56.2243	1.0157e-05	0.00760818
AT5G47000	54.1409	1.17229e-05	0.0085485
AT5G20400	53.9754	1.18599e-05	0.0085485
AT3G49630	53.501	1.22636e-05	0.00867583
AT1G63550	51.9049	1.37546e-05	0.00955369
AT2G38490	51.5705	1.40951e-05	0.0096154
AT1G74470	50.7108	1.50205e-05	0.0100669
AT5G44130	50.3335	1.54504e-05	0.0101765
AT5G21100	49.532	1.64162e-05	0.0104702
AT1G05650	49.344	1.66535e-05	0.0104702
AT5G07990	49.1979	1.6841e-05	0.0104702
AT5G06860	49.0811	1.69927e-05	0.0104702
AT1G75600	48.5796	1.7664e-05	0.0107111
AT5G17700	47.3699	1.9425e-05	0.0115949
AT2G41190	46.7238	2.04556e-05	0.011728
AT2G41370	46.538	2.07644e-05	0.011728
AT5G10230	46.4649	2.08877e-05	0.011728
AT3G61870	46.3857	2.10221e-05	0.011728
AT5G48000	46.2917	2.11831e-05	0.011728
AT5G01600	46.0534	2.15981e-05	0.011787
AT1G49570	45.5986	2.24189e-05	0.0120626
AT5G40590	44.7948	2.39674e-05	0.012633
AT5G46050	44.7091	2.41403e-05	0.012633
AT5G24316	44.3807	2.48171e-05	0.0127816
AT2G38010	44.105	2.54041e-05	0.0127816
AT5G26200	43.9391	2.57654e-05	0.0127816
AT3G45060	43.907	2.58362e-05	0.0127816
AT1G33610	43.7096	2.62762e-05	0.0127816
AT2G07773	43.5999	2.65247e-05	0.0127816
AT3G05950	43.2242	2.73985e-05	0.0127816
AT1G65680	43.224	2.7399e-05	0.0127816
AT1G21340	43.2087	2.74355e-05	0.0127816
AT1G29830	42.9522	2.80539e-05	0.0129122
AT5G06760	42.7098	2.86543e-05	0.0130316
AT5G10480	42.4232	2.93852e-05	0.0132067
AT1G29730	42.0998	3.02383e-05	0.0134321
AT5G64110	41.6298	3.15338e-05	0.0138466
AT1G27200	41.4748	3.19762e-05	0.0138813
AT4G15480	40.9051	3.36705e-05	0.0144526
AT3G47800	40.5034	3.49328e-05	0.0147128
AT2G43140	40.468	3.5047e-05	0.0147128
AT3G62610	40.2939	3.56148e-05	0.0147443
AT4G11280	40.2095	3.5894e-05	0.0147443
AT5G42600	39.9044	3.69272e-05	0.0149903
AT3G19270	39.6505	3.78154e-05	0.0149903
AT5G67520	39.6417	3.7847e-05	0.0149903
AT3G48510	39.5512	3.817e-05	0.0149903
AT5G27100	39.2365	3.93218e-05	0.0149903
AT5G09520	39.1997	3.94596e-05	0.0149903
AT5G42010	38.8737	4.07042e-05	0.0149903
AT1G80240	38.814	4.09376e-05	0.0149903
AT1G30760	38.7635	4.11362e-05	0.0149903
ATMG01170	38.6216	4.17007e-05	0.0149903
AT2G36220	38.5244	4.20929e-05	0.0149903
AT2G35770	38.5061	4.21671e-05	0.0149903
AT2G19060	38.2945	4.30391e-05	0.0149903
AT2G35150	38.2777	4.31096e-05	0.0149903
AT1G07350	38.2346	4.32903e-05	0.0149903
AT1G69230	38.158	4.36139e-05	0.0149903
AT5G64040	38.1386	4.36963e-05	0.0149903
AT1G60590	38.102	4.38521e-05	0.0149903
AT3G28160	38.0746	4.39693e-05	0.0149903
AT5G10520	37.9574	4.44757e-05	0.0149903
AT1G33030	37.8392	4.49932e-05	0.0149903
AT1G71695	37.3767	4.70931e-05	0.0149903
AT5G08050	37.3162	4.7377e-05	0.0149903
AT4G29270	37.2956	4.74739e-05	0.0149903
AT5G38000	37.2542	4.76696e-05	0.0149903
AT3G50310	37.2501	4.76893e-05	0.0149903
AT1G78070	37.1842	4.80034e-05	0.0149903
AT5G06570	37.1702	4.80702e-05	0.0149903
AT1G30700	37.1521	4.81568e-05	0.0149903
AT5G48485	37.1297	4.82647e-05	0.0149903
AT3G17040	37.0323	4.87369e-05	0.0150149
AT4G23680	36.8473	4.96494e-05	0.0151736
AT5G41280	36.7584	5.00954e-05	0.0151884
AT1G05000	36.6782	5.05024e-05	0.0151913
AT1G45191	36.3653	5.21291e-05	0.0155282
AT5G50200	36.2167	5.29248e-05	0.0155282
AT3G13784	36.1974	5.30291e-05	0.0155282
AT4G23550	36.1571	5.32483e-05	0.0155282
AT3G21670	35.7596	5.54695e-05	0.0158529
AT3G46750	35.6806	5.59241e-05	0.0158529
AT4G29080	35.6541	5.60783e-05	0.0158529
AT3G27400	35.5925	5.64376e-05	0.0158529
AT2G39200	35.5203	5.68623e-05	0.0158529
AT2G34490	35.4927	5.70259e-05	0.0158529
AT1G06680	35.3918	5.76282e-05	0.0158529
AT3G15370	35.3829	5.76817e-05	0.0158529
AT1G21110	35.1157	5.93183e-05	0.0161863
AT2G43580	34.7541	6.16266e-05	0.0166969
AT1G55380	34.3927	6.40475e-05	0.0171829
AT5G17170	34.353	6.43201e-05	0.0171829
AT5G37550	34.1596	6.56715e-05	0.0174221
AT1G75250	34.0505	6.64496e-05	0.017507
AT1G25450	33.9665	6.70564e-05	0.0175458
AT5G01060	33.6751	6.92158e-05	0.0179876
AT5G20700	33.5171	7.04235e-05	0.0181778
AT5G28145	33.2001	7.29262e-05	0.0184471
AT4G29305	33.1371	7.34368e-05	0.0184471
AT2G18210	33.1286	7.3506e-05	0.0184471
AT2G40130	33.1284	7.3507e-05	0.0184471
AT1G09400	33.0827	7.38812e-05	0.0184471
AT5G01550	32.9254	7.51852e-05	0.0186298
AT1G21100	32.8775	7.55881e-05	0.0186298
AT4G21280	32.7986	7.62573e-05	0.0186742
AT1G32640	32.589	7.80719e-05	0.0189065
AT1G62750	32.5506	7.84107e-05	0.0189065
AT1G47400	32.519	7.86905e-05	0.0189065
AT1G10400	32.2211	8.13905e-05	0.019433
AT3G21560	32.0042	8.34287e-05	0.0197959
AT1G65490	31.9378	8.40661e-05	0.019824
AT5G38940	31.7478	8.59224e-05	0.0200111
AT1G44575	31.6581	8.68159e-05	0.0200111
AT3G55090	31.6193	8.72068e-05	0.0200111
AT4G23020	31.6121	8.72799e-05	0.0200111
AT2G43550	31.5924	8.74784e-05	0.0200111
AT1G56430	31.432	8.91229e-05	0.0202659
AT1G30560	31.0279	9.34384e-05	0.0211206
AT3G46340	30.9781	9.39871e-05	0.0211206
AT5G59220	30.7699	9.63307e-05	0.0215206
AT1G65486	30.5776	9.85586e-05	0.0218903
AT1G36630	30.1881	0.000103274	0.0226369
AT2G40300	30.1699	0.000103501	0.0226369
AT4G24275	30.1542	0.000103697	0.0226369
AT1G20823	29.9074	0.000106848	0.023147
AT3G56940	29.8769	0.000107246	0.023147
AT2G45180	29.7425	0.00010902	0.0233976
AT5G57010	29.6479	0.000110291	0.0235381
AT1G01120	29.5473	0.000111663	0.0236986
AT5G05657	29.3327	0.000114661	0.0242005
AT2G40900	29.2586	0.00011572	0.0242898
AT3G22600	29.033	0.000119019	0.0245708
AT5G24960	28.8992	0.000121031	0.0245708
AT4G15490	28.7729	0.00012297	0.0245708
AT5G54230	28.7681	0.000123045	0.0245708
AT1G71960	28.7381	0.00012351	0.0245708
AT5G58540	28.6748	0.000124502	0.0245708
AT1G47395	28.6243	0.000125301	0.0245708
AT2G37710	28.6207	0.000125357	0.0245708
AT5G59730	28.6067	0.00012558	0.0245708
AT3G43110	28.5655	0.000126239	0.0245708
AT5G16970	28.5232	0.000126919	0.0245708
AT1G51140	28.512	0.000127099	0.0245708
AT2G19210	28.5076	0.000127171	0.0245708
AT3G06510	28.4912	0.000127435	0.0245708
AT4G15550	28.4743	0.000127709	0.0245708
AT3G17130	28.4666	0.000127835	0.0245708
AT3G22840	28.4462	0.000128168	0.0245708
AT1G42550	28.4045	0.00012885	0.0245708
AT1G41835	28.3594	0.000129595	0.0245708
AT1G02810	28.3396	0.000129922	0.0245708
AT5G08330	28.2375	0.000131632	0.0247715
AT5G35777	28.1089	0.000133826	0.025061
AT5G47990	28.033	0.000135142	0.0251017
AT4G35790	28.0206	0.000135358	0.0251017
AT5G56980	27.9774	0.000136115	0.0251201
AT5G46950	27.9086	0.000137334	0.0252232
AT5G54270	27.8471	0.000138433	0.0253034
AT2G17820	27.7485	0.00014022	0.0255081
AT1G73330	27.6879	0.000141332	0.0255885
AT4G23496	27.498	0.000144892	0.025989
AT1G01250	27.4973	0.000144905	0.025989
AT4G37800	27.3185	0.000148357	0.026265
AT2G32990	27.3155	0.000148416	0.026265
AT2G31540	27.238	0.000149947	0.026265
AT5G59680	27.2336	0.000150033	0.026265
AT1G33612	27.1796	0.000151112	0.026265
AT2G23290	27.1734	0.000151235	0.026265
AT5G02840	27.1724	0.000151256	0.026265
AT5G26300	27.0777	0.000153172	0.0264773
AT1G08280	27.0266	0.000154219	0.0265382
AT3G16720	26.83	0.000158332	0.0271238
AT5G06530	26.7098	0.000160914	0.027443
AT1G64720	26.6336	0.000162578	0.0275415
AT3G24500	26.6174	0.000162933	0.0275415
AT3G49750	26.5178	0.000165147	0.0277928
AT4G05210	26.4101	0.000167583	0.0279818
AT4G26850	26.4034	0.000167735	0.0279818
AT4G20390	26.3332	0.000169349	0.0281281
AT2G32660	26.2667	0.000170897	0.0281683
AT5G59080	26.2301	0.000171755	0.0281683
AT5G15100	26.2053	0.000172341	0.0281683
AT1G44050	26.1969	0.00017254	0.0281683
AT1G04650	26.1517	0.000173613	0.0282229
AT3G54000	25.987	0.000177598	0.0287012
AT2G16980	25.9683	0.000178058	0.0287012
AT1G30280	25.9321	0.000178952	0.0287241
AT1G60890	25.8578	0.000180805	0.0289
AT1G67110	25.7969	0.000182343	0.0290244
AT3G59400	25.7156	0.000184418	0.029233
AT1G62190	25.6354	0.000186496	0.0293503
AT5G22740	25.6278	0.000186695	0.0293503
AT2G26820	25.5841	0.00018784	0.0294093
AT1G07200	25.5429	0.00018893	0.0294591
AT5G14140	25.4309	0.000191928	0.0295978
AT3G46410	25.4232	0.000192138	0.0295978
AT3G60520	25.4111	0.000192464	0.0295978
AT3G05770	25.3944	0.000192918	0.0295978
AT4G15270	25.2997	0.000195518	0.0298135
AT2G28710	25.2865	0.000195884	0.0298135
AT2G35260	25.1882	0.000198633	0.0301119
AT4G28250	25.153	0.00019963	0.0301434
AT3G45710	25.1189	0.000200603	0.030171
AT5G20710	25.0491	0.000202609	0.0303532
AT2G05520	25.0157	0.000203579	0.0303794
AT2G39890	24.8939	0.000207162	0.0306619
AT3G25795	24.8814	0.000207537	0.0306619
AT1G13100	24.8699	0.00020788	0.0306619
AT3G05350	24.8353	0.000208916	0.0306961
AT1G67910	24.698	0.000213096	0.0311905
AT4G10720	24.641	0.000214862	0.0313288
AT1G74430	24.5584	0.000217451	0.0315858
AT2G37780	24.5081	0.00021905	0.0316976
AT5G41290	24.4625	0.00022051	0.0317553
AT5G52390	24.4096	0.000222222	0.0317553
AT5G03435	24.3895	0.000222875	0.0317553
AT4G11211	24.3495	0.000224183	0.0317553
AT4G36610	24.3283	0.000224879	0.0317553
AT4G23490	24.3171	0.000225249	0.0317553
AT5G10770	24.2948	0.000225988	0.0317553
AT2G28260	24.2826	0.000226392	0.0317553
AT5G20270	24.2486	0.000227527	0.0317553
AT1G05700	24.2381	0.000227877	0.0317553
AT5G55090	24.2168	0.000228593	0.0317553
AT4G24130	24.1363	0.000231321	0.0320179
AT1G04330	24.0742	0.000233456	0.0321967
AT4G30350	23.9665	0.000237212	0.0325971
AT2G25160	23.8941	0.00023978	0.0328318
AT4G39800	23.8497	0.000241372	0.0328883
AT4G01750	23.7856	0.000243695	0.0328883
AT5G58070	23.7793	0.000243925	0.0328883
AT1G49660	23.766	0.000244413	0.0328883
AT3G13950	23.7637	0.000244497	0.0328883
AT1G33100	23.74	0.000245365	0.0328893
AT3G02940	23.6816	0.000247523	0.0329983
AT3G01470	23.6713	0.000247906	0.0329983
AT1G12010	23.6423	0.000248987	0.0330271
AT1G13110	23.4714	0.00025549	0.0337433
AT5G38780	23.4543	0.000256153	0.0337433
AT5G14650	23.3939	0.000258509	0.03379
AT2G16190	23.3814	0.000259	0.03379
AT5G44190	23.3698	0.000259458	0.03379
AT1G79130	23.3549	0.000260046	0.03379
AT4G22120	23.2314	0.000264985	0.0343151
AT4G28530	23.2078	0.000265941	0.0343225
AT4G24890	23.0791	0.000271238	0.0348883
AT2G34850	22.8464	0.000281154	0.0360424
AT1G55910	22.7888	0.000283678	0.0362443
AT5G57785	22.7437	0.000285675	0.0363616
AT1G52820	22.7129	0.000287048	0.0363616
AT3G30210	22.7039	0.000287451	0.0363616
AT1G34044	22.6745	0.000288773	0.0363754
AT5G38980	22.6591	0.000289465	0.0363754
AT3G48000	22.6318	0.000290705	0.0364116
AT3G20300	22.5812	0.000293012	0.0365644
AT5G05900	22.5632	0.00029384	0.0365644
AT2G28960	22.4941	0.000297045	0.0367853
AT1G71690	22.4527	0.000298983	0.0367853
AT1G66540	22.444	0.000299396	0.0367853
AT3G52720	22.4324	0.00029994	0.0367853
AT1G64970	22.4185	0.000300601	0.0367853
AT4G14130	22.3576	0.000303504	0.0367853
AT2G41410	22.3511	0.000303812	0.0367853
AT2G34560	22.3088	0.000305852	0.0367853
AT5G15210	22.3079	0.000305895	0.0367853
AT3G26490	22.2935	0.000306595	0.0367853
AT1G10370	22.2881	0.000306855	0.0367853
AT1G54540	22.2817	0.00030717	0.0367853
AT2G04090	22.1961	0.000311372	0.0370542
AT1G52450	22.1414	0.000314095	0.0370542
AT2G32390	22.1316	0.000314586	0.0370542
AT2G34135	22.1231	0.000315011	0.0370542
AT5G67030	22.1164	0.000315346	0.0370542
AT1G18330	22.1102	0.000315658	0.0370542
AT4G21730	22.0927	0.000316541	0.0370542
AT5G09355	22.0802	0.000317175	0.0370542
AT5G18600	21.9743	0.000322599	0.0375729
AT2G39310	21.9478	0.000323973	0.0376183
AT2G33580	21.9004	0.000326449	0.0377164
AT1G54890	21.8939	0.000326792	0.0377164
AT3G57540	21.8646	0.000328339	0.0377807
AT5G13900	21.824	0.000330494	0.0378063
AT5G09710	21.8231	0.000330541	0.0378063
AT4G21400	21.7944	0.000332075	0.0378684
AT5G01300	21.7297	0.000335568	0.0381346
AT5G13140	21.7144	0.000336405	0.0381346
AT1G33890	21.6092	0.000342204	0.0386771
AT1G48100	21.5298	0.000346663	0.0388212
AT2G36470	21.5254	0.000346912	0.0388212
AT1G30730	21.5153	0.000347485	0.0388212
AT1G25275	21.5142	0.000347543	0.0388212
AT3G62760	21.4618	0.000350539	0.0390416
AT4G06535	21.43	0.00035237	0.0390757
AT1G09513	21.421	0.00035289	0.0390757
AT2G23445	21.3997	0.000354125	0.0390911
AT5G43580	21.3834	0.000355076	0.0390911
AT5G26220	21.3433	0.000357424	0.0392365
AT2G43590	21.2757	0.000361427	0.0394831
AT1G21320	21.251	0.000362903	0.0394831
AT3G10910	21.2431	0.000363378	0.0394831
AT1G62570	21.2351	0.000363859	0.0394831
AT2G22240	21.1905	0.000366553	0.0394831
AT2G38870	21.1822	0.000367056	0.0394831
AT1G21750	21.1775	0.000367344	0.0394831
AT1G69690	21.1563	0.000368635	0.0394831
AT5G37990	21.1477	0.000369165	0.0394831
AT2G47770	21.134	0.000370005	0.0394831
AT1G74460	21.117	0.000371052	0.0394844
AT1G65484	21.0132	0.000377515	0.039979
AT5G65970	21.0088	0.000377792	0.039979
AT3G23170	20.9516	0.000381418	0.0401599
AT5G45470	20.9487	0.000381604	0.0401599
AT3G48290	20.9229	0.000383255	0.0402046
AT5G51210	20.8978	0.000384871	0.0402046
AT1G24575	20.8658	0.000386942	0.0402046
AT3G53100	20.8642	0.000387048	0.0402046
AT3G56350	20.8605	0.000387291	0.0402046
AT4G02290	20.6838	0.000398991	0.0413069
AT2G16970	20.6506	0.000401244	0.0414279
AT3G16175	20.6242	0.000403041	0.0415012
AT3G22750	20.5792	0.000406134	0.0417073
AT1G17970	20.4833	0.000412819	0.0421919
AT2G42610	20.4798	0.000413061	0.0421919
AT5G03985	20.4487	0.000415264	0.0422106
AT1G75580	20.439	0.000415951	0.0422106
AT3G27480	20.4305	0.000416559	0.0422106
AT1G32900	20.3752	0.000420518	0.0424357
AT5G14130	20.3685	0.000421003	0.0424357
AT1G56680	20.3413	0.000422969	0.0424703
AT5G17450	20.3331	0.000423569	0.0424703
AT2G21100	20.3001	0.000425975	0.0425997
AT2G33855	20.2264	0.000431412	0.0430179
AT5G59550	20.2131	0.000432409	0.0430179
AT3G55290	20.1188	0.000439514	0.0436112
AT5G54040	20.0938	0.000441427	0.0436125
AT2G24720	20.0888	0.00044181	0.0436125
AT2G18450	20.0647	0.000443658	0.0436276
AT2G42280	20.0571	0.000444247	0.0436276
AT4G21903	20.0229	0.000446894	0.043736
AT5G63595	20.0101	0.000447895	0.043736
AT1G71480	19.9986	0.000448786	0.043736
AT1G23740	19.9443	0.000453061	0.0440402
AT2G02990	19.887	0.000457621	0.0443038
AT3G17790	19.8725	0.000458786	0.0443038
AT3G50820	19.8667	0.000459251	0.0443038
AT5G53590	19.8067	0.00046411	0.0446598
AT2G05100	19.7533	0.000468487	0.0449677
AT2G41560	19.7133	0.000471801	0.0451723
AT4G12350	19.6869	0.000474007	0.0452701
AT5G46610	19.6416	0.000477817	0.0455201
AT5G55490	19.5875	0.000482419	0.0457036
AT4G03380	19.5774	0.000483281	0.0457036
AT1G28660	19.5768	0.000483332	0.0457036
AT3G15620	19.5584	0.00048491	0.0457396
AT4G16670	19.5248	0.000487816	0.0459003
AT1G21210	19.4743	0.000492228	0.046102
AT1G13550	19.4726	0.000492372	0.046102
AT1G66930	19.4403	0.000495218	0.046255
AT1G18870	19.3958	0.00049917	0.0462972
AT1G07720	19.3906	0.000499634	0.0462972
AT1G64400	19.3882	0.000499852	0.0462972
AT1G69260	19.3596	0.000502414	0.0462972
AT2G21188	19.3575	0.000502606	0.0462972
AT1G74010	19.3538	0.000502941	0.0462972
AT2G16760	19.3209	0.000505919	0.0464594
AT1G64500	19.2828	0.000509392	0.0465575
AT4G17280	19.2612	0.000511371	0.0465575
AT1G02205	19.241	0.000513237	0.0465575
AT1G50250	19.2301	0.000514249	0.0465575
AT3G47500	19.2285	0.000514393	0.0465575
AT4G35160	19.2282	0.000514426	0.0465575
AT1G45249	19.2056	0.000516524	0.0465575
AT2G30766	19.2029	0.000516775	0.0465575
AT5G60760	19.1902	0.000517955	0.0465575
AT1G03600	19.1558	0.000521189	0.0467381
AT2G47460	19.1271	0.000523901	0.0468558
AT3G61380	19.116	0.000524954	0.0468558
AT1G78990	19.0883	0.000527599	0.0469821
AT2G42380	19.0556	0.000530739	0.0471518
AT3G18450	18.9595	0.0005401	0.0477617
AT1G35680	18.9595	0.000540104	0.0477617
AT5G16900	18.9288	0.000543137	0.0478407
AT4G07820	18.9244	0.000543575	0.0478407
AT4G21440	18.9126	0.000544754	0.0478407
AT5G24230	18.8911	0.000546894	0.0479184
AT4G18170	18.8729	0.000548724	0.0479688
AT4G04410	18.8417	0.000551865	0.0481332
AT5G09976	18.8257	0.000553496	0.0481655
AT5G20550	18.7767	0.000558499	0.0484904
AT1G55700	18.7323	0.000563086	0.0487778
AT2G44370	18.589	0.000578205	0.0499742
AT1G21270	18.5326	0.000584297	0.0503868
AT5G22390	18.456	0.000592695	0.0509958
AT5G41300	18.4108	0.000597722	0.0512591
AT3G51440	18.3934	0.000599671	0.0512591
AT3G56275	18.3925	0.000599781	0.0512591
AT5G60890	18.3679	0.000602543	0.0513803
AT5G48880	18.3186	0.000608145	0.0517425
AT1G07500	18.2835	0.000612179	0.0519699
AT5G22850	18.2696	0.000613784	0.0519906
AT1G59970	18.2126	0.000620411	0.0523973
AT1G78860	18.2019	0.000621667	0.0523973
AT1G27130	18.1931	0.0006227	0.0523973
AT1G11540	18.1441	0.000628505	0.0527695
AT3G23360	18.1277	0.000630463	0.0528179
AT4G32510	18.1136	0.000632146	0.052843
AT2G26440	18.0684	0.000637601	0.0531826
AT5G28960	17.9823	0.000648143	0.0537908
AT3G12740	17.9751	0.000649033	0.0537908
AT5G19560	17.9745	0.000649117	0.0537908
AT1G73290	17.9314	0.000654481	0.0541179
AT5G22430	17.9139	0.00065668	0.0541825
AT4G20000	17.8679	0.000662497	0.0545446
AT1G21120	17.8101	0.000669898	0.0548775
AT3G20110	17.8091	0.000670031	0.0548775
AT1G28590	17.7937	0.000672017	0.0548775
AT3G22740	17.7916	0.000672286	0.0548775
AT2G36870	17.7428	0.000678646	0.0550728
AT5G12360	17.7416	0.000678808	0.0550728
AT5G08640	17.7304	0.00068028	0.0550728
AT5G03795	17.7278	0.000680616	0.0550728
AT1G62810	17.6988	0.000684451	0.0550728
AT3G47470	17.6984	0.000684504	0.0550728
AT3G22620	17.6964	0.00068477	0.0550728
AT4G23790	17.6783	0.000687162	0.0551491
AT2G37460	17.6553	0.000690242	0.0552713
AT3G53650	17.6453	0.000691578	0.0552713
AT5G51760	17.622	0.000694719	0.0552883
AT1G17620	17.6204	0.000694929	0.0552883
AT1G76430	17.5856	0.000699643	0.0552883
AT3G19613	17.5744	0.00070117	0.0552883
AT4G37310	17.5721	0.000701485	0.0552883
ATMG00160	17.5713	0.000701592	0.0552883
AT3G44326	17.5689	0.000701922	0.0552883
AT1G73760	17.513	0.000709627	0.0557248
AT3G51750	17.5075	0.000710381	0.0557248
AT4G24960	17.4279	0.000721537	0.0563369
AT5G15130	17.4267	0.000721706	0.0563369
AT4G23670	17.4203	0.000722608	0.0563369
AT5G24000	17.402	0.000725213	0.0564231
AT3G63380	17.3918	0.000726667	0.0564231
AT3G23290	17.3728	0.000729391	0.0565197
AT4G25640	17.359	0.000731374	0.0565586
AT3G57020	17.3213	0.000736814	0.0567288
AT1G06040	17.3188	0.00073718	0.0567288
AT2G15680	17.313	0.000738029	0.0567288
AT3G60080	17.2825	0.000742479	0.0569562
AT3G61750	17.2574	0.000746166	0.0571243
AT5G54050	17.2044	0.000754044	0.057612
AT2G45680	17.1615	0.000760492	0.0579887
AT5G50760	17.1416	0.000763512	0.058103
AT2G22510	17.1304	0.000765206	0.0581161
AT1G48960	17.0986	0.00077007	0.0583695
AT4G02680	17.0829	0.000772484	0.0584365
AT2G22500	17.0111	0.000783655	0.0590575
AT1G02430	17.0102	0.000783785	0.0590575
AT2G35990	16.9976	0.000785771	0.0590906
AT3G09220	16.9754	0.000789272	0.0592373
AT4G21990	16.9599	0.000791736	0.0593057
AT1G60950	16.8977	0.000801687	0.0599336
AT4G04460	16.8846	0.000803816	0.0599754
AT5G00610	16.8726	0.000805753	0.0600027
AT3G52790	16.8594	0.000807907	0.0600321
AT5G51010	16.8447	0.000810302	0.0600321
AT3G57010	16.8413	0.000810863	0.0600321
AT4G14550	16.8042	0.000816957	0.0603663
AT2G15300	16.7608	0.000824165	0.0606259
AT1G24600	16.7554	0.000825075	0.0606259
AT1G09790	16.7545	0.000825231	0.0606259
AT2G34020	16.7296	0.000829403	0.0608154
AT1G62540	16.7101	0.000832703	0.0609404
AT1G49100	16.697	0.000834913	0.0609853
AT5G07475	16.6747	0.000838724	0.0611468
AT1G28110	16.6467	0.000843516	0.061248
AT2G02450	16.6399	0.000844677	0.061248
AT4G21680	16.6385	0.000844922	0.061248
AT3G43670	16.6239	0.000847447	0.0613147
AT1G19000	16.5948	0.000852492	0.0615631
AT4G13420	16.5755	0.000855871	0.0616742
AT5G60850	16.5676	0.000857259	0.0616742
AT1G29090	16.5396	0.000862195	0.0619127
AT5G44670	16.5267	0.000864478	0.0619602
AT2G38330	16.5127	0.000866963	0.0619689
AT1G06640	16.5077	0.000867844	0.0619689
AT5G45000	16.4913	0.000870778	0.0619828
AT1G28170	16.4885	0.000871283	0.0619828
AT1G60190	16.461	0.000876227	0.0620684
AT5G01900	16.4589	0.0008766	0.0620684
AT5G18910	16.4547	0.000877361	0.0620684
AT5G14780	16.4209	0.000883487	0.0621184
AT1G51790	16.4194	0.000883767	0.0621184
AT4G23500	16.4158	0.000884419	0.0621184
AT1G07407	16.415	0.000884572	0.0621184
AT3G04720	16.3785	0.000891256	0.062436
AT5G59600	16.3725	0.000892363	0.062436
AT2G17330	16.3004	0.000905793	0.0629791
AT4G17970	16.3002	0.000905829	0.0629791
AT4G08620	16.2918	0.000907415	0.0629791
AT4G15680	16.2912	0.000907533	0.0629791
AT2G31980	16.2867	0.000908368	0.0629791
AT3G23510	16.2713	0.000911283	0.0630667
AT5G52170	16.2559	0.0009142	0.0631542
AT3G52380	16.1346	0.000937644	0.0644214
AT2G37360	16.1253	0.000939474	0.0644214
AT1G70370	16.1205	0.000940416	0.0644214
AT3G16470	16.1159	0.000941314	0.0644214
AT3G45680	16.113	0.000941896	0.0644214
AT4G32770	16.1091	0.000942662	0.0644214
AT2G39660	16.0787	0.000948696	0.0646085
AT3G10040	16.073	0.000949828	0.0646085
AT5G25260	16.0669	0.000951044	0.0646085
AT5G40390	16.0475	0.000954938	0.0646085
AT4G02280	16.0457	0.000955289	0.0646085
AT1G23200	16.0445	0.000955547	0.0646085
AT2G40390	16.0346	0.00095754	0.0646289
AT1G30840	16.024	0.000959667	0.0646582
AT5G03210	16.0091	0.000962684	0.0647473
AT5G65300	15.9918	0.000966211	0.0648703
AT5G63560	15.9741	0.000969816	0.0649981
AT4G21740	15.9358	0.000977706	0.0653425
AT2G06520	15.9325	0.000978375	0.0653425
AT5G43910	15.8372	0.000998362	0.0665609
AT3G23150	15.8209	0.00100183	0.0666756
AT5G49870	15.7689	0.00101299	0.0673012
AT3G44340	15.7608	0.00101475	0.0673013
AT1G62290	15.7452	0.00101812	0.067408
AT5G07450	15.7329	0.00102082	0.0674692
AT5G27130	15.7173	0.00102424	0.0675784
AT5G67430	15.6865	0.001031	0.0678282
AT5G41920	15.6839	0.00103157	0.0678282
AT2G36430	15.6745	0.00103366	0.0678488
AT5G17540	15.6432	0.00104063	0.0681886
AT4G33040	15.6246	0.00104481	0.0682604
AT1G72100	15.6167	0.00104657	0.0682604
AT3G56500	15.6145	0.00104708	0.0682604
AT2G16660	15.5955	0.00105136	0.0684224
AT2G19800	15.5865	0.0010534	0.0684386
AT5G22890	15.5783	0.00105526	0.0684431
AT3G19380	15.5686	0.00105748	0.0684709
AT5G37980	15.5261	0.00106723	0.0689851
AT1G53540	15.5145	0.00106991	0.0690416
AT3G23410	15.4896	0.00107568	0.0692886
AT3G05780	15.4824	0.00107736	0.0692886
AT2G44340	15.47	0.00108027	0.0693287
AT3G49350	15.4595	0.00108273	0.0693287
AT3G51240	15.4565	0.00108343	0.0693287
AT5G60770	15.4366	0.00108814	0.0695136
AT1G73500	15.4283	0.00109008	0.0695215
AT5G63850	15.4092	0.00109463	0.0696746
AT2G01580	15.4029	0.00109613	0.0696746
AT1G51400	15.3838	0.00110069	0.069762
AT1G71140	15.3819	0.00110116	0.069762
AT5G59720	15.3131	0.00111781	0.0706344
AT5G24380	15.3024	0.00112043	0.0706344
AT2G39050	15.3023	0.00112048	0.0706344
AT1G61890	15.2837	0.00112505	0.0707393
AT2G43220	15.2784	0.00112633	0.0707393
AT2G34320	15.2729	0.0011277	0.0707393
AT4G20362	15.2576	0.0011315	0.070787
AT4G28460	15.2491	0.0011336	0.070787
AT1G65060	15.2475	0.00113401	0.070787
AT5G19520	15.2143	0.0011423	0.0711653
AT1G78390	15.2082	0.00114384	0.0711653
AT1G26250	15.1954	0.00114708	0.0711653
AT1G48800	15.1899	0.00114846	0.0711653
AT5G19600	15.1862	0.00114939	0.0711653
AT4G11660	15.1664	0.00115442	0.0712464
AT2G46950	15.1664	0.00115443	0.0712464
AT5G26340	15.1426	0.00116049	0.0714463
AT3G10720	15.139	0.00116141	0.0714463
AT4G18910	15.0897	0.00117414	0.0721132
AT2G44578	15.0427	0.00118645	0.0725222
AT3G54200	15.0365	0.00118808	0.0725222
AT1G14700	15.0299	0.00118983	0.0725222
AT3G11900	15.0293	0.00118998	0.0725222
AT3G16050	15.0281	0.00119029	0.0725222
AT5G66780	15.0187	0.00119279	0.0725239
AT4G39510	15.0098	0.00119514	0.0725239
AT5G13580	15.0047	0.00119652	0.0725239
AT3G52360	14.9994	0.00119791	0.0725239
AT2G26690	14.9746	0.00120455	0.0728102
AT4G38970	14.96	0.00120849	0.0728851
AT1G47890	14.9559	0.0012096	0.0728851
AT1G04220	14.9272	0.00121737	0.0731496
AT1G19570	14.9255	0.00121782	0.0731496
AT5G44060	14.9152	0.00122063	0.073172
AT3G15356	14.9101	0.00122202	0.073172
AT5G52420	14.9023	0.00122415	0.0731849
AT5G32460	14.8768	0.00123117	0.0734891
AT2G43820	14.8621	0.00123522	0.0736158
AT1G08173	14.8429	0.00124056	0.0738191
AT4G34610	14.8212	0.00124661	0.0740638
AT2G03200	14.7928	0.00125461	0.0743446
AT1G72030	14.7906	0.00125523	0.0743446
AT1G08730	14.7786	0.00125863	0.0744305
AT4G16780	14.766	0.00126221	0.0745269
ATMG00830	14.709	0.00127855	0.0751849
AT1G53330	14.707	0.00127913	0.0751849
AT1G13340	14.7039	0.00128002	0.0751849
AT5G12420	14.6846	0.00128564	0.0751849
AT1G26420	14.6799	0.001287	0.0751849
AT1G66130	14.6762	0.00128809	0.0751849
AT4G21410	14.6757	0.00128823	0.0751849
AT3G27120	14.6644	0.00129154	0.0751849
AT2G40460	14.6536	0.00129471	0.0751849
AT3G24982	14.6532	0.00129482	0.0751849
AT1G21010	14.6526	0.001295	0.0751849
AT4G08570	14.6089	0.00130791	0.0758193
AT1G52560	14.5474	0.00132637	0.0765037
AT1G68150	14.5445	0.00132726	0.0765037
AT4G38650	14.5441	0.00132736	0.0765037
AT3G54050	14.5429	0.00132773	0.0765037
AT5G15960	14.4893	0.0013441	0.0773238
AT5G47560	14.4784	0.00134747	0.0773238
AT5G65230	14.4674	0.00135088	0.0773238
AT3G03670	14.4656	0.00135142	0.0773238
AT5G12940	14.4572	0.00135402	0.0773238
AT1G01660	14.4522	0.00135558	0.0773238
AT3G54390	14.4505	0.00135613	0.0773238
AT3G61198	14.4158	0.00136698	0.0776983
AT2G24710	14.4152	0.00136715	0.0776983
AT2G43510	14.406	0.00137004	0.0776983
AT3G04420	14.3995	0.00137211	0.0776983
AT1G09993	14.3971	0.00137287	0.0776983
AT1G22400	14.3698	0.00138155	0.077899
AT5G53470	14.3681	0.00138206	0.077899
AT4G34150	14.3634	0.00138358	0.077899
AT5G23190	14.3603	0.00138457	0.077899
AT2G08650	14.3525	0.00138704	0.0779232
AT1G23080	14.3367	0.00139214	0.0780948
AT2G33250	14.311	0.00140044	0.0783556
AT5G47635	14.3075	0.00140156	0.0783556
AT3G26450	14.3032	0.00140294	0.0783556
AT3G26180	14.2866	0.00140837	0.0784605
AT4G34710	14.2837	0.00140932	0.0784605
AT2G01180	14.2786	0.00141098	0.0784605
AT2G19190	14.2357	0.0014251	0.0791302
AT4G13210	14.2056	0.0014351	0.0794849
AT1G16850	14.204	0.00143565	0.0794849
AT2G06485	14.18	0.00144368	0.0798142
AT5G05860	14.1379	0.00145795	0.0804866
AT1G67100	14.1292	0.00146089	0.0805324
AT3G62260	14.1046	0.00146934	0.0808813
AT2G01520	14.0982	0.00147155	0.0808863
AT1G56320	14.0862	0.00147569	0.0809975
AT1G18460	14.064	0.00148339	0.0811558
AT3G11820	14.0625	0.00148392	0.0811558
AT1G07645	14.0595	0.00148495	0.0811558
AT3G17390	14.0409	0.00149146	0.0812944
AT4G01700	14.0401	0.00149174	0.0812944
AT3G26330	14.0304	0.00149515	0.0813605
AT1G77380	14.0243	0.00149728	0.0813605
AT3G10185	14.0185	0.00149934	0.0813605
AT4G15765	13.9889	0.00150982	0.0818106
AT5G60900	13.983	0.00151192	0.0818106
AT5G22300	13.9753	0.00151468	0.0818439
AT3G01202	13.9672	0.00151759	0.0818709
AT4G09500	13.9619	0.00151946	0.0818709
AT2G28680	13.9365	0.00152862	0.0822482
AT1G18970	13.9146	0.00153656	0.0825141
AT1G51340	13.911	0.00153788	0.0825141
AT3G05390	13.8831	0.00154807	0.0829444
AT1G05550	13.8653	0.00155463	0.0831791
AT2G32120	13.8521	0.00155953	0.0833245
AT4G28940	13.8269	0.0015689	0.0837084
AT1G10640	13.811	0.00157483	0.0839075
AT2G26560	13.8025	0.00157803	0.0839607
AT4G01990	13.7938	0.00158129	0.0839847
AT4G16980	13.7896	0.00158287	0.0839847
AT3G25790	13.7727	0.0015893	0.0841265
AT1G28100	13.771	0.00158995	0.0841265
AT1G72140	13.7585	0.0015947	0.0842608
AT1G22990	13.7452	0.00159976	0.0844118
AT2G44230	13.7182	0.00161015	0.0844751
AT4G32950	13.7136	0.0016119	0.0844751
AT1G01650	13.7104	0.00161313	0.0844751
AT1G73060	13.7102	0.00161322	0.0844751
AT3G23050	13.7096	0.00161344	0.0844751
AT2G19900	13.7076	0.00161423	0.0844751
AT3G19800	13.6915	0.00162049	0.0846849
AT2G38960	13.6855	0.0016228	0.0846849
AT3G29630	13.6802	0.00162489	0.0846849
AT3G44300	13.6511	0.00163629	0.0851123
AT3G63140	13.6479	0.00163755	0.0851123
AT1G76410	13.6352	0.00164256	0.0852105
AT2G36080	13.6251	0.00164655	0.0852105
AT2G07786	13.6241	0.00164696	0.0852105
AT5G59700	13.6206	0.00164836	0.0852105
AT4G25330	13.602	0.00165575	0.0853278
AT3G30460	13.594	0.00165895	0.0853278
AT1G78820	13.5937	0.00165908	0.0853278
AT2G48130	13.5895	0.00166076	0.0853278
AT3G56060	13.5869	0.00166179	0.0853278
AT5G52300	13.5616	0.00167198	0.0857357
AT5G01990	13.5108	0.00169268	0.0866806
AT5G44005	13.4945	0.0016994	0.0869084
AT2G00630	13.4738	0.00170795	0.0870971
AT2G43120	13.4702	0.00170944	0.0870971
AT3G48580	13.4688	0.00171005	0.0870971
AT5G07760	13.4636	0.00171221	0.0870971
AT5G39130	13.4506	0.0017176	0.087255
AT1G76470	13.435	0.00172416	0.0874717
AT3G15251	13.4186	0.00173107	0.0876279
AT4G12120	13.4146	0.00173275	0.0876279
AT3G55060	13.4072	0.00173589	0.0876279
AT2G23540	13.4004	0.00173877	0.0876279
AT1G54060	13.3998	0.00173902	0.0876279
AT1G13710	13.3952	0.001741	0.0876279
AT3G63280	13.3665	0.00175322	0.088127
AT5G37450	13.351	0.00175992	0.0881638
AT5G23920	13.3488	0.00176085	0.0881638
AT3G50080	13.3487	0.00176088	0.0881638
ATMG00630	13.3391	0.00176506	0.0882577
AT5G66570	13.3309	0.00176858	0.0883181
AT3G52470	13.2841	0.00178904	0.089223
AT1G03790	13.2522	0.00180314	0.0897767
AT1G70710	13.2484	0.00180484	0.0897767
AT5G17780	13.2391	0.00180897	0.0898347
AT3G01870	13.2339	0.00181129	0.0898347
AT3G12500	13.2299	0.00181306	0.0898347
AT4G37409	13.2222	0.00181653	0.0898899
AT5G59305	13.2091	0.00182242	0.0900647
AT5G46350	13.1933	0.00182953	0.0902995
AT3G54870	13.1846	0.00183348	0.0903774
AT3G50400	13.1496	0.00184944	0.0909561
AT3G14760	13.1485	0.00184998	0.0909561
AT3G26220	13.1348	0.00185624	0.0910352
AT5G57050	13.133	0.00185708	0.0910352
AT4G05180	13.1258	0.00186039	0.0910352
AT1G01670	13.1209	0.00186269	0.0910352
AT1G01840	13.1142	0.00186577	0.0910352
AT4G23920	13.1096	0.00186791	0.0910352
AT4G29930	13.1088	0.00186827	0.0910352
AT4G18050	13.0828	0.00188039	0.091509
AT2G12462	13.072	0.00188548	0.0916399
AT3G55960	13.0249	0.00190776	0.0925934
AT3G13810	13.0203	0.00190994	0.0925934
AT5G62020	13.0096	0.00191505	0.092632
AT3G15810	13.0085	0.00191559	0.092632
AT2G19330	12.9819	0.00192838	0.0931328
AT4G26560	12.9693	0.00193452	0.0932714
AT1G49450	12.9659	0.00193613	0.0932714
AT1G62710	12.9594	0.00193931	0.0933069
AT2G19570	12.9415	0.00194802	0.0935191
AT1G14345	12.9403	0.00194862	0.0935191
AT2G30360	12.9279	0.0019547	0.0935845
AT1G78150	12.9237	0.00195677	0.0935845
AT2G33205	12.9126	0.00196224	0.0935845
AT3G28510	12.9049	0.00196605	0.0935845
AT5G16170	12.9048	0.00196609	0.0935845
AT3G16560	12.9015	0.00196776	0.0935845
AT5G24780	12.8981	0.00196941	0.0935845
AT1G14390	12.8978	0.00196958	0.0935845
AT5G38030	12.8884	0.00197424	0.0936407
AT3G20140	12.8855	0.00197567	0.0936407
AT1G67830	12.8759	0.00198046	0.093699
AT5G08260	12.8732	0.0019818	0.093699
AT2G39010	12.8677	0.00198457	0.0937137
AT1G47840	12.8547	0.0019911	0.0938911
AT1G05560	12.8504	0.00199324	0.0938911
AT1G78815	12.8309	0.00200312	0.0942404
AT3G55700	12.826	0.00200561	0.0942415
AT3G22570	12.8135	0.00201197	0.0944244
AT2G18470	12.8045	0.00201657	0.0945237
AT4G37900	12.7857	0.00202616	0.0946253
AT1G44020	12.7837	0.00202723	0.0946253
AT5G42450	12.7831	0.0020275	0.0946253
AT3G21690	12.7795	0.00202935	0.0946253
AT5G22560	12.7722	0.00203315	0.0946253
AT5G10930	12.7683	0.00203512	0.0946253
AT4G23560	12.7665	0.00203607	0.0946253
AT2G12550	12.7566	0.00204119	0.0947481
AT3G01670	12.7506	0.00204433	0.0947786
AT5G67220	12.7428	0.0020484	0.0948397
AT5G65590	12.7385	0.00205062	0.0948397
AT3G07000	12.7203	0.00206013	0.0951089
AT5G13370	12.715	0.00206291	0.0951089
AT2G21030	12.7131	0.0020639	0.0951089
AT2G46790	12.707	0.00206712	0.0951423
AT1G51890	12.6889	0.00207668	0.0954623
AT1G51660	12.6844	0.00207907	0.0954623
AT5G20470	12.6768	0.0020831	0.0955327
AT3G61760	12.6503	0.00209728	0.0960676
AT5G43890	12.6439	0.00210075	0.096111
AT4G38540	12.6303	0.00210805	0.0963296
AT1G05060	12.6199	0.00211366	0.0964709
AT1G07440	12.6144	0.00211664	0.0964913
AT2G45220	12.6018	0.00212353	0.0965773
AT1G53840	12.6017	0.00212358	0.0965773
AT2G24540	12.5847	0.00213288	0.0967558
AT1G49840	12.5833	0.00213365	0.0967558
AT5G51640	12.5806	0.0021351	0.0967558
AT1G22290	12.5746	0.00213837	0.0967893
AT2G39730	12.5636	0.00214448	0.0969508
AT4G06746	12.5522	0.00215075	0.0971193
AT3G05200	12.5315	0.00216228	0.0975249
AT1G79040	12.513	0.00217258	0.0977754
AT2G05070	12.5122	0.00217304	0.0977754
AT5G10310	12.5078	0.00217552	0.0977754
AT2G15620	12.5012	0.00217924	0.0978278
AT1G53170	12.4751	0.00219399	0.0983283
AT4G40020	12.4701	0.00219681	0.0983283
AT3G00880	12.4678	0.00219811	0.0983283
AT1G72180	12.453	0.00220657	0.0985913
AT3G19320	12.4229	0.00222385	0.0991803
AT1G45201	12.421	0.00222495	0.0991803
AT2G31985	12.4049	0.00223427	0.0994697
AT1G31885	12.3985	0.00223803	0.0994697
AT1G20160	12.3944	0.00224037	0.0994697
AT1G70640	12.3919	0.00224186	0.0994697
AT2G48140	12.3703	0.00225451	0.0998429
AT5G57180	12.368	0.00225582	0.0998429
AT1G30360	12.3629	0.00225885	0.0998429
AT1G70000	12.3583	0.00226157	0.0998429
AT3G10820	12.3553	0.00226334	0.0998429
AT5G02260	12.348	0.00226761	0.0999163
AT4G27520	12.3304	0.00227808	0.100154
AT3G57520	12.3237	0.00228208	0.100154
AT1G73000	12.3237	0.00228209	0.100154
AT1G64910	12.3213	0.0022835	0.100154
AT1G50580	12.3151	0.00228723	0.10016
AT4G17230	12.3123	0.00228888	0.10016
AT5G16530	12.3001	0.00229618	0.100365
AT1G23330	12.2849	0.00230535	0.10065
AT5G42200	12.28	0.00230829	0.100663
AT3G02410	12.2747	0.00231152	0.100674
AT2G21330	12.271	0.00231379	0.100674
AT1G55990	12.263	0.00231863	0.100769
AT1G63530	12.2468	0.00232851	0.100983
AT1G60390	12.2463	0.00232884	0.100983
AT2G19310	12.2092	0.00235161	0.101855
AT1G27730	12.2044	0.00235461	0.10187
AT1G05230	12.1824	0.00236831	0.102265
AT2G01600	12.1763	0.00237215	0.102265
AT1G54160	12.1726	0.00237444	0.102265
AT2G28470	12.1726	0.00237445	0.102265
AT2G36295	12.16	0.00238233	0.102488
AT1G71770	12.132	0.00240004	0.103134
AT1G23205	12.1203	0.00240747	0.103337
AT5G55050	12.1103	0.00241388	0.103496
AT4G01120	12.0979	0.00242185	0.1037
AT1G42970	12.0896	0.00242714	0.1037
AT4G31330	12.0896	0.00242715	0.1037
AT5G63130	12.0857	0.00242968	0.1037
AT5G19940	12.0816	0.00243234	0.1037
AT3G23190	12.0709	0.00243922	0.1037
AT3G26820	12.0689	0.00244055	0.1037
AT4G36880	12.0657	0.00244264	0.1037
AT3G21890	12.0617	0.00244518	0.1037
AT1G49860	12.0608	0.00244577	0.1037
AT5G45090	12.0461	0.0024554	0.103735
AT4G30440	12.0443	0.00245657	0.103735
AT4G30950	12.0442	0.00245662	0.103735
AT1G14960	12.0398	0.00245952	0.103735
AT3G54280	12.0387	0.00246019	0.103735
AT1G11700	12.0252	0.00246907	0.103963
AT4G23010	12.0222	0.00247103	0.103963
AT1G29690	12.0108	0.00247858	0.104081
AT4G34260	12.0097	0.00247928	0.104081
AT1G70740	12.0035	0.00248339	0.104139
AT3G04320	11.9927	0.00249057	0.104218
AT3G11430	11.992	0.00249105	0.104218
AT4G37410	11.9884	0.00249347	0.104218
AT2G42660	11.9813	0.0024982	0.104302
AT1G75450	11.9676	0.00250734	0.104565
AT5G18840	11.9618	0.00251124	0.104565
AT4G36570	11.9587	0.0025133	0.104565
AT2G31560	11.9527	0.00251733	0.104565
AT1G08510	11.9515	0.00251818	0.104565
AT3G10930	11.9266	0.00253505	0.105151
AT3G14810	11.9143	0.00254338	0.105212
AT5G56080	11.9141	0.00254356	0.105212
AT4G25110	11.9123	0.00254479	0.105212
AT1G48700	11.898	0.00255458	0.105503
AT5G41810	11.8858	0.00256298	0.105548
AT3G00940	11.8768	0.00256914	0.105548
AT1G16390	11.8752	0.00257029	0.105548
AT1G29050	11.8747	0.0025706	0.105548
AT3G13672	11.8736	0.00257136	0.105548
AT1G54450	11.8693	0.00257435	0.105548
AT2G39800	11.8682	0.00257513	0.105548
AT2G01950	11.8644	0.00257777	0.105548
AT2G35730	11.858	0.00258224	0.105567
AT1G10360	11.8495	0.00258815	0.105567
AT4G15960	11.8481	0.00258908	0.105567
AT1G05340	11.8474	0.00258956	0.105567
AT3G29250	11.8437	0.00259221	0.105567
AT1G80060	11.8382	0.00259603	0.105567
AT1G55670	11.836	0.00259758	0.105567
AT1G32540	11.8285	0.0026028	0.105661
AT5G43170	11.8248	0.00260542	0.105661
AT4G10370	11.8198	0.00260898	0.105693
AT3G17205	11.7949	0.00262656	0.106177
AT2G37630	11.7905	0.00262973	0.106177
AT2G39430	11.7879	0.00263154	0.106177
AT5G40800	11.7872	0.00263205	0.106177
AT1G71500	11.7792	0.00263775	0.106295
AT5G62210	11.7254	0.00267655	0.107745
AT4G25100	11.7192	0.00268111	0.107814
AT4G26860	11.7054	0.00269116	0.108006
AT5G18860	11.7049	0.00269153	0.108006
AT2G34500	11.699	0.00269588	0.108059
AT2G37560	11.6954	0.0026985	0.108059
AT4G02190	11.6553	0.00272815	0.109132
AT2G25790	11.645	0.00273584	0.109148
AT2G43670	11.6437	0.00273682	0.109148
AT2G43610	11.6405	0.00273923	0.109148
AT1G75690	11.6395	0.00273999	0.109148
AT1G80165	11.6332	0.00274472	0.109181
AT1G15260	11.6285	0.00274824	0.109181
AT4G27310	11.627	0.00274939	0.109181
AT4G24420	11.6162	0.00275749	0.109389
AT1G73600	11.6088	0.0027631	0.109483
AT1G71460	11.6038	0.00276686	0.109483
AT3G06660	11.6017	0.00276846	0.109483
AT4G37690	11.5923	0.0027756	0.109546
AT5G66470	11.5921	0.00277579	0.109546
AT5G40760	11.5824	0.00278322	0.109726
AT1G55600	11.5769	0.00278736	0.109776
AT1G63580	11.5663	0.0027955	0.109983
AT3G04140	11.5544	0.00280469	0.110019
AT4G01780	11.5539	0.00280504	0.110019
AT3G18080	11.5507	0.00280754	0.110019
AT1G11920	11.5502	0.00280793	0.110019
AT2G29500	11.5449	0.00281206	0.110068
AT3G24120	11.54	0.00281583	0.110084
AT3G16850	11.5347	0.00281994	0.110084
AT3G14740	11.5332	0.00282111	0.110084
AT1G61520	11.5285	0.00282473	0.110113
AT4G03280	11.5217	0.00283007	0.110208
AT5G66650	11.5068	0.00284169	0.110462
AT3G19580	11.5059	0.00284238	0.110462
AT1G58340	11.4956	0.00285053	0.11058
AT4G17860	11.4947	0.00285119	0.11058
AT5G05250	11.4907	0.00285435	0.11059
AT3G04305	11.4754	0.00286648	0.110669
AT3G15670	11.4749	0.00286689	0.110669
AT2G34420	11.4723	0.0028689	0.110669
AT3G13840	11.4702	0.00287057	0.110669
AT3G01475	11.4671	0.00287302	0.110669
AT3G14200	11.4659	0.00287397	0.110669
AT2G47160	11.4623	0.00287684	0.110669
AT5G47530	11.4589	0.00287956	0.110669
AT1G02440	11.442	0.00289308	0.110879
AT5G62770	11.4413	0.00289362	0.110879
AT3G60540	11.4405	0.00289428	0.110879
AT2G34610	11.4376	0.00289663	0.110879
AT2G42690	11.4249	0.00290681	0.111087
AT2G39518	11.4236	0.00290788	0.111087
AT4G15417	11.413	0.00291643	0.111302
AT3G47070	11.4083	0.0029203	0.111339
AT3G28345	11.3981	0.00292858	0.111448
AT4G35300	11.3975	0.00292901	0.111448
AT3G07530	11.375	0.00294743	0.111863
AT2G17620	11.3749	0.00294753	0.111863
AT1G30440	11.3735	0.0029487	0.111863
AT5G03860	11.3676	0.0029535	0.111934
AT4G11320	11.3629	0.00295738	0.11197
AT1G53945	11.3573	0.00296204	0.112036
AT5G64000	11.3416	0.00297503	0.112334
AT1G06160	11.3404	0.00297603	0.112334
AT2G16005	11.3355	0.00298005	0.112334
AT5G47550	11.3336	0.00298169	0.112334
AT3G01990	11.3268	0.00298738	0.112388
AT2G31920	11.3248	0.002989	0.112388
AT5G28640	11.3197	0.00299326	0.112402
AT3G47770	11.3173	0.00299527	0.112402
AT1G67670	11.3122	0.00299954	0.112429
AT5G52510	11.3088	0.00300242	0.112429
AT3G55940	11.3053	0.00300534	0.112429
AT4G33440	11.3024	0.00300777	0.112429
AT3G18710	11.2902	0.00301804	0.112578
AT4G23340	11.2888	0.0030193	0.112578
AT1G19600	11.2872	0.00302058	0.112578
AT5G61490	11.2703	0.00303492	0.112822
AT2G18480	11.27	0.00303523	0.112822
AT2G09190	11.2676	0.00303723	0.112822
AT4G13100	11.2648	0.00303965	0.112822
AT3G49130	11.2622	0.00304189	0.112822
AT2G44390	11.2577	0.00304568	0.112853
AT3G07360	11.2517	0.00305081	0.112888
AT2G34290	11.2438	0.00305761	0.112888
AT2G21020	11.2392	0.00306158	0.112888
AT5G14600	11.2388	0.0030619	0.112888
AT1G70850	11.2356	0.00306473	0.112888
AT3G56480	11.2347	0.00306548	0.112888
AT1G14080	11.2325	0.00306733	0.112888
AT2G24400	11.2229	0.00307565	0.113086
AT3G62850	11.2061	0.00309022	0.113491
AT5G12340	11.2034	0.00309261	0.113491
AT4G20070	11.1985	0.00309689	0.113539
AT5G43040	11.1934	0.00310135	0.113564
AT5G17310	11.1885	0.00310565	0.113564
AT4G11870	11.1864	0.00310747	0.113564
AT3G02610	11.1841	0.00310948	0.113564
AT3G25620	11.173	0.00311923	0.113669
AT1G04670	11.1716	0.00312046	0.113669
AT5G14320	11.1707	0.00312127	0.113669
AT2G35760	11.1525	0.00313735	0.113863
AT1G48500	11.1516	0.00313815	0.113863
AT5G13330	11.1513	0.00313841	0.113863
AT4G28840	11.1512	0.00313851	0.113863
AT2G09390	11.1341	0.00315374	0.114303
AT1G47603	11.1309	0.00315662	0.114303
AT4G02270	11.1243	0.00316252	0.114408
AT5G62580	11.1196	0.00316673	0.114452
AT2G25430	11.1145	0.00317133	0.11451
AT3G55980	11.0868	0.00319633	0.115303
AT3G00520	11.0723	0.00320951	0.115572
AT2G14820	11.0717	0.00321008	0.115572
AT3G16240	11.0654	0.00321587	0.115572
AT4G25620	11.0624	0.00321858	0.115572
AT4G24204	11.062	0.00321891	0.115572
AT5G04950	11.0575	0.00322312	0.115615
AT5G59480	11.0439	0.00323563	0.115766
AT1G20350	11.0412	0.00323807	0.115766
AT5G08805	11.04	0.00323916	0.115766
AT5G22840	11.0397	0.00323946	0.115766
AT2G27200	11.0347	0.00324407	0.115784
AT1G69160	11.0326	0.00324601	0.115784
AT3G60140	11.0148	0.00326256	0.116265
AT2G33020	11.0095	0.00326755	0.116334
AT1G12330	11.0047	0.00327198	0.116384
AT3G54430	10.9863	0.00328923	0.116873
AT1G59780	10.9835	0.00329184	0.116873
AT4G12240	10.9714	0.00330327	0.11717
AT1G62420	10.9618	0.00331245	0.117386
AT5G23990	10.957	0.00331695	0.117437
AT5G06280	10.9465	0.00332702	0.117588
AT1G61260	10.9461	0.00332738	0.117588
AT3G11080	10.9315	0.00334135	0.117937
AT5G19140	10.9293	0.00334343	0.117937
AT2G19580	10.9225	0.00335004	0.117965
AT1G03700	10.922	0.00335049	0.117965
AT2G35480	10.9189	0.00335349	0.117965
AT4G29800	10.9131	0.00335905	0.118052
AT4G34480	10.8958	0.00337583	0.118407
AT5G07780	10.8933	0.00337825	0.118407
AT5G57660	10.8931	0.00337846	0.118407
AT1G14730	10.8864	0.00338494	0.118526
AT3G56290	10.8709	0.0034002	0.118951
AT5G09300	10.8519	0.00341886	0.119494
AT1G04150	10.8471	0.00342362	0.119551
AT2G45460	10.8412	0.00342941	0.119628
AT5G09640	10.8366	0.003434	0.119628
AT2G31360	10.8354	0.00343521	0.119628
AT4G36740	10.83	0.00344058	0.119706
AT1G33790	10.8204	0.00345013	0.119867
AT2G23610	10.819	0.0034515	0.119867
AT2G44940	10.8142	0.00345637	0.119927
AT3G57920	10.7901	0.0034806	0.120659
AT2G05920	10.7815	0.00348933	0.120826
AT1G12030	10.7774	0.00349344	0.120826
AT2G43020	10.776	0.00349491	0.120826
AT5G17220	10.7583	0.00351285	0.121336
AT5G55590	10.7508	0.00352055	0.121392
AT1G24130	10.7506	0.00352082	0.121392
AT3G01210	10.7427	0.00352883	0.121535
AT5G23530	10.7403	0.00353134	0.121535
AT1G55420	10.7279	0.0035441	0.121865
AT5G36180	10.7206	0.00355169	0.122016
AT5G10050	10.7105	0.00356216	0.122245
AT2G41780	10.708	0.00356475	0.122245
AT1G30040	10.6966	0.00357669	0.122544
AT3G24290	10.6918	0.00358167	0.122605
AT1G08040	10.6765	0.00359779	0.122833
AT4G21650	10.6764	0.00359785	0.122833
AT2G17010	10.6763	0.00359797	0.122833
AT3G02242	10.6644	0.00361052	0.123151
AT3G57120	10.6503	0.00362541	0.123469
AT3G21352	10.6484	0.0036275	0.123469
AT4G27670	10.6438	0.00363233	0.123469
AT4G13720	10.6434	0.00363278	0.123469
AT3G06990	10.6378	0.00363876	0.123513
AT3G11410	10.6346	0.00364223	0.123513
AT3G51480	10.6331	0.00364377	0.123513
AT2G23050	10.6089	0.00366985	0.124287
AT5G63350	10.6026	0.00367661	0.124405
AT3G52970	10.5913	0.0036888	0.124632
AT3G51820	10.588	0.00369238	0.124632
AT1G43245	10.5874	0.0036931	0.124632
AT1G75620	10.5784	0.00370291	0.124853
AT5G42530	10.566	0.00371641	0.125198
AT3G56080	10.5531	0.00373064	0.125567
AT3G53820	10.5455	0.00373902	0.125734
AT2G01480	10.5393	0.00374589	0.125734
AT5G24930	10.537	0.00374847	0.125734
AT5G07020	10.5367	0.00374879	0.125734
AT3G27925	10.5217	0.00376539	0.126175
AT4G22030	10.5177	0.00376985	0.126175
AT5G57520	10.5159	0.00377185	0.126175
AT4G18650	10.5118	0.00377651	0.126182
AT5G67480	10.5076	0.00378116	0.126182
AT5G55560	10.5056	0.00378341	0.126182
AT1G22540	10.5013	0.00378821	0.126182
AT5G43030	10.501	0.00378856	0.126182
AT2G21970	10.4915	0.00379932	0.12643
AT5G16980	10.4884	0.00380277	0.126434
AT2G17760	10.4833	0.00380846	0.126451
AT3G47740	10.4821	0.00380989	0.126451
AT3G30843	10.471	0.0038224	0.126756
AT3G27473	10.4542	0.00384164	0.127212
AT4G03540	10.4499	0.00384648	0.127212
AT4G25350	10.4479	0.00384882	0.127212
AT2G41800	10.4442	0.00385302	0.127212
AT2G35980	10.4435	0.00385379	0.127212
AT5G49470	10.4405	0.00385723	0.127212
AT3G03341	10.4386	0.00385944	0.127212
AT1G16720	10.4318	0.00386729	0.127254
AT5G53370	10.4317	0.00386737	0.127254
AT5G49780	10.4244	0.0038758	0.127421
AT5G51150	10.4165	0.00388493	0.127595
AT3G29075	10.4089	0.00389382	0.127595
AT4G17550	10.4063	0.00389676	0.127595
AT3G47620	10.4059	0.00389727	0.127595
AT2G01470	10.4055	0.00389778	0.127595
AT3G25610	10.3986	0.00390575	0.127681
AT4G32590	10.3967	0.00390799	0.127681
AT1G35250	10.3946	0.00391045	0.127681
AT3G61470	10.3866	0.00391984	0.127776
AT2G40200	10.3864	0.00392004	0.127776
AT3G27095	10.377	0.00393113	0.128028
AT4G09420	10.3727	0.00393616	0.128066
AT4G19720	10.3703	0.003939	0.128066
AT4G15560	10.3644	0.0039459	0.128182
AT2G22860	10.353	0.00395938	0.12851
AT5G04730	10.3454	0.00396851	0.128697
AT3G46370	10.3302	0.00398653	0.129094
AT1G66600	10.3294	0.00398752	0.129094
AT1G14240	10.3232	0.003995	0.129151
AT3G58490	10.3212	0.00399733	0.129151
AT3G25730	10.3195	0.00399941	0.129151
AT5G45800	10.3145	0.00400541	0.129235
AT4G25360	10.3109	0.00400979	0.129267
AT1G28760	10.3069	0.00401458	0.129313
AT4G08150	10.3026	0.00401981	0.129372
AT3G08040	10.2982	0.00402512	0.129409
AT5G37540	10.2947	0.00402941	0.129409
AT3G21720	10.2933	0.00403111	0.129409
AT1G76250	10.2893	0.00403591	0.129454
AT1G62990	10.2827	0.004044	0.129551
AT1G13250	10.2813	0.0040457	0.129551
AT2G43880	10.2739	0.00405464	0.129637
AT5G64260	10.2735	0.00405519	0.129637
AT5G57710	10.2535	0.00407974	0.130313
AT5G42840	10.2504	0.00408352	0.130325
AT2G46495	10.2456	0.0040895	0.130407
AT1G70170	10.2323	0.00410592	0.130821
AT3G09540	10.2281	0.00411117	0.130879
AT5G52290	10.2041	0.00414109	0.131692
AT2G30670	10.2021	0.00414361	0.131692
AT5G07250	10.1858	0.00416411	0.132234
AT2G36020	10.1788	0.00417308	0.132409
AT1G33475	10.1681	0.00418655	0.132629
AT1G20340	10.165	0.00419058	0.132629
AT3G56880	10.1633	0.0041927	0.132629
AT1G09650	10.1624	0.0041939	0.132629
AT1G55240	10.1412	0.00422095	0.133374
AT5G03555	10.1378	0.00422533	0.133402
AT1G32780	10.1282	0.00423779	0.13367
AT1G27720	10.1258	0.00424081	0.13367
AT5G45490	10.1098	0.00426158	0.134152
AT1G27100	10.1078	0.00426422	0.134152
AT5G12020	10.1047	0.0042683	0.134152
AT1G09530	10.1023	0.0042714	0.134152
AT5G42830	10.1005	0.00427367	0.134152
AT4G23280	10.0748	0.00430749	0.135102
AT5G50360	10.0697	0.00431418	0.135178
AT3G63300	10.0676	0.00431697	0.135178
AT2G28160	10.0555	0.0043329	0.135297
AT3G09480	10.0548	0.00433391	0.135297
AT1G68040	10.0488	0.00434192	0.135297
AT1G01600	10.0486	0.00434217	0.135297
AT5G54530	10.0476	0.00434343	0.135297
AT4G25390	10.0459	0.00434573	0.135297
AT5G41400	10.0419	0.00435106	0.135297
AT1G80190	10.0418	0.00435113	0.135297
AT1G66920	10.0394	0.00435441	0.135297
AT1G10560	10.0381	0.00435619	0.135297
AT1G32690	10.0233	0.00437603	0.135803
AT3G28150	10.0198	0.0043807	0.135812
AT5G58330	10.0177	0.00438345	0.135812
AT5G19410	10.012	0.00439116	0.135941
AT3G17611	10.0081	0.00439646	0.135995
AT1G68570	9.99346	0.00441633	0.136399
AT3G25020	9.99302	0.00441692	0.136399
AT5G49930	9.99059	0.00442024	0.136399
AT2G36985	9.97596	0.0044402	0.136904
AT4G24570	9.96746	0.00445187	0.137025
AT5G04370	9.96559	0.00445443	0.137025
AT3G15210	9.96526	0.00445488	0.137025
AT1G65670	9.95573	0.00446801	0.137307
AT2G47180	9.95179	0.00447345	0.137307
AT5G11410	9.94965	0.00447641	0.137307
AT2G22590	9.94606	0.00448138	0.137307
AT2G29380	9.94514	0.00448265	0.137307
AT2G33050	9.94301	0.0044856	0.137307
AT1G30720	9.93665	0.00449443	0.137467
AT2G42260	9.92498	0.00451069	0.137784
AT1G79450	9.92404	0.004512	0.137784
AT1G75030	9.92097	0.00451629	0.137805
AT5G62030	9.91563	0.00452377	0.137923
AT5G59090	9.91122	0.00452995	0.138001
AT5G40140	9.90798	0.0045345	0.138029
AT3G46710	9.90215	0.00454271	0.138169
AT3G21755	9.89636	0.00455087	0.138307
AT1G32060	9.88959	0.00456043	0.138433
AT1G49005	9.8883	0.00456226	0.138433
AT5G08560	9.88401	0.00456835	0.138508
AT2G47630	9.87678	0.00457862	0.13862
AT2G38340	9.87572	0.00458012	0.13862
AT1G59910	9.87374	0.00458294	0.13862
AT4G35690	9.86811	0.00459097	0.138715
AT4G35100	9.86645	0.00459334	0.138715
AT3G60270	9.86224	0.00459936	0.138787
AT3G57450	9.84979	0.00461721	0.139019
AT1G07620	9.84943	0.00461773	0.139019
MIR5642b	9.84928	0.00461794	0.139019
AT1G29025	9.84331	0.00462654	0.139089
AT4G30370	9.84259	0.00462758	0.139089
AT4G27030	9.83602	0.00463705	0.139148
AT5G06090	9.83567	0.00463756	0.139148
AT4G32020	9.82981	0.00464604	0.139148
AT3G19615	9.82913	0.00464703	0.139148
AT1G22220	9.82811	0.0046485	0.139148
AT5G14160	9.82612	0.00465139	0.139148
AT1G31330	9.81171	0.00467236	0.139535
AT2G37970	9.81056	0.00467403	0.139535
AT2G44490	9.80971	0.00467527	0.139535
AT1G49960	9.79851	0.00469166	0.139915
AT1G72275	9.78893	0.00470573	0.140225
AT1G74310	9.77879	0.0047207	0.140512
AT4G28750	9.77309	0.00472912	0.140512
AT4G30850	9.77252	0.00472998	0.140512
AT1G70890	9.77244	0.00473008	0.140512
AT5G61760	9.76103	0.00474704	0.140906
AT3G03700	9.75808	0.00475142	0.140927
AT4G36840	9.75391	0.00475764	0.141002
AT3G11340	9.74183	0.00477572	0.14139
AT4G37300	9.74021	0.00477814	0.14139
AT5G44585	9.73538	0.00478539	0.141495
AT4G17215	9.72804	0.00479645	0.141712
AT1G05835	9.72016	0.00480834	0.141954
AT3G52800	9.71411	0.00481751	0.142115
AT1G53380	9.71037	0.00482317	0.14213
AT4G34950	9.70887	0.00482546	0.14213
AT5G11030	9.70618	0.00482954	0.14214
AT5G36140	9.69599	0.00484506	0.142458
AT5G07130	9.69299	0.00484965	0.142458
AT5G13700	9.69175	0.00485154	0.142458
AT4G10960	9.68531	0.0048614	0.142638
AT1G55120	9.67977	0.0048699	0.142778
AT3G62280	9.66916	0.00488624	0.143147
AT2G21530	9.66174	0.0048977	0.143312
AT3G30260	9.66045	0.00489969	0.143312
AT1G09505	9.65333	0.00491073	0.143312
AT1G28440	9.65251	0.004912	0.143312
AT3G55430	9.65179	0.00491312	0.143312
AT4G36850	9.64938	0.00491687	0.143312
AT4G37490	9.64857	0.00491813	0.143312
AT3G47960	9.63956	0.00493217	0.143612
AT3G50010	9.63001	0.00494711	0.143855
AT5G65800	9.62941	0.00494805	0.143855
AT1G04560	9.6095	0.00497937	0.144513
AT2G42060	9.6071	0.00498317	0.144513
AT1G16310	9.60546	0.00498576	0.144513
AT3G06870	9.60542	0.00498582	0.144513
AT3G27170	9.59761	0.00499819	0.144735
AT4G26700	9.59581	0.00500106	0.144735
AT1G60985	9.59097	0.00500875	0.144848
AT1G12110	9.58666	0.00501561	0.144937
AT1G74770	9.58029	0.00502578	0.144956
AT4G11230	9.57877	0.00502821	0.144956
AT2G47820	9.57751	0.00503023	0.144956
AT3G50180	9.57652	0.00503181	0.144956
AT3G16140	9.57438	0.00503524	0.144956
AT5G61430	9.5628	0.00505383	0.145381
AT4G25700	9.55178	0.0050716	0.145633
AT4G32260	9.54934	0.00507554	0.145633
AT4G30470	9.54915	0.00507585	0.145633
AT4G02630	9.54767	0.00507824	0.145633
AT1G72230	9.54318	0.00508552	0.145633
AT3G29400	9.54193	0.00508754	0.145633
AT3G15530	9.53953	0.00509145	0.145633
AT3G13610	9.53852	0.00509308	0.145633
AT1G76990	9.53218	0.0051034	0.145761
AT1G67810	9.53109	0.00510517	0.145761
AT1G70985	9.52562	0.0051141	0.145907
AT3G23730	9.52045	0.00512255	0.145931
AT4G30460	9.52042	0.0051226	0.145931
AT1G27140	9.51579	0.00513019	0.14603
AT1G67900	9.51364	0.0051337	0.14603
AT2G26410	9.50891	0.00514148	0.14606
AT1G24090	9.50695	0.00514471	0.14606
AT1G58150	9.50602	0.00514623	0.14606
AT4G08770	9.50099	0.00515452	0.146186
AT4G37150	9.48725	0.00517724	0.146704
AT5G36150	9.48532	0.00518045	0.146704
AT3G51630	9.47656	0.005195	0.147007
AT2G43910	9.47192	0.00520274	0.147017
AT1G23965	9.47172	0.00520307	0.147017
AT4G34510	9.46917	0.00520733	0.147029
AT5G50820	9.46242	0.00521862	0.147065
AT4G11370	9.46194	0.00521942	0.147065
AT1G31935	9.45953	0.00522347	0.147065
AT5G24220	9.45921	0.005224	0.147065
AT5G15160	9.45538	0.00523043	0.147138
AT3G54820	9.45019	0.00523916	0.147275
AT1G10960	9.44274	0.00525171	0.147298
AT5G58860	9.44261	0.00525193	0.147298
AT4G17920	9.44178	0.00525334	0.147298
AT4G29610	9.43968	0.00525689	0.147298
AT5G48070	9.43729	0.00526093	0.147298
AT4G22212	9.43599	0.00526312	0.147298
AT1G02850	9.43248	0.00526906	0.147356
AT1G04840	9.42571	0.00528057	0.147416
AT4G27280	9.42331	0.00528464	0.147416
AT1G44780	9.42299	0.00528519	0.147416
AT5G35580	9.41702	0.00529536	0.147416
AT4G30110	9.41572	0.00529757	0.147416
AT1G14210	9.41249	0.00530309	0.147416
AT4G36240	9.41172	0.00530441	0.147416
AT2G35660	9.40943	0.00530833	0.147416
AT2G31270	9.40935	0.00530846	0.147416
AT3G19540	9.40857	0.0053098	0.147416
AT1G60110	9.40044	0.00532374	0.147696
AT2G30942	9.39754	0.00532872	0.147711
AT4G23000	9.39399	0.00533483	0.147711
AT5G42610	9.39268	0.00533708	0.147711
AT4G29780	9.39061	0.00534064	0.147711
AT2G22330	9.38793	0.00534527	0.147711
AT4G34000	9.3853	0.00534981	0.147711
AT1G12810	9.38442	0.00535133	0.147711
AT1G15820	9.37682	0.00536448	0.147939
AT4G27490	9.3666	0.00538224	0.147939
AT1G66180	9.36603	0.00538323	0.147939
AT4G36090	9.36308	0.00538837	0.147939
AT2G32030	9.36289	0.00538871	0.147939
AT1G54870	9.3599	0.00539392	0.147939
AT4G10340	9.35916	0.0053952	0.147939
AT1G32470	9.35916	0.00539521	0.147939
AT5G53200	9.35617	0.00540043	0.147939
AT2G17640	9.35458	0.00540321	0.147939
AT5G15970	9.35325	0.00540555	0.147939
AT1G47128	9.35242	0.00540698	0.147939
AT2G03260	9.35073	0.00540995	0.147939
AT3G26590	9.33725	0.00543363	0.14848
AT3G46730	9.32606	0.00545338	0.148914
AT4G15380	9.32236	0.00545994	0.148981
AT2G39040	9.32026	0.00546367	0.148981
AT4G31960	9.3076	0.00548618	0.149488
AT4G35380	9.30482	0.00549112	0.149517
AT1G73260	9.29906	0.00550142	0.149633
AT5G17860	9.29805	0.00550323	0.149633
AT2G33850	9.29183	0.00551438	0.14983
AT1G04360	9.28711	0.00552286	0.149914
AT1G52342	9.28573	0.00552533	0.149914
AT3G63110	9.28345	0.00552944	0.149919
AT1G33900	9.27759	0.00553999	0.150015
AT3G13450	9.27712	0.00554085	0.150015
AT2G17055	9.27004	0.00555365	0.150255
AT1G79915	9.26152	0.00556909	0.150566
AT3G04980	9.25464	0.00558161	0.150798
AT2G21350	9.2493	0.00559135	0.150954
AT3G15280	9.24714	0.00559529	0.150954
AT4G16750	9.23063	0.00562556	0.151664
AT5G64310	9.22638	0.00563338	0.151767
AT2G08635	9.21101	0.00566179	0.152361
AT1G47540	9.21015	0.0056634	0.152361
AT4G31280	9.19912	0.00568388	0.152714
AT1G26660	9.19879	0.0056845	0.152714
AT2G28890	9.19474	0.00569207	0.15281
AT1G72300	9.188	0.00570466	0.152981
AT5G09530	9.18521	0.00570988	0.152981
AT1G01390	9.1849	0.00571047	0.152981
AT3G14900	9.17815	0.00572313	0.153147
AT5G14450	9.17733	0.00572467	0.153147
AT5G49525	9.17364	0.00573162	0.153226
AT3G43890	9.16809	0.00574207	0.153398
AT4G25470	9.15837	0.00576045	0.153717
AT3G55120	9.15751	0.00576209	0.153717
AT5G64210	9.14662	0.00578278	0.154162
AT2G30570	9.14156	0.00579242	0.154277
AT1G69080	9.14011	0.00579519	0.154277
AT5G05870	9.13769	0.00579981	0.154293
AT2G40140	9.1341	0.00580667	0.154328
AT1G51405	9.13277	0.00580922	0.154328
AT3G15760	9.12886	0.00581672	0.15442
AT4G26800	9.12352	0.00582696	0.154449
AT1G20380	9.12122	0.00583138	0.154449
AT3G27490	9.12106	0.00583169	0.154449
AT1G30130	9.11926	0.00583517	0.154449
AT4G00114	9.11777	0.00583803	0.154449
AT3G52400	9.11181	0.00584951	0.154596
AT4G37980	9.11069	0.0058517	0.154596
AT5G45950	9.10331	0.00586597	0.154866
AT5G63000	9.0893	0.0058932	0.155478
AT5G19260	9.0857	0.00590022	0.155553
AT5G08370	9.08252	0.00590643	0.155553
AT4G21480	9.08159	0.00590825	0.155553
AT3G47750	9.07852	0.00591427	0.155604
AT3G29780	9.066	0.00593885	0.156058
AT1G24140	9.06376	0.00594324	0.156058
AT1G77160	9.0632	0.00594435	0.156058
AT5G60530	9.06043	0.00594981	0.156058
AT3G61320	9.05935	0.00595195	0.156058
AT2G19150	9.05448	0.00596157	0.156177
AT3G10960	9.0529	0.00596469	0.156177
AT2G19110	9.04739	0.00597561	0.156356
AT1G12080	9.04131	0.00598767	0.156531
AT1G18140	9.039	0.00599228	0.156531
AT4G25490	9.03785	0.00599457	0.156531
AT5G24070	9.03012	0.00600998	0.156826
AT1G78410	9.02691	0.0060164	0.156886
AT5G28646	9.01907	0.00603211	0.157176
AT1G77450	9.01726	0.00603574	0.157176
AT3G03165	9.01429	0.00604171	0.157206
AT3G20460	9.00983	0.00605068	0.157206
AT5G67050	9.00869	0.00605298	0.157206
AT1G37130	9.0085	0.00605336	0.157206
AT4G11393	9.00219	0.0060661	0.15743
AT5G39220	8.99509	0.00608048	0.157696
AT3G06962	8.9774	0.00611645	0.158522
AT1G12900	8.96775	0.0061362	0.15892
AT1G50420	8.96582	0.00614016	0.15892
AT2G35658	8.96356	0.0061448	0.158933
AT3G30875	8.96042	0.00615125	0.15899
AT3G49760	8.95843	0.00615535	0.15899
AT3G18000	8.95472	0.006163	0.159037
AT4G39110	8.95351	0.00616548	0.159037
AT4G30150	8.94922	0.00617435	0.159158
AT1G74070	8.94517	0.00618272	0.159164
AT3G07270	8.94482	0.00618345	0.159164
AT3G14440	8.94196	0.00618935	0.159164
AT5G53350	8.94105	0.00619126	0.159164
AT5G50010	8.93066	0.00621284	0.159612
AT2G35940	8.92858	0.00621716	0.159616
AT3G45010	8.92386	0.00622702	0.159761
AT4G15740	8.91152	0.00625284	0.160222
AT5G06850	8.91127	0.00625338	0.160222
AT3G53360	8.90469	0.00626721	0.160469
AT3G46330	8.89557	0.00628644	0.160854
AT3G55420	8.89167	0.00629469	0.160956
AT5G52320	8.8897	0.00629885	0.160956
AT1G10970	8.88586	0.00630699	0.161056
AT1G79760	8.87664	0.0063266	0.161449
AT1G22570	8.86967	0.00634146	0.16172
AT2G15580	8.86368	0.00635428	0.161939
AT3G16980	8.85843	0.00636553	0.162036
AT3G11740	8.85794	0.00636657	0.162036
AT5G64550	8.85121	0.00638105	0.162296
AT3G09640	8.84614	0.00639197	0.16234
AT4G15330	8.84339	0.0063979	0.16234
AT5G53450	8.84308	0.00639858	0.16234
AT1G13610	8.84253	0.00639976	0.16234
AT4G13345	8.83846	0.00640858	0.162455
AT5G16240	8.83558	0.00641481	0.162506
AT1G03830	8.83281	0.00642081	0.16255
AT1G18980	8.82718	0.00643303	0.16262
AT1G58360	8.82551	0.00643668	0.16262
AT2G41010	8.82357	0.0064409	0.16262
AT4G20170	8.82252	0.00644319	0.16262
AT1G69870	8.8208	0.00644692	0.16262
AT1G08990	8.8198	0.00644912	0.16262
AT5G55507	8.81616	0.00645706	0.162713
AT4G26790	8.80972	0.00647114	0.16296
AT3G61170	8.79949	0.00649361	0.163418
AT1G17040	8.79291	0.00650811	0.163675
AT2G33520	8.78899	0.00651677	0.16369
AT3G08940	8.78877	0.00651726	0.16369
AT5G15700	8.77403	0.00654993	0.164402
AT1G24480	8.76142	0.00657806	0.165
AT4G15280	8.75644	0.0065892	0.165171
AT5G25440	8.74147	0.00662284	0.165905
AT5G06235	8.73296	0.00664208	0.166278
AT4G33330	8.72145	0.00666818	0.166822
AT3G27820	8.71387	0.00668545	0.167045
AT3G12270	8.7129	0.00668767	0.167045
AT3G25110	8.7118	0.00669018	0.167045
AT1G25370	8.70338	0.00670943	0.167346
AT1G05523	8.7014	0.00671397	0.167346
AT1G03630	8.70052	0.00671599	0.167346
AT4G30480	8.69887	0.00671978	0.167346
AT1G09203	8.69401	0.00673096	0.167424
AT1G32460	8.69371	0.00673166	0.167424
AT5G44230	8.68867	0.00674325	0.167603
AT4G24140	8.67743	0.00676924	0.168056
AT3G02730	8.67698	0.00677028	0.168056
AT1G68760	8.67291	0.00677972	0.168181
AT2G18970	8.66573	0.00679643	0.168486
AT1G67860	8.66335	0.00680196	0.168514
AT2G34960	8.6559	0.00681936	0.168835
AT1G70780	8.64484	0.00684529	0.169341
AT5G48390	8.64342	0.00684864	0.169341
AT1G76420	8.63465	0.00686929	0.169742
AT1G70300	8.63036	0.00687943	0.169815
AT1G01220	8.62799	0.00688504	0.169815
AT3G23330	8.62775	0.00688559	0.169815
AT5G57070	8.62144	0.00690057	0.170048
AT5G02360	8.62002	0.00690393	0.170048
AT5G55250	8.60696	0.00693503	0.170658
AT4G26060	8.60587	0.00693764	0.170658
AT4G18750	8.6024	0.00694594	0.170729
AT5G00580	8.60093	0.00694947	0.170729
AT1G07680	8.59053	0.00697441	0.171232
AT3G18524	8.58635	0.00698448	0.171283
AT3G61300	8.5858	0.0069858	0.171283
AT5G18100	8.58408	0.00698995	0.171283
AT4G12980	8.57814	0.00700429	0.171524
AT1G80760	8.57129	0.00702089	0.171782
AT5G40840	8.57001	0.007024	0.171782
AT5G20280	8.56823	0.00702831	0.171782
AT5G26780	8.56468	0.00703693	0.171789
AT1G02370	8.56442	0.00703757	0.171789
AT3G10560	8.56175	0.00704408	0.171838
AT1G26700	8.55934	0.00704995	0.171871
AT2G28410	8.55704	0.00705556	0.171898
AT2G42250	8.55431	0.00706222	0.171951
AT5G44410	8.55211	0.00706759	0.171972
AT3G12580	8.54374	0.00708811	0.172362
AT1G75290	8.53941	0.00709874	0.17251
AT3G25290	8.5353	0.00710885	0.172646
AT3G49370	8.52892	0.0071246	0.172833
AT2G34355	8.52628	0.00713112	0.172833
AT4G37260	8.52539	0.00713332	0.172833
AT4G35250	8.52486	0.00713463	0.172833
AT1G64320	8.52276	0.00713982	0.172849
AT4G05100	8.50866	0.00717487	0.173587
AT3G13660	8.50369	0.00718725	0.173777
AT1G58110	8.498	0.00720148	0.173902
AT5G63600	8.49798	0.00720154	0.173902
AT3G55800	8.49569	0.00720728	0.173931
AT4G29110	8.49337	0.00721309	0.173937
AT2G20100	8.49196	0.00721664	0.173937
AT1G22210	8.48742	0.00722804	0.174102
AT5G24990	8.47695	0.00725442	0.174614
AT5G39693	8.47536	0.00725844	0.174614
AT3G54210	8.47349	0.00726317	0.174618
AT1G26410	8.46479	0.00728523	0.174681
AT5G41460	8.46409	0.00728701	0.174681
AT2G35300	8.46388	0.00728753	0.174681
AT5G17050	8.46252	0.00729101	0.174681
AT1G13820	8.46192	0.00729252	0.174681
AT3G07040	8.46163	0.00729326	0.174681
AT3G62070	8.45774	0.00730316	0.174809
AT1G11800	8.44651	0.00733184	0.175386
AT4G03460	8.4446	0.00733673	0.175393
AT1G02720	8.43729	0.0073555	0.175732
AT2G38090	8.43371	0.0073647	0.175841
AT1G16230	8.42397	0.00738984	0.176331
AT5G50130	8.41758	0.00740637	0.176616
AT1G74670	8.41041	0.007425	0.176949
AT3G54810	8.40024	0.00745151	0.177211
AT1G52500	8.39823	0.00745676	0.177211
AT5G35550	8.39509	0.00746499	0.177211
AT1G43800	8.39497	0.00746529	0.177211
AT1G52050	8.39417	0.00746738	0.177211
AT5G26320	8.39384	0.00746824	0.177211
AT3G19000	8.39376	0.00746846	0.177211
AT4G37470	8.39046	0.0074771	0.177306
AT5G09720	8.38858	0.00748204	0.177313
AT5G22250	8.38506	0.0074913	0.177387
AT1G12480	8.38387	0.00749443	0.177387
AT4G21930	8.37994	0.00750478	0.177522
AT3G14595	8.37479	0.00751836	0.177733
AT2G27060	8.37057	0.00752952	0.177887
AT4G19520	8.36262	0.00755059	0.178274
AT5G57500	8.35223	0.00757826	0.178817
AT5G09415	8.34514	0.0075972	0.179153
AT1G49430	8.33218	0.00763198	0.179862
AT5G02570	8.32853	0.00764181	0.179983
AT2G37740	8.31316	0.00768339	0.180819
AT2G11815	8.31191	0.00768677	0.180819
AT2G42620	8.29293	0.00773854	0.181925
AT1G74960	8.28971	0.00774736	0.18202
AT2G39180	8.28482	0.00776079	0.182224
AT1G67730	8.28241	0.00776742	0.182267
AT4G02830	8.28028	0.00777329	0.182293
AT2G46535	8.27649	0.00778372	0.182385
AT4G37700	8.2748	0.00778839	0.182385
AT1G06117	8.27218	0.00779564	0.182385
AT5G64230	8.27194	0.0077963	0.182385
AT3G25882	8.26639	0.00781167	0.182631
AT4G08685	8.26467	0.00781641	0.182631
AT5G37800	8.25021	0.00785665	0.183459
AT4G24050	8.2464	0.0078673	0.183483
AT2G39820	8.24534	0.00787024	0.183483
AT2G27389	8.24469	0.00787208	0.183483
AT3G15830	8.23936	0.00788701	0.183614
AT1G76480	8.2387	0.00788885	0.183614
AT3G63210	8.23754	0.0078921	0.183614
AT3G23060	8.22931	0.00791524	0.18393
AT3G13275	8.22929	0.0079153	0.18393
AT5G67060	8.22208	0.00793563	0.18429
AT3G44200	8.22021	0.00794093	0.184301
AT3G27970	8.21489	0.00795601	0.18441
AT1G18850	8.21478	0.00795631	0.18441
AT1G71860	8.21344	0.0079601	0.18441
AT5G39995	8.20854	0.00797403	0.18461
AT1G08250	8.20682	0.00797891	0.18461
AT5G16400	8.20404	0.00798684	0.18461
AT5G62260	8.2036	0.00798809	0.18461
AT2G38230	8.20183	0.00799313	0.184615
AT5G07560	8.19691	0.00800718	0.18472
AT3G55360	8.19686	0.00800732	0.18472
AT4G25220	8.1942	0.00801491	0.184783
AT1G27860	8.1918	0.00802177	0.18483
AT5G55180	8.187	0.00803554	0.185035
AT5G16960	8.17699	0.00806435	0.185587
AT4G30270	8.17456	0.00807137	0.185601
AT3G59790	8.17338	0.00807477	0.185601
AT3G56710	8.17173	0.00807953	0.185601
AT4G12800	8.16505	0.00809886	0.185933
AT1G63380	8.15969	0.00811442	0.186179
AT3G06960	8.15647	0.00812379	0.186282
AT4G08690	8.15281	0.00813443	0.186414
AT5G09525	8.1488	0.00814615	0.18657
AT1G27190	8.14359	0.00816137	0.186807
AT3G54890	8.13787	0.00817813	0.187078
AT2G32800	8.13564	0.00818467	0.187116
AT1G07160	8.12692	0.00821034	0.187591
AT5G07810	8.12065	0.00822884	0.187665
AT4G28650	8.12044	0.00822947	0.187665
AT3G00390	8.11951	0.00823223	0.187665
AT1G47317	8.11917	0.00823323	0.187665
AT3G12345	8.11524	0.00824485	0.187817
AT2G19490	8.10926	0.00826259	0.187984
AT2G19090	8.10865	0.00826442	0.187984
AT5G16770	8.1078	0.00826694	0.187984
AT5G44572	8.10568	0.00827326	0.188016
AT3G62650	8.10313	0.00828085	0.188077
AT2G17240	8.09789	0.00829648	0.18832
AT1G22480	8.09117	0.0083166	0.188597
AT5G19890	8.09052	0.00831855	0.188597
AT1G29120	8.08708	0.00832884	0.188718
AT3G57330	8.08154	0.0083455	0.188983
AT5G50930	8.07728	0.00835834	0.189005
AT5G26820	8.07519	0.00836464	0.189005
AT2G29200	8.07358	0.0083695	0.189005
AT4G37760	8.07308	0.008371	0.189005
AT1G02310	8.07301	0.00837122	0.189005
AT4G17460	8.0691	0.00838304	0.189161
AT5G51520	8.06523	0.00839477	0.189291
ATMG01370	8.06304	0.00840141	0.189291
AT4G20360	8.06229	0.00840369	0.189291
AT1G07010	8.05853	0.0084151	0.189437
AT4G19975	8.05229	0.00843409	0.189604
AT4G39740	8.05126	0.00843725	0.189604
AT4G17500	8.05119	0.00843745	0.189604
AT3G50685	8.04006	0.00847149	0.190257
AT4G15248	8.0247	0.00851875	0.191206
AT5G25190	8.02152	0.00852857	0.1913
AT2G05510	8.01633	0.00854463	0.1913
AT3G24515	8.01517	0.00854823	0.1913
AT5G39100	8.01376	0.0085526	0.1913
AT3G17520	8.01216	0.00855756	0.1913
AT3G18440	8.01207	0.00855784	0.1913
AT4G36070	8.01113	0.00856077	0.1913
AT1G18060	8.01042	0.00856298	0.1913
AT1G78950	8.00013	0.00859501	0.191903
AT3G23920	7.99655	0.00860621	0.192041
AT4G38080	7.9923	0.00861951	0.192226
AT3G55990	7.98925	0.00862906	0.192326
AT5G05700	7.98678	0.00863681	0.192387
AT5G07150	7.98495	0.00864256	0.192403
AT2G32510	7.98121	0.00865434	0.192553
AT1G08380	7.9768	0.00866823	0.19275
AT3G13070	7.9731	0.00867994	0.192898
AT1G53830	7.96687	0.00869963	0.193212
AT1G78680	7.96544	0.00870419	0.193212
AT3G13210	7.96023	0.00872071	0.193466
AT1G72920	7.95759	0.00872913	0.19354
AT1G59710	7.95189	0.00874729	0.19375
AT5G43620	7.95144	0.00874871	0.19375
AT1G67150	7.94652	0.00876444	0.193986
AT2G28930	7.94222	0.00877821	0.194087
AT1G72130	7.94192	0.00877917	0.194087
AT1G62422	7.94027	0.00878446	0.194091
AT1G21140	7.93659	0.00879626	0.19424
AT1G69490	7.92981	0.0088181	0.194592
AT3G29034	7.92612	0.00882999	0.194592
AT1G53640	7.9241	0.00883652	0.194592
AT5G54680	7.92289	0.00884044	0.194592
AT3G03660	7.92001	0.00884976	0.194592
AT3G46780	7.91866	0.00885412	0.194592
AT5G49850	7.91717	0.00885895	0.194592
AT3G20820	7.91699	0.00885954	0.194592
AT5G48800	7.91596	0.00886287	0.194592
AT4G04810	7.91517	0.00886544	0.194592
AT5G09480	7.91289	0.00887284	0.194592
AT5G43590	7.91237	0.00887453	0.194592
AT1G63590	7.91117	0.00887844	0.194592
AT3G27640	7.90907	0.00888525	0.19463
AT2G36000	7.90142	0.00891019	0.195064
AT2G35170	7.89725	0.00892381	0.19523
AT5G60490	7.89541	0.00892984	0.19523
AT5G12930	7.89441	0.00893311	0.19523
AT4G23130	7.89016	0.00894705	0.195423
AT1G18860	7.88642	0.00895935	0.19558
AT1G68650	7.87598	0.00899373	0.195981
AT2G18570	7.87594	0.00899386	0.195981
AT1G16225	7.87501	0.00899695	0.195981
AT5G64120	7.87268	0.00900464	0.195981
AT1G80340	7.87182	0.00900748	0.195981
AT5G01530	7.87011	0.00901316	0.195981
AT5G02350	7.86997	0.00901362	0.195981
AT2G44090	7.86711	0.00902311	0.19606
AT5G13160	7.86578	0.00902752	0.19606
AT3G50300	7.86256	0.0090382	0.196096
AT4G35270	7.86218	0.00903946	0.196096
AT4G09160	7.85965	0.0090479	0.196122
AT1G27461	7.8586	0.00905138	0.196122
AT4G14060	7.8572	0.00905604	0.196122
AT3G18915	7.85277	0.00907082	0.196254
AT3G11402	7.85194	0.00907358	0.196254
AT3G29670	7.85075	0.00907756	0.196254
AT4G30990	7.84436	0.00909894	0.196521
AT3G53590	7.844	0.00910017	0.196521
AT1G64625	7.84087	0.00911065	0.196636
AT3G60200	7.83502	0.00913031	0.196949
AT3G21150	7.83292	0.0091374	0.19699
AT3G44540	7.82818	0.0091534	0.197105
AT2G23120	7.82715	0.00915686	0.197105
AT3G48280	7.82675	0.00915821	0.197105
AT3G62720	7.82009	0.00918077	0.197339
AT5G57345	7.81865	0.00918565	0.197339
AT4G35550	7.81698	0.00919129	0.197339
AT2G44580	7.81636	0.00919341	0.197339
AT5G24080	7.81592	0.0091949	0.197339
AT1G24320	7.80995	0.00921521	0.197664
AT3G44260	7.79474	0.00926718	0.198667
AT2G37530	7.79187	0.00927704	0.198767
AT3G46810	7.78711	0.00929339	0.198898
AT5G06670	7.78563	0.0092985	0.198898
AT3G16510	7.77992	0.00931819	0.198898
AT2G01770	7.77889	0.00932173	0.198898
AT1G68010	7.77859	0.00932277	0.198898
AT2G01530	7.77753	0.00932644	0.198898
AT3G51478	7.77652	0.00932993	0.198898
AT1G60550	7.77616	0.00933116	0.198898
AT3G05905	7.77486	0.00933567	0.198898
AT1G34317	7.77484	0.00933574	0.198898
AT2G26400	7.77247	0.00934395	0.198898
AT5G57810	7.77198	0.00934565	0.198898
AT1G68850	7.76905	0.00935578	0.199003
AT1G60830	7.75889	0.00939114	0.199633
AT1G23560	7.75755	0.00939583	0.199633
AT1G70380	7.75145	0.00941714	0.199964
AT4G04180	7.75003	0.0094221	0.199964
AT1G52230	7.74859	0.00942715	0.199964
AT4G24040	7.74606	0.009436	0.200041
AT3G62730	7.73204	0.00948535	0.200976
AT1G30380	7.72697	0.00950326	0.201244
AT1G05870	7.7241	0.00951342	0.201347
AT3G22240	7.7167	0.00953969	0.201791
AT1G08190	7.7078	0.00957138	0.202342
AT4G00955	7.70543	0.00957985	0.202342
AT3G15500	7.70494	0.00958161	0.202342
AT1G66200	7.69945	0.00960127	0.202634
AT2G00740	7.69811	0.00960606	0.202634
AT1G12630	7.69637	0.00961231	0.202654
AT2G29150	7.69461	0.00961862	0.202675
AT1G77460	7.69263	0.00962576	0.202714
AT1G73610	7.68624	0.00964875	0.203086
AT1G70900	7.67886	0.00967541	0.203535
AT3G12960	7.67634	0.00968453	0.203573
AT2G36570	7.67542	0.00968788	0.203573
AT5G54250	7.67324	0.00969576	0.203627
AT4G17788	7.66563	0.00972344	0.204096
AT5G58780	7.65311	0.00976915	0.204943
AT1G24625	7.64698	0.00979163	0.205209
AT3G52290	7.64598	0.00979532	0.205209
AT4G15940	7.64527	0.00979793	0.205209
AT2G42540	7.64331	0.00980514	0.205247
AT5G19875	7.64147	0.00981189	0.205276
AT3G63450	7.63328	0.00984213	0.205769
AT1G59530	7.63216	0.00984625	0.205769
AT5G07570	7.62867	0.00985919	0.205866
AT4G26540	7.628	0.00986166	0.205866
AT2G24180	7.62574	0.00987003	0.205928
AT1G76490	7.61778	0.00989961	0.206433
AT3G18690	7.61049	0.00992682	0.206765
AT3G55710	7.61022	0.00992781	0.206765
AT3G12170	7.60917	0.00993176	0.206765
AT1G78050	7.60691	0.00994019	0.206827
AT1G12380	7.59868	0.00997105	0.207275
AT1G08080	7.59687	0.00997786	0.207275
AT1G61380	7.59684	0.00997799	0.207275
AT1G22160	7.59519	0.00998419	0.207291
AT4G04680	7.58796	0.0100114	0.207608
AT2G44910	7.58733	0.0100138	0.207608
AT4G09010	7.58682	0.0100157	0.207608
AT5G21482	7.58425	0.0100254	0.20769
AT5G15900	7.5829	0.0100306	0.20769
AT5G67230	7.57807	0.0100489	0.207956
AT4G02130	7.57227	0.0100709	0.208299
AT4G38430	7.56887	0.0100838	0.208344
AT1G78970	7.56845	0.0100854	0.208344
AT5G57790	7.56741	0.0100894	0.208344
AT1G15630	7.56573	0.0100958	0.208364
AT3G19450	7.55899	0.0101216	0.208636
AT5G45070	7.55872	0.0101226	0.208636
AT1G30520	7.55799	0.0101254	0.208636
AT2G02130	7.55066	0.0101535	0.209103
AT1G34260	7.54616	0.0101708	0.209346
AT3G53370	7.54438	0.0101777	0.209374
AT3G19210	7.54191	0.0101872	0.209458
AT3G21760	7.5347	0.0102151	0.209918
AT5G41670	7.53172	0.0102267	0.210042
AT1G01620	7.52851	0.0102391	0.210185
AT1G79120	7.52052	0.0102702	0.21071
AT5G18590	7.51638	0.0102863	0.210928
AT5G28440	7.51427	0.0102946	0.210984
AT5G52750	7.50808	0.0103188	0.211367
AT2G06010	7.50625	0.010326	0.211401
AT4G23660	7.50477	0.0103318	0.211406
AT1G31710	7.50308	0.0103385	0.211429
AT4G34230	7.49866	0.0103559	0.211661
AT2G20060	7.49627	0.0103653	0.211661
AT3G17030	7.49327	0.0103771	0.211661
AT2G34400	7.49325	0.0103772	0.211661
AT2G20240	7.49317	0.0103775	0.211661
AT3G14490	7.48922	0.0103931	0.211756
AT5G59120	7.48805	0.0103977	0.211756
AT5G40330	7.48779	0.0103988	0.211756
AT1G25320	7.48492	0.0104101	0.211874
AT5G01760	7.48194	0.0104219	0.212002
AT1G71990	7.47929	0.0104325	0.212104
AT2G02620	7.47439	0.010452	0.212318
AT5G62790	7.47385	0.0104542	0.212318
AT4G32960	7.46655	0.0104833	0.212678
AT3G27884	7.46569	0.0104867	0.212678
AT2G16380	7.46522	0.0104886	0.212678
AT4G39980	7.45975	0.0105105	0.213009
AT5G43150	7.45297	0.0105378	0.213448
AT4G26140	7.4513	0.0105445	0.213471
AT1G47570	7.44806	0.0105576	0.213576
AT1G61270	7.44691	0.0105622	0.213576
AT1G28815	7.44586	0.0105664	0.213576
AT4G04700	7.43995	0.0105904	0.213947
AT4G16210	7.43231	0.0106213	0.214302
AT2G39220	7.43208	0.0106223	0.214302
AT4G30870	7.43107	0.0106264	0.214302
AT5G25880	7.42819	0.0106381	0.214302
AT4G37225	7.42738	0.0106414	0.214302
AT4G20235	7.42615	0.0106464	0.214302
AT5G03280	7.42595	0.0106472	0.214302
AT4G17190	7.4218	0.0106642	0.214531
AT2G21510	7.41722	0.0106829	0.214794
AT3G49725	7.41566	0.0106893	0.21481
AT3G61250	7.41404	0.0106959	0.21483
AT2G43570	7.41238	0.0107027	0.214853
AT2G19572	7.40664	0.0107264	0.215214
AT5G02480	7.40459	0.0107348	0.21527
AT5G38010	7.4002	0.0107529	0.215304
AT3G18250	7.39939	0.0107562	0.215304
AT5G64750	7.39736	0.0107646	0.215304
AT1G14160	7.39735	0.0107647	0.215304
AT1G04778	7.3962	0.0107694	0.215304
AT4G33870	7.39514	0.0107738	0.215304
AT2G43390	7.39463	0.0107759	0.215304
AT5G23770	7.39152	0.0107888	0.215448
AT1G64510	7.38392	0.0108204	0.215937
AT4G33120	7.38291	0.0108246	0.215937
AT3G58620	7.37942	0.0108391	0.216047
AT3G13330	7.37888	0.0108414	0.216047
AT2G34650	7.37598	0.0108535	0.216175
AT5G00750	7.3688	0.0108835	0.21666
AT3G44220	7.36703	0.0108909	0.216661
AT5G04810	7.36608	0.0108949	0.216661
AT4G09650	7.35332	0.0109486	0.217616
AT4G03820	7.35071	0.0109596	0.217722
AT1G18940	7.34411	0.0109876	0.217995
AT1G25250	7.34403	0.0109879	0.217995
AT4G14500	7.34237	0.010995	0.217995
AT2G27610	7.34045	0.0110031	0.217995
AT4G01770	7.33964	0.0110066	0.217995
AT5G08930	7.33939	0.0110076	0.217995
AT5G20240	7.33678	0.0110187	0.218084
AT4G28420	7.33565	0.0110235	0.218084
AT4G15300	7.33375	0.0110316	0.218131
AT4G02770	7.33132	0.011042	0.218212
AT5G64660	7.32875	0.0110529	0.218212
AT1G06153	7.32834	0.0110547	0.218212
AT1G13270	7.32744	0.0110585	0.218212
AT5G59450	7.32314	0.0110769	0.218462
AT5G08305	7.31995	0.0110906	0.218619
AT3G29110	7.31368	0.0111176	0.219037
AT1G34160	7.30893	0.011138	0.219327
AT5G39820	7.30651	0.0111485	0.21942
AT4G40060	7.30422	0.0111584	0.219424
AT5G25350	7.30292	0.011164	0.219424
AT1G06570	7.30247	0.0111659	0.219424
AT1G23140	7.29779	0.0111862	0.21971
AT2G31860	7.29234	0.0112099	0.220038
AT4G22590	7.29007	0.0112197	0.220038
AT1G63440	7.28915	0.0112237	0.220038
AT3G26470	7.28865	0.0112259	0.220038
AT1G70690	7.28594	0.0112378	0.220156
AT1G09230	7.28292	0.0112509	0.220301
AT1G71970	7.2799	0.0112641	0.220369
AT1G72960	7.27948	0.0112659	0.220369
AT4G33710	7.27816	0.0112717	0.22037
AT1G73480	7.27555	0.0112832	0.220382
AT1G78120	7.27538	0.0112839	0.220382
AT5G39490	7.27283	0.0112951	0.220488
AT1G01030	7.26971	0.0113088	0.220643
AT1G09050	7.26671	0.011322	0.220683
AT4G36010	7.26662	0.0113224	0.220683
AT2G23970	7.26428	0.0113327	0.220771
AT1G46552	7.26246	0.0113407	0.220815
AT3G02590	7.25801	0.0113604	0.221085
AT1G34000	7.25443	0.0113762	0.22128
AT3G07160	7.25166	0.0113885	0.221376
AT1G01150	7.25071	0.0113927	0.221376
AT3G59690	7.24872	0.0114015	0.221434
AT4G31600	7.24415	0.0114219	0.221717
AT2G30660	7.24172	0.0114327	0.221813
AT4G25240	7.23779	0.0114502	0.222041
AT1G12880	7.23492	0.0114631	0.222119
AT2G20270	7.23048	0.0114829	0.222119
AT1G31430	7.23021	0.0114841	0.222119
AT4G37250	7.23019	0.0114842	0.222119
AT1G60770	7.22877	0.0114906	0.222119
AT5G04720	7.22853	0.0114917	0.222119
AT2G18890	7.2261	0.0115025	0.222119
AT5G10110	7.22569	0.0115044	0.222119
AT1G19610	7.22521	0.0115066	0.222119
AT3G07800	7.22283	0.0115172	0.222213
AT3G55230	7.22026	0.0115288	0.222214
AT5G13630	7.21905	0.0115343	0.222214
AT5G24510	7.21894	0.0115347	0.222214
AT3G59200	7.21284	0.0115623	0.222532
AT1G60730	7.21271	0.0115629	0.222532
AT5G65640	7.20345	0.0116048	0.223226
AT4G19390	7.20012	0.0116199	0.223404
AT2G22200	7.1973	0.0116328	0.223494
AT1G17180	7.19535	0.0116417	0.223494
AT2G40190	7.19468	0.0116447	0.223494
AT3G60220	7.19395	0.011648	0.223494
AT4G20325	7.19267	0.0116539	0.223494
AT3G27250	7.19062	0.0116632	0.223562
AT2G02680	7.18613	0.0116838	0.223843
AT5G05460	7.18312	0.0116975	0.223995
AT3G53770	7.17864	0.0117181	0.22408
AT2G45970	7.17621	0.0117293	0.22408
AT3G06390	7.17488	0.0117354	0.22408
AT1G78930	7.17443	0.0117375	0.22408
[truncated: 36,203 more rows]

## Sheet: 102_gene_ANOVA
	F_value	P_value	adj.P.value
AT4G30960	72.5048	3.84158e-06	0.00419303
AT2G28260	24.2826	0.000226392	0.0317553
AT2G30360	12.9279	0.0019547	0.0935845
AT5G10930	12.7683	0.00203512	0.0946253
AT4G36070	8.01113	0.00856077	0.1913
AT4G04700	7.43995	0.0105904	0.213947
AT3G59690	7.24872	0.0114015	0.221434
AT5G37500	6.74809	0.0139237	0.244416
AT5G62070	6.29232	0.0168527	0.267583
AT1G61950	5.74984	0.021415	0.301433
AT2G17890	5.51717	0.0238393	0.316988
AT4G18700	4.81425	0.0335668	0.368483
AT1G01340	4.71582	0.0352978	0.37553
AT2G34180	4.48441	0.0398259	0.395176
AT4G04695	4.34295	0.0429516	0.407156
AT3G49260	3.95633	0.0531922	0.43653
AT1G01140	3.77192	0.0591404	0.453963
AT4G30360	3.74484	0.0600822	0.456663
AT2G18750	3.66786	0.0628623	0.464817
AT1G35670	3.54526	0.0676272	0.477609
AT1G74690	3.41026	0.0734025	0.492124
AT1G19780	3.33474	0.0769002	0.501492
AT5G35410	3.26844	0.0801424	0.509079
AT5G01810	3.25682	0.0807276	0.509873
AT3G51380	2.99437	0.0954782	0.532056
AT4G00820	2.98753	0.0959048	0.532368
AT4G14750	2.98274	0.0962053	0.532761
AT1G30270	2.98243	0.0962253	0.532761
AT1G18840	2.94077	0.0988887	0.536757
AT5G45810	2.56396	0.127632	0.582121
AT5G57580	2.55199	0.128703	0.583641
AT5G13460	2.4692	0.13642	0.595324
AT3G10660	2.3556	0.147956	0.611242
AT3G51850	2.20416	0.165252	0.634021
AT2G26650	1.85603	0.215347	0.68729
AT4G23060	1.83493	0.218939	0.691383
AT5G07240	1.78638	0.227481	0.700485
AT3G22190	1.76581	0.231222	0.704624
AT4G30560	1.75866	0.23254	0.706125
AT4G09570	1.7309	0.237742	0.711099
AT3G16490	1.67722	0.248202	0.722699
AT4G04720	1.66623	0.250413	0.72564
AT1G74740	1.60517	0.263128	0.741363
AT4G24400	1.55732	0.273634	0.751999
AT4G04740	1.52361	0.28134	0.760256
AT5G12480	1.44572	0.300151	0.780821
AT1G29230	1.43359	0.303212	0.783867
AT1G73805	1.38628	0.315514	0.796805
AT2G24300	1.34679	0.326237	0.807199
AT4G25800	1.26269	0.350532	0.832879
AT5G19450	1.24151	0.356983	0.840005
AT4G35310	1.23004	0.360533	0.843835
AT4G22200	1.22929	0.360765	0.843998
AT4G01010	1.2255	0.361947	0.845332
AT2G24610	1.21252	0.366035	0.849342
AT1G19870	1.1897	0.373347	0.850318
AT2G35890	1.1741	0.378443	0.850318
AT4G04710	1.1704	0.379665	0.850318
AT4G31000	1.10271	0.402816	0.850318
AT3G49380	1.07305	0.413471	0.850318
AT5G66210	1.05675	0.419462	0.850318
AT4G23650	1.03703	0.426839	0.850318
AT5G25110	1.02928	0.429782	0.850318
AT2G17290	1.00028	0.440988	0.850318
AT3G54570	1	0.441099	0.850318
AT4G18290	1	0.441099	0.850318
AT4G29150	0.979787	0.449108	0.860034
AT5G14870	0.978675	0.449553	0.860542
AT4G10640	0.970557	0.452819	0.863318
AT5G46240	0.962224	0.456199	0.866656
AT2G02790	0.924248	0.471962	0.88317
AT1G17480	0.923694	0.472197	0.883349
AT1G15990	0.887442	0.487817	0.89891
AT5G58380	0.880575	0.490839	0.901736
AT2G23980	0.804918	0.525514	0.934796
AT2G25090	0.785045	0.535051	0.944069
AT3G02850	0.767379	0.543683	0.950997
AT1G51960	0.76405	0.545326	0.952202
AT5G45820	0.751285	0.551674	0.958789
AT2G38800	0.715222	0.570025	0.970915
AT5G62570	0.684769	0.586006	0.982881
AT5G21326	0.681374	0.587815	0.982881
AT1G50700	0.678215	0.589504	0.982881
AT5G12180	0.666679	0.595712	0.982881
AT5G23580	0.625386	0.618465	1
AT3G48010	0.6087	0.627896	1
AT1G14380	0.597867	0.634091	1
AT3G20410	0.535951	0.670593	1
AT1G18890	0.53111	0.673524	1
AT5G15410	0.515346	0.683147	1
AT2G31500	0.47542	0.70803	1
AT5G07070	0.434199	0.734457	1
AT4G21940	0.428389	0.738238	1
AT2G41860	0.406577	0.752553	1
AT5G26920	0.377749	0.77174	1
AT5G57940	0.376544	0.772548	1
AT5G19360	0.373312	0.774718	1
AT1G72670	0.245212	0.862509	1
AT3G57530	0.179092	0.907611	1
AT5G53130	0.12251	0.944218	1
AT2G38910	NA	NA	NA
AT5G04870	NA	NA	NA
