# Supplementary material for: Genome-Wide Identification and Characterization of Calcium Metabolism Related Gene Families in Arabidopsis thaliana and Their Regulation by Bacillus amyloliquefaciens Under High Calcium Stress
Source: Front Plant Sci. 2021 Aug 11;12:707496. doi: 10.3389/fpls.2021.707496 (PMC8387222; doi:10.3389/fpls.2021.707496)
Supplement: Supplementary Table 10 — The detailed information of pathways enriched in DEGs associated with calcium. [file Table_10.xlsx]

## Sheet: go
	ONTOLOGY	ID	Description	GeneRatio	BgRatio	pvalue	p.adjust	qvalue	geneID	Count
GO:0018105	BP	GO:0018105	peptidyl-serine phosphorylation	44328	95/21845	1.08111e-09	1.25423e-08	6.60122e-09	AT1G61950/AT2G17890/AT4G04695/AT4G04700/AT4G36070	5
GO:0018209	BP	GO:0018209	peptidyl-serine modification	44328	96/21845	1.14021e-09	1.25423e-08	6.60122e-09	AT1G61950/AT2G17890/AT4G04695/AT4G04700/AT4G36070	5
GO:0046777	BP	GO:0046777	protein autophosphorylation	44328	192/21845	3.75071e-08	2.75052e-07	1.44764e-07	AT1G61950/AT2G17890/AT4G04695/AT4G04700/AT4G36070	5
GO:0018193	BP	GO:0018193	peptidyl-amino acid modification	44328	380/21845	1.11133e-06	6.11233e-06	3.21702e-06	AT1G61950/AT2G17890/AT4G04695/AT4G04700/AT4G36070	5
GO:0035556	BP	GO:0035556	intracellular signal transduction	44328	463/21845	2.93183e-06	1.29e-05	6.78949e-06	AT1G61950/AT2G17890/AT4G04695/AT4G04700/AT4G36070	5
GO:0010540	BP	GO:0010540	basipetal auxin transport	44208	15/21845	0.00821088	0.0301066	0.0158456	AT4G30960	1
GO:0009414	BP	GO:0009414	response to water deprivation	44239	385/21845	0.0181937	0.0522589	0.0275047	AT4G30960/AT5G37500	2
GO:0009415	BP	GO:0009415	response to water	44239	394/21845	0.0190033	0.0522589	0.0275047	AT4G30960/AT5G37500	2
GO:0042538	BP	GO:0042538	hyperosmotic salinity response	44208	58/21845	0.0314075	0.0767738	0.0404073	AT4G30960	1
GO:0006972	BP	GO:0006972	hyperosmotic response	44208	70/21845	0.0377916	0.0831415	0.0437587	AT4G30960	1
GO:0009926	BP	GO:0009926	auxin polar transport	44208	84/21845	0.0451909	0.0880254	0.0463292	AT4G30960	1
GO:0060918	BP	GO:0060918	auxin transport	44208	95/21845	0.0509681	0.0880254	0.0463292	AT4G30960	1
GO:0009914	BP	GO:0009914	hormone transport	44208	97/21845	0.052015	0.0880254	0.0463292	AT4G30960	1
GO:0009751	BP	GO:0009751	response to salicylic acid	44208	161/21845	0.0849634	0.133514	0.0702705	AT4G04695	1
GO:0009753	BP	GO:0009753	response to jasmonic acid	44208	199/21845	0.104026	0.152572	0.0803011	AT5G37500	1
GO:0046677	BP	GO:0046677	response to antibiotic	44208	251/21845	0.129523	0.178094	0.0937337	AT4G04695	1
GO:0014070	BP	GO:0014070	response to organic cyclic compound	44208	328/21845	0.166058	0.214898	0.113104	AT4G04695	1
GO:0010817	BP	GO:0010817	regulation of hormone levels	44208	375/21845	0.187662	0.22306	0.1174	AT4G30960	1
GO:0034220	BP	GO:0034220	ion transmembrane transport	44208	386/21845	0.192643	0.22306	0.1174	AT5G37500	1
GO:0009409	BP	GO:0009409	response to cold	44208	418/21845	0.206976	0.227674	0.119828	AT5G37500	1
GO:0009651	BP	GO:0009651	response to salt stress	44208	468/21845	0.228905	0.229771	0.120932	AT4G30960	1
GO:0042493	BP	GO:0042493	response to drug	44208	470/21845	0.229771	0.229771	0.120932	AT4G04695	1
GO:0004683	MF	GO:0004683	calmodulin-dependent protein kinase activity	44329	47/21283	5.35659e-11	3.57106e-10	NA	AT1G61950/AT2G17890/AT4G04695/AT4G04700/AT4G36070	5
GO:0009931	MF	GO:0009931	calcium-dependent protein serine/threonine kinase activity	44329	47/21283	5.35659e-11	3.57106e-10	NA	AT1G61950/AT2G17890/AT4G04695/AT4G04700/AT4G36070	5
GO:0010857	MF	GO:0010857	calcium-dependent protein kinase activity	44329	47/21283	5.35659e-11	3.57106e-10	NA	AT1G61950/AT2G17890/AT4G04695/AT4G04700/AT4G36070	5
GO:0005516	MF	GO:0005516	calmodulin binding	44329	133/21283	1.09243e-08	5.46215e-08	NA	AT1G61950/AT2G17890/AT4G04695/AT4G04700/AT4G36070	5
GO:0005509	MF	GO:0005509	calcium ion binding	44329	241/21283	2.13469e-07	8.53874e-07	NA	AT1G61950/AT2G17890/AT4G04695/AT4G04700/AT4G36070	5
GO:0005216	MF	GO:0005216	ion channel activity	44268	139/21283	7.43196e-05	0.000209644	NA	AT1G01340/AT2G28260/AT5G37500	3
GO:0005249	MF	GO:0005249	voltage-gated potassium channel activity	44240	22/21283	7.90129e-05	0.000209644	NA	AT2G28260/AT5G37500	2
GO:0005267	MF	GO:0005267	potassium channel activity	44240	24/21283	9.434e-05	0.000209644	NA	AT2G28260/AT5G37500	2
GO:0022843	MF	GO:0022843	voltage-gated cation channel activity	44240	24/21283	9.434e-05	0.000209644	NA	AT2G28260/AT5G37500	2
GO:0015267	MF	GO:0015267	channel activity	44268	179/21283	0.000157253	0.000285914	NA	AT1G01340/AT2G28260/AT5G37500	3
GO:0022803	MF	GO:0022803	passive transmembrane transporter activity	44268	179/21283	0.000157253	0.000285914	NA	AT1G01340/AT2G28260/AT5G37500	3
GO:0005244	MF	GO:0005244	voltage-gated ion channel activity	44240	42/21283	0.00029248	0.000449969	NA	AT2G28260/AT5G37500	2
GO:0022832	MF	GO:0022832	voltage-gated channel activity	44240	42/21283	0.00029248	0.000449969	NA	AT2G28260/AT5G37500	2
GO:0015079	MF	GO:0015079	potassium ion transmembrane transporter activity	44240	62/21283	0.000637958	0.000911369	NA	AT2G28260/AT5G37500	2
GO:0005261	MF	GO:0005261	cation channel activity	44240	83/21283	0.00113978	0.00151971	NA	AT2G28260/AT5G37500	2
GO:0022836	MF	GO:0022836	gated channel activity	44240	86/21283	0.00122292	0.00152865	NA	AT2G28260/AT5G37500	2
GO:0046873	MF	GO:0046873	metal ion transmembrane transporter activity	44240	224/21283	0.007969	0.00937529	NA	AT2G28260/AT5G37500	2
GO:0015077	MF	GO:0015077	monovalent inorganic cation transmembrane transporter activity	44240	300/21283	0.013941	0.01549	NA	AT2G28260/AT5G37500	2
GO:0022890	MF	GO:0022890	inorganic cation transmembrane transporter activity	44240	443/21283	0.0289732	0.0304981	NA	AT2G28260/AT5G37500	2
GO:0008324	MF	GO:0008324	cation transmembrane transporter activity	44240	473/21283	0.0326966	0.0326966	NA	AT2G28260/AT5G37500	2

## Sheet: BP
	ID	Description	GeneRatio	BgRatio	pvalue	p.adjust	qvalue	geneID	Count
GO:0018105	GO:0018105	peptidyl-serine phosphorylation	44328	95/21845	1.08111e-09	1.25423e-08	6.60122e-09	AT1G61950/AT2G17890/AT4G04695/AT4G04700/AT4G36070	5
GO:0018209	GO:0018209	peptidyl-serine modification	44328	96/21845	1.14021e-09	1.25423e-08	6.60122e-09	AT1G61950/AT2G17890/AT4G04695/AT4G04700/AT4G36070	5
GO:0046777	GO:0046777	protein autophosphorylation	44328	192/21845	3.75071e-08	2.75052e-07	1.44764e-07	AT1G61950/AT2G17890/AT4G04695/AT4G04700/AT4G36070	5
GO:0018193	GO:0018193	peptidyl-amino acid modification	44328	380/21845	1.11133e-06	6.11233e-06	3.21702e-06	AT1G61950/AT2G17890/AT4G04695/AT4G04700/AT4G36070	5
GO:0035556	GO:0035556	intracellular signal transduction	44328	463/21845	2.93183e-06	1.29e-05	6.78949e-06	AT1G61950/AT2G17890/AT4G04695/AT4G04700/AT4G36070	5
GO:0010540	GO:0010540	basipetal auxin transport	44208	15/21845	0.00821088	0.0301066	0.0158456	AT4G30960	1
GO:0009414	GO:0009414	response to water deprivation	44239	385/21845	0.0181937	0.0522589	0.0275047	AT4G30960/AT5G37500	2
GO:0009415	GO:0009415	response to water	44239	394/21845	0.0190033	0.0522589	0.0275047	AT4G30960/AT5G37500	2
GO:0042538	GO:0042538	hyperosmotic salinity response	44208	58/21845	0.0314075	0.0767738	0.0404073	AT4G30960	1
GO:0006972	GO:0006972	hyperosmotic response	44208	70/21845	0.0377916	0.0831415	0.0437587	AT4G30960	1
GO:0009926	GO:0009926	auxin polar transport	44208	84/21845	0.0451909	0.0880254	0.0463292	AT4G30960	1
GO:0060918	GO:0060918	auxin transport	44208	95/21845	0.0509681	0.0880254	0.0463292	AT4G30960	1
GO:0009914	GO:0009914	hormone transport	44208	97/21845	0.052015	0.0880254	0.0463292	AT4G30960	1
GO:0009751	GO:0009751	response to salicylic acid	44208	161/21845	0.0849634	0.133514	0.0702705	AT4G04695	1
GO:0009753	GO:0009753	response to jasmonic acid	44208	199/21845	0.104026	0.152572	0.0803011	AT5G37500	1
GO:0046677	GO:0046677	response to antibiotic	44208	251/21845	0.129523	0.178094	0.0937337	AT4G04695	1
GO:0014070	GO:0014070	response to organic cyclic compound	44208	328/21845	0.166058	0.214898	0.113104	AT4G04695	1
GO:0010817	GO:0010817	regulation of hormone levels	44208	375/21845	0.187662	0.22306	0.1174	AT4G30960	1
GO:0034220	GO:0034220	ion transmembrane transport	44208	386/21845	0.192643	0.22306	0.1174	AT5G37500	1
GO:0009409	GO:0009409	response to cold	44208	418/21845	0.206976	0.227674	0.119828	AT5G37500	1
GO:0009651	GO:0009651	response to salt stress	44208	468/21845	0.228905	0.229771	0.120932	AT4G30960	1
GO:0042493	GO:0042493	response to drug	44208	470/21845	0.229771	0.229771	0.120932	AT4G04695	1

## Sheet: CC
	ID	Description	GeneRatio	BgRatio	pvalue	p.adjust	qvalue	geneID	Count

## Sheet: MF
	ID	Description	GeneRatio	BgRatio	pvalue	p.adjust	qvalue	geneID	Count
GO:0004683	GO:0004683	calmodulin-dependent protein kinase activity	44329	47/21283	5.35659e-11	3.57106e-10	NA	AT1G61950/AT2G17890/AT4G04695/AT4G04700/AT4G36070	5
GO:0009931	GO:0009931	calcium-dependent protein serine/threonine kinase activity	44329	47/21283	5.35659e-11	3.57106e-10	NA	AT1G61950/AT2G17890/AT4G04695/AT4G04700/AT4G36070	5
GO:0010857	GO:0010857	calcium-dependent protein kinase activity	44329	47/21283	5.35659e-11	3.57106e-10	NA	AT1G61950/AT2G17890/AT4G04695/AT4G04700/AT4G36070	5
GO:0005516	GO:0005516	calmodulin binding	44329	133/21283	1.09243e-08	5.46215e-08	NA	AT1G61950/AT2G17890/AT4G04695/AT4G04700/AT4G36070	5
GO:0005509	GO:0005509	calcium ion binding	44329	241/21283	2.13469e-07	8.53874e-07	NA	AT1G61950/AT2G17890/AT4G04695/AT4G04700/AT4G36070	5
GO:0005216	GO:0005216	ion channel activity	44268	139/21283	7.43196e-05	0.000209644	NA	AT1G01340/AT2G28260/AT5G37500	3
GO:0005249	GO:0005249	voltage-gated potassium channel activity	44240	22/21283	7.90129e-05	0.000209644	NA	AT2G28260/AT5G37500	2
GO:0005267	GO:0005267	potassium channel activity	44240	24/21283	9.434e-05	0.000209644	NA	AT2G28260/AT5G37500	2
GO:0022843	GO:0022843	voltage-gated cation channel activity	44240	24/21283	9.434e-05	0.000209644	NA	AT2G28260/AT5G37500	2
GO:0015267	GO:0015267	channel activity	44268	179/21283	0.000157253	0.000285914	NA	AT1G01340/AT2G28260/AT5G37500	3
GO:0022803	GO:0022803	passive transmembrane transporter activity	44268	179/21283	0.000157253	0.000285914	NA	AT1G01340/AT2G28260/AT5G37500	3
GO:0005244	GO:0005244	voltage-gated ion channel activity	44240	42/21283	0.00029248	0.000449969	NA	AT2G28260/AT5G37500	2
GO:0022832	GO:0022832	voltage-gated channel activity	44240	42/21283	0.00029248	0.000449969	NA	AT2G28260/AT5G37500	2
GO:0015079	GO:0015079	potassium ion transmembrane transporter activity	44240	62/21283	0.000637958	0.000911369	NA	AT2G28260/AT5G37500	2
GO:0005261	GO:0005261	cation channel activity	44240	83/21283	0.00113978	0.00151971	NA	AT2G28260/AT5G37500	2
GO:0022836	GO:0022836	gated channel activity	44240	86/21283	0.00122292	0.00152865	NA	AT2G28260/AT5G37500	2
GO:0046873	GO:0046873	metal ion transmembrane transporter activity	44240	224/21283	0.007969	0.00937529	NA	AT2G28260/AT5G37500	2
GO:0015077	GO:0015077	monovalent inorganic cation transmembrane transporter activity	44240	300/21283	0.013941	0.01549	NA	AT2G28260/AT5G37500	2
GO:0022890	GO:0022890	inorganic cation transmembrane transporter activity	44240	443/21283	0.0289732	0.0304981	NA	AT2G28260/AT5G37500	2
GO:0008324	GO:0008324	cation transmembrane transporter activity	44240	473/21283	0.0326966	0.0326966	NA	AT2G28260/AT5G37500	2

## Sheet: KEGG
	ID	Description	GeneRatio	BgRatio	pvalue	p.adjust	qvalue	geneID	Count
ath04626	ath04626	Plant-pathogen interaction	44384	204/5122	1.43855e-10	1.43855e-10	NA	AT1G01340/AT1G61950/AT2G17890/AT2G28260/AT4G04695/AT4G04700/AT4G36070	7
