# Supplementary material for: Genome-Wide Identification and Characterization of Calcium Metabolism Related Gene Families in Arabidopsis thaliana and Their Regulation by Bacillus amyloliquefaciens Under High Calcium Stress
Source: Front Plant Sci. 2021 Aug 11;12:707496. doi: 10.3389/fpls.2021.707496 (PMC8387222; doi:10.3389/fpls.2021.707496)
Supplement: Supplementary Table 11 — The detailed information of cluster analysis based on the expression profiles of 102 genes in calcium-related gene families. [file Table_11.xlsx]

## Sheet: profile_42_gene
Selected	Weight	Gene Symbol	SPOT	Control	LZO4	CaCl2	CaCl2_LZO4
	1	AT1G01340	2	0	0.65	1.65	3.08
	1	AT1G18840	6	0	2.66	4.67	6.99
	1	AT1G61950	15	0	0	1.11	1.85
	1	AT2G24300	25	0	2.95	5.29	5.57
	1	AT2G28260	29	0	1	2.38	2.32
	1	AT4G04695	52	0	0.26	3.27	6.09
	1	AT4G04720	55	0	2.25	4.91	8.35
	1	AT4G30360	69	0	2.02	3.71	4.79
	1	AT4G35310	73	0	4.76	11.52	20.23
	1	AT5G07070	77	0	0.18	0.4	0.82
	1	AT5G13460	82	0	4	5.96	8.7
	1	AT5G19450	86	0	3.95	6.23	11.92
	1	AT5G58380	99	0	1.66	3.66	5.59
cluster
Selected	Weight	Gene Symbol	SPOT	Control	LZO4	CaCl2	CaCl2_LZO4
	1	AT1G35670	12	0	2.35	8.54	8.42
	1	AT1G50700	13	0	-0.03	1.09	1.53
	1	AT2G17290	21	0	-0.09	9.92	11.48
	1	AT4G04700	53	0	0.27	5.33	4.49
	1	AT4G18700	61	0	8.18	28.95	28.08
	1	AT4G23650	65	0	-1.99	5.15	9.44
	1	AT5G01810	75	0	1.55	14.13	14.75
	1	AT5G12480	81	0	0.13	6.97	10.66
	1	AT1G01340	2	0	0.65	1.65	3.08
	1	AT1G18840	6	0	2.66	4.67	6.99
	1	AT1G61950	15	0	0	1.11	1.85
	1	AT2G24300	25	0	2.95	5.29	5.57
	1	AT2G28260	29	0	1	2.38	2.32
	1	AT4G04695	52	0	0.26	3.27	6.09
	1	AT4G04720	55	0	2.25	4.91	8.35
	1	AT4G30360	69	0	2.02	3.71	4.79
	1	AT4G35310	73	0	4.76	11.52	20.23
	1	AT5G07070	77	0	0.18	0.4	0.82
	1	AT5G13460	82	0	4	5.96	8.7
	1	AT5G19450	86	0	3.95	6.23	11.92
	1	AT5G58380	99	0	1.66	3.66	5.59

## Sheet: profile_42_GO
Category ID	Category Name	#Genes Category	#Genes Assigned	#Genes Expected	#Genes Enriched	p-value	Corrected p-value	Fold
GO:0007154	cell communication	52	9	6.6	2.4	0.13	0.634	1.4
GO:0007165	signal transduction	52	9	6.6	2.4	0.13	0.634	1.4
GO:0046777	protein autophosphorylation	30	6	3.8	2.2	0.14	0.652	1.6
GO:0004672	protein kinase activity	53	9	6.8	2.2	0.15	0.658	1.3
GO:0004674	protein serine/threonine kinase activity	53	9	6.8	2.2	0.15	0.658	1.3
GO:0016772	transferase activity, transferring phosphorus-containing groups	53	9	6.8	2.2	0.15	0.658	1.3
GO:0016773	phosphotransferase activity, alcohol group as acceptor	53	9	6.8	2.2	0.15	0.658	1.3
GO:0016740	transferase activity	53	9	6.8	2.2	0.15	0.658	1.3
GO:0016301	kinase activity	53	9	6.8	2.2	0.15	0.658	1.3
GO:0140096	catalytic activity, acting on a protein	53	9	6.8	2.2	0.15	0.658	1.3
GO:0051716	cellular response to stimulus	53	9	6.8	2.2	0.15	0.658	1.3
GO:0043412	macromolecule modification	54	9	6.9	2.1	0.17	0.7	1.3
GO:0019538	protein metabolic process	54	9	6.9	2.1	0.17	0.7	1.3
GO:0006464	cellular protein modification process	54	9	6.9	2.1	0.17	0.7	1.3
GO:0006468	protein phosphorylation	54	9	6.9	2.1	0.17	0.7	1.3
GO:0036211	protein modification process	54	9	6.9	2.1	0.17	0.7	1.3
GO:0044267	cellular protein metabolic process	54	9	6.9	2.1	0.17	0.7	1.3
GO:1901564	organonitrogen compound metabolic process	54	9	6.9	2.1	0.17	0.7	1.3
GO:0016310	phosphorylation	54	9	6.9	2.1	0.17	0.7	1.3
GO:0006793	phosphorus metabolic process	54	9	6.9	2.1	0.17	0.7	1.3
GO:0006796	phosphate-containing compound metabolic process	54	9	6.9	2.1	0.17	0.7	1.3
GO:0050794	regulation of cellular process	63	10	8	2	0.19	0.75	1.2
GO:0050789	regulation of biological process	63	10	8	2	0.19	0.75	1.2
GO:0044237	cellular metabolic process	65	10	8.3	1.7	0.23	0.81	1.2
GO:0071704	organic substance metabolic process	65	10	8.3	1.7	0.23	0.81	1.2
GO:0044260	cellular macromolecule metabolic process	57	9	7.3	1.7	0.23	0.812	1.2
GO:0005509	calcium ion binding	35	6	4.5	1.5	0.25	0.828	1.3
GO:0046872	metal ion binding	35	6	4.5	1.5	0.25	0.828	1.3
GO:0043167	ion binding	35	6	4.5	1.5	0.25	0.828	1.3
GO:0043169	cation binding	35	6	4.5	1.5	0.25	0.828	1.3
GO:0006807	nitrogen compound metabolic process	58	9	7.4	1.6	0.26	0.828	1.2
GO:0043170	macromolecule metabolic process	58	9	7.4	1.6	0.26	0.828	1.2
GO:0004683	calmodulin-dependent protein kinase activity	28	5	3.6	1.4	0.26	0.838	1.4
GO:0009931	calcium-dependent protein serine/threonine kinase activity	28	5	3.6	1.4	0.26	0.838	1.4
GO:0018209	peptidyl-serine modification	28	5	3.6	1.4	0.26	0.838	1.4
GO:0018193	peptidyl-amino acid modification	28	5	3.6	1.4	0.26	0.838	1.4
GO:0010857	calcium-dependent protein kinase activity	28	5	3.6	1.4	0.26	0.838	1.4
GO:0018105	peptidyl-serine phosphorylation	28	5	3.6	1.4	0.26	0.838	1.4
GO:0106311	protein threonine kinase activity	51	8	6.5	1.5	0.28	0.852	1.2
GO:0106310	protein serine kinase activity	51	8	6.5	1.5	0.28	0.852	1.2
GO:0044238	primary metabolic process	59	9	7.5	1.5	0.28	0.86	1.2
GO:0035556	intracellular signal transduction	33	5	4.2	0.8	0.42	0.922	1.2
GO:0005737	cytoplasm	56	8	7.1	0.9	0.42	0.924	1.1
GO:0005886	plasma membrane	59	8	7.5	0.5	0.51	0.97	1.1
GO:0071944	cell periphery	59	8	7.5	0.5	0.51	0.97	1.1
GO:0005516	calmodulin binding	44	6	5.6	0.4	0.52	0.974	1.1
GO:0005515	protein binding	76	10	9.7	0.3	0.57	0.976	1
GO:0016020	membrane	62	8	7.9	0.1	0.6	0.98	1
GO:0005634	nucleus	80	10	10.2	-0.2	0.71	0.992	1
GO:0005622	intracellular anatomical structure	91	11	11.6	-0.6	0.85	0.998	0.9
GO:0043227	membrane-bounded organelle	89	10	11.3	-1.3	0.94	1	0.9
GO:0043231	intracellular membrane-bounded organelle	89	10	11.3	-1.3	0.94	1	0.9
GO:0043229	intracellular organelle	90	10	11.5	-1.5	0.96	1	0.9
GO:0043226	organelle	90	10	11.5	-1.5	0.96	1	0.9
cluster
Category ID	Category Name	#Genes Category	#Genes Assigned	#Genes Expected	#Genes Enriched	p-value	Corrected p-value	Fold
GO:0007154	cell communication	52	17	10.7	6.3	0.0018	0.04	1.6
GO:0007165	signal transduction	52	17	10.7	6.3	0.0018	0.04	1.6
GO:0004672	protein kinase activity	53	17	10.9	6.1	0.0025	0.064	1.6
GO:0004674	protein serine/threonine kinase activity	53	17	10.9	6.1	0.0025	0.064	1.6
GO:0016772	transferase activity, transferring phosphorus-containing groups	53	17	10.9	6.1	0.0025	0.064	1.6
GO:0016773	phosphotransferase activity, alcohol group as acceptor	53	17	10.9	6.1	0.0025	0.064	1.6
GO:0016740	transferase activity	53	17	10.9	6.1	0.0025	0.064	1.6
GO:0016301	kinase activity	53	17	10.9	6.1	0.0025	0.064	1.6
GO:0140096	catalytic activity, acting on a protein	53	17	10.9	6.1	0.0025	0.064	1.6
GO:0051716	cellular response to stimulus	53	17	10.9	6.1	0.0025	0.064	1.6
GO:0046777	protein autophosphorylation	30	12	6.2	5.8	0.0028	0.07	1.9
GO:0043412	macromolecule modification	54	17	11.1	5.9	0.0034	0.074	1.5
GO:0019538	protein metabolic process	54	17	11.1	5.9	0.0034	0.074	1.5
GO:0006464	cellular protein modification process	54	17	11.1	5.9	0.0034	0.074	1.5
GO:0006468	protein phosphorylation	54	17	11.1	5.9	0.0034	0.074	1.5
GO:0036211	protein modification process	54	17	11.1	5.9	0.0034	0.074	1.5
GO:0044267	cellular protein metabolic process	54	17	11.1	5.9	0.0034	0.074	1.5
GO:1901564	organonitrogen compound metabolic process	54	17	11.1	5.9	0.0034	0.074	1.5
GO:0016310	phosphorylation	54	17	11.1	5.9	0.0034	0.074	1.5
GO:0006793	phosphorus metabolic process	54	17	11.1	5.9	0.0034	0.074	1.5
GO:0006796	phosphate-containing compound metabolic process	54	17	11.1	5.9	0.0034	0.074	1.5
GO:0004683	calmodulin-dependent protein kinase activity	28	11	5.8	5.2	0.006	0.13	1.9
GO:0009931	calcium-dependent protein serine/threonine kinase activity	28	11	5.8	5.2	0.006	0.13	1.9
GO:0018209	peptidyl-serine modification	28	11	5.8	5.2	0.006	0.13	1.9
GO:0018193	peptidyl-amino acid modification	28	11	5.8	5.2	0.006	0.13	1.9
GO:0010857	calcium-dependent protein kinase activity	28	11	5.8	5.2	0.006	0.13	1.9
GO:0018105	peptidyl-serine phosphorylation	28	11	5.8	5.2	0.006	0.13	1.9
GO:0106311	protein threonine kinase activity	51	16	10.5	5.5	0.0065	0.138	1.5
GO:0106310	protein serine kinase activity	51	16	10.5	5.5	0.0065	0.138	1.5
GO:0044260	cellular macromolecule metabolic process	57	17	11.7	5.3	0.008	0.148	1.4
GO:0050794	regulation of cellular process	63	18	13	5	0.0089	0.19	1.4
GO:0050789	regulation of biological process	63	18	13	5	0.0089	0.19	1.4
GO:0006807	nitrogen compound metabolic process	58	17	11.9	5.1	0.01	0.206	1.4
GO:0043170	macromolecule metabolic process	58	17	11.9	5.1	0.01	0.206	1.4
GO:0044238	primary metabolic process	59	17	12.1	4.9	0.01	0.238	1.4
GO:0005509	calcium ion binding	35	12	7.2	4.8	0.01	0.258	1.7
GO:0046872	metal ion binding	35	12	7.2	4.8	0.01	0.258	1.7
GO:0043167	ion binding	35	12	7.2	4.8	0.01	0.258	1.7
GO:0043169	cation binding	35	12	7.2	4.8	0.01	0.258	1.7
GO:0044237	cellular metabolic process	65	18	13.4	4.6	0.01	0.264	1.3
GO:0071704	organic substance metabolic process	65	18	13.4	4.6	0.01	0.264	1.3
GO:0071310	cellular response to organic substance	13	6	2.7	3.3	0.02	0.358	2.2
GO:0070887	cellular response to chemical stimulus	13	6	2.7	3.3	0.02	0.358	2.2
GO:0035556	intracellular signal transduction	33	11	6.8	4.2	0.03	0.4	1.6
GO:0005886	plasma membrane	59	16	12.1	3.9	0.05	0.55	1.3
GO:0071944	cell periphery	59	16	12.1	3.9	0.05	0.55	1.3
GO:0071495	cellular response to endogenous stimulus	12	5	2.5	2.5	0.07	0.61	2
GO:0009755	hormone-mediated signaling pathway	12	5	2.5	2.5	0.07	0.61	2
GO:0032870	cellular response to hormone stimulus	12	5	2.5	2.5	0.07	0.61	2
GO:1901701	cellular response to oxygen-containing compound	12	5	2.5	2.5	0.07	0.61	2
GO:0016020	membrane	62	16	12.8	3.2	0.08	0.654	1.3
GO:0005516	calmodulin binding	44	12	9.1	2.9	0.11	0.728	1.3
GO:0005829	cytosol	22	7	4.5	2.5	0.12	0.756	1.5
GO:0010033	response to organic substance	27	8	5.6	2.4	0.14	0.804	1.4
GO:0005515	protein binding	76	18	15.6	2.4	0.15	0.81	1.2
GO:0005737	cytoplasm	56	14	11.5	2.5	0.17	0.85	1.2
GO:0009737	response to abscisic acid	21	6	4.3	1.7	0.23	0.93	1.4
GO:0097305	response to alcohol	21	6	4.3	1.7	0.23	0.93	1.4
GO:1901700	response to oxygen-containing compound	30	8	6.2	1.8	0.24	0.932	1.3
GO:0033993	response to lipid	22	6	4.5	1.5	0.27	0.962	1.3
GO:0055085	transmembrane transport	18	5	3.7	1.3	0.29	0.966	1.3
GO:0009725	response to hormone	23	6	4.7	1.3	0.32	0.972	1.3
GO:0009719	response to endogenous stimulus	23	6	4.7	1.3	0.32	0.972	1.3
GO:0042221	response to chemical	33	8	6.8	1.2	0.35	0.976	1.2
GO:0006811	ion transport	22	5	4.5	0.5	0.49	0.996	1.1
GO:0005634	nucleus	80	17	16.5	0.5	0.51	0.996	1
GO:0051234	establishment of localization	24	5	4.9	0.1	0.59	0.998	1
GO:0006810	transport	24	5	4.9	0.1	0.59	0.998	1
GO:0005622	intracellular anatomical structure	91	18	18.7	-0.7	0.84	1	1
GO:0043227	membrane-bounded organelle	89	17	18.3	-1.3	0.91	1	0.9
GO:0043231	intracellular membrane-bounded organelle	89	17	18.3	-1.3	0.91	1	0.9
GO:0043229	intracellular organelle	90	17	18.5	-1.5	0.93	1	0.9
GO:0043226	organelle	90	17	18.5	-1.5	0.93	1	0.9

## Sheet: profile_48_gene
Selected	Weight	Gene Symbol	SPOT	Control	LZO4	CaCl2	CaCl2_LZO4
	1	AT1G17480	5	0	1.03	1.22	1.35
	1	AT1G74690	18	0	11.84	11.72	15.17
	1	AT2G18750	23	0	9.12	10.83	14.46
	1	AT3G10660	38	0	3.25	4.23	5.15
	1	AT3G22190	41	0	7.83	8.19	13.55
	1	AT5G21326	87	0	2.2	1.87	3.57
	1	AT5G57580	97	0	5.08	6.09	8.31

## Sheet: profile_48_GO
Category ID	Category Name	#Genes Category	#Genes Assigned	#Genes Expected	#Genes Enriched	p-value	Corrected p-value	Fold
GO:0043227	membrane-bounded organelle	89	7	6.1	0.9	0.37	0.764	1.1
GO:0043231	intracellular membrane-bounded organelle	89	7	6.1	0.9	0.37	0.764	1.1
GO:0043229	intracellular organelle	90	7	6.2	0.8	0.4	0.782	1.1
GO:0043226	organelle	90	7	6.2	0.8	0.4	0.782	1.1
GO:0005622	intracellular anatomical structure	91	7	6.2	0.8	0.44	0.812	1.1
GO:0050794	regulation of cellular process	63	5	4.3	0.7	0.46	0.836	1.2
GO:0050789	regulation of biological process	63	5	4.3	0.7	0.46	0.836	1.2
GO:0071704	organic substance metabolic process	65	5	4.5	0.5	0.5	0.842	1.1
GO:0044237	cellular metabolic process	65	5	4.5	0.5	0.5	0.842	1.1
GO:0005634	nucleus	80	6	5.5	0.5	0.53	0.882	1.1

## Sheet: profile_29_gene
Selected	Weight	Gene Symbol	SPOT	Control	LZO4	CaCl2	CaCl2_LZO4
	1	AT1G35670	12	0	2.35	8.54	8.42
	1	AT1G50700	13	0	-0.03	1.09	1.53
	1	AT2G17290	21	0	-0.09	9.92	11.48
	1	AT4G04700	53	0	0.27	5.33	4.49
	1	AT4G18700	61	0	8.18	28.95	28.08
	1	AT4G23650	65	0	-1.99	5.15	9.44
	1	AT5G01810	75	0	1.55	14.13	14.75
	1	AT5G12480	81	0	0.13	6.97	10.66
Selected	Weight	Gene Symbol	SPOT	Control	LZO4	CaCl2	CaCl2_LZO4
	1	AT1G35670	12	0	2.35	8.54	8.42
	1	AT1G50700	13	0	-0.03	1.09	1.53
	1	AT2G17290	21	0	-0.09	9.92	11.48
	1	AT4G04700	53	0	0.27	5.33	4.49
	1	AT4G18700	61	0	8.18	28.95	28.08
	1	AT4G23650	65	0	-1.99	5.15	9.44
	1	AT5G01810	75	0	1.55	14.13	14.75
	1	AT5G12480	81	0	0.13	6.97	10.66
	1	AT1G01340	2	0	0.65	1.65	3.08
	1	AT1G18840	6	0	2.66	4.67	6.99
	1	AT1G61950	15	0	0	1.11	1.85
	1	AT2G24300	25	0	2.95	5.29	5.57
	1	AT2G28260	29	0	1	2.38	2.32
	1	AT4G04695	52	0	0.26	3.27	6.09
	1	AT4G04720	55	0	2.25	4.91	8.35
	1	AT4G30360	69	0	2.02	3.71	4.79
	1	AT4G35310	73	0	4.76	11.52	20.23
	1	AT5G07070	77	0	0.18	0.4	0.82
	1	AT5G13460	82	0	4	5.96	8.7
	1	AT5G19450	86	0	3.95	6.23	11.92
	1	AT5G58380	99	0	1.66	3.66	5.59

## Sheet: profile_29_GO
Category ID	Category Name	#Genes Category	#Genes Assigned	#Genes Expected	#Genes Enriched	p-value	Corrected p-value	Fold
GO:0106311	protein threonine kinase activity	51	8	4	4	0.0029	0.032	2
GO:0106310	protein serine kinase activity	51	8	4	4	0.0029	0.032	2
GO:0007154	cell communication	52	8	4.1	3.9	0.0034	0.034	2
GO:0007165	signal transduction	52	8	4.1	3.9	0.0034	0.034	2
GO:0016772	transferase activity, transferring phosphorus-containing groups	53	8	4.2	3.8	0.004	0.036	1.9
GO:0016773	phosphotransferase activity, alcohol group as acceptor	53	8	4.2	3.8	0.004	0.036	1.9
GO:0004672	protein kinase activity	53	8	4.2	3.8	0.004	0.036	1.9
GO:0004674	protein serine/threonine kinase activity	53	8	4.2	3.8	0.004	0.036	1.9
GO:0140096	catalytic activity, acting on a protein	53	8	4.2	3.8	0.004	0.036	1.9
GO:0051716	cellular response to stimulus	53	8	4.2	3.8	0.004	0.036	1.9
GO:0016740	transferase activity	53	8	4.2	3.8	0.004	0.036	1.9
GO:0016301	kinase activity	53	8	4.2	3.8	0.004	0.036	1.9
GO:0006793	phosphorus metabolic process	54	8	4.2	3.8	0.0047	0.038	1.9
GO:0043412	macromolecule modification	54	8	4.2	3.8	0.0047	0.038	1.9
GO:0006796	phosphate-containing compound metabolic process	54	8	4.2	3.8	0.0047	0.038	1.9
GO:0036211	protein modification process	54	8	4.2	3.8	0.0047	0.038	1.9
GO:0019538	protein metabolic process	54	8	4.2	3.8	0.0047	0.038	1.9
GO:0006464	cellular protein modification process	54	8	4.2	3.8	0.0047	0.038	1.9
GO:1901564	organonitrogen compound metabolic process	54	8	4.2	3.8	0.0047	0.038	1.9
GO:0006468	protein phosphorylation	54	8	4.2	3.8	0.0047	0.038	1.9
GO:0016310	phosphorylation	54	8	4.2	3.8	0.0047	0.038	1.9
GO:0044267	cellular protein metabolic process	54	8	4.2	3.8	0.0047	0.038	1.9
GO:0009931	calcium-dependent protein serine/threonine kinase activity	28	6	2.2	3.8	0.0051	0.042	2.7
GO:0018193	peptidyl-amino acid modification	28	6	2.2	3.8	0.0051	0.042	2.7
GO:0010857	calcium-dependent protein kinase activity	28	6	2.2	3.8	0.0051	0.042	2.7
GO:0018105	peptidyl-serine phosphorylation	28	6	2.2	3.8	0.0051	0.042	2.7
GO:0018209	peptidyl-serine modification	28	6	2.2	3.8	0.0051	0.042	2.7
GO:0004683	calmodulin-dependent protein kinase activity	28	6	2.2	3.8	0.0051	0.042	2.7
GO:0044260	cellular macromolecule metabolic process	57	8	4.5	3.5	0.0075	0.06	1.8
GO:0046777	protein autophosphorylation	30	6	2.4	3.6	0.0076	0.064	2.5
GO:0006807	nitrogen compound metabolic process	58	8	4.5	3.5	0.0087	0.066	1.8
GO:0043170	macromolecule metabolic process	58	8	4.5	3.5	0.0087	0.066	1.8
GO:0005886	plasma membrane	59	8	4.6	3.4	0.01	0.082	1.7
GO:0071944	cell periphery	59	8	4.6	3.4	0.01	0.082	1.7
GO:0044238	primary metabolic process	59	8	4.6	3.4	0.01	0.082	1.7
GO:0035556	intracellular signal transduction	33	6	2.6	3.4	0.01	0.106	2.3
GO:0016020	membrane	62	8	4.9	3.1	0.02	0.11	1.6
GO:0050794	regulation of cellular process	63	8	4.9	3.1	0.02	0.12	1.6
GO:0050789	regulation of biological process	63	8	4.9	3.1	0.02	0.12	1.6
GO:0005509	calcium ion binding	35	6	2.7	3.3	0.02	0.126	2.2
GO:0046872	metal ion binding	35	6	2.7	3.3	0.02	0.126	2.2
GO:0043167	ion binding	35	6	2.7	3.3	0.02	0.126	2.2
GO:0043169	cation binding	35	6	2.7	3.3	0.02	0.126	2.2
GO:0071704	organic substance metabolic process	65	8	5.1	2.9	0.02	0.144	1.6
GO:0044237	cellular metabolic process	65	8	5.1	2.9	0.02	0.144	1.6
GO:0005516	calmodulin binding	44	6	3.5	2.5	0.06	0.258	1.7
GO:0005515	protein binding	76	8	6	2	0.09	0.354	1.3
GO:0005737	cytoplasm	56	6	4.4	1.6	0.21	0.53	1.4
GO:0005634	nucleus	80	7	6.3	0.7	0.45	0.87	1.1
GO:0043227	membrane-bounded organelle	89	7	7	0	0.73	0.97	1
GO:0043231	intracellular membrane-bounded organelle	89	7	7	0	0.73	0.97	1
GO:0043229	intracellular organelle	90	7	7.1	-0.1	0.76	0.97	1
GO:0043226	organelle	90	7	7.1	-0.1	0.76	0.97	1
GO:0005622	intracellular anatomical structure	91	7	7.1	-0.1	0.79	0.984	1
Category ID	Category Name	#Genes Category	#Genes Assigned	#Genes Expected	#Genes Enriched	p-value	Corrected p-value	Fold
GO:0007154	cell communication	52	17	10.7	6.3	0.0018	0.026	1.6
GO:0007165	signal transduction	52	17	10.7	6.3	0.0018	0.026	1.6
GO:0004672	protein kinase activity	53	17	10.9	6.1	0.0025	0.038	1.6
GO:0004674	protein serine/threonine kinase activity	53	17	10.9	6.1	0.0025	0.038	1.6
GO:0016772	transferase activity, transferring phosphorus-containing groups	53	17	10.9	6.1	0.0025	0.038	1.6
GO:0016773	phosphotransferase activity, alcohol group as acceptor	53	17	10.9	6.1	0.0025	0.038	1.6
GO:0016740	transferase activity	53	17	10.9	6.1	0.0025	0.038	1.6
GO:0016301	kinase activity	53	17	10.9	6.1	0.0025	0.038	1.6
GO:0140096	catalytic activity, acting on a protein	53	17	10.9	6.1	0.0025	0.038	1.6
GO:0051716	cellular response to stimulus	53	17	10.9	6.1	0.0025	0.038	1.6
GO:0046777	protein autophosphorylation	30	12	6.2	5.8	0.0028	0.04	1.9
GO:0043412	macromolecule modification	54	17	11.1	5.9	0.0034	0.044	1.5
GO:0019538	protein metabolic process	54	17	11.1	5.9	0.0034	0.044	1.5
GO:0006464	cellular protein modification process	54	17	11.1	5.9	0.0034	0.044	1.5
GO:0006468	protein phosphorylation	54	17	11.1	5.9	0.0034	0.044	1.5
GO:0036211	protein modification process	54	17	11.1	5.9	0.0034	0.044	1.5
GO:0044267	cellular protein metabolic process	54	17	11.1	5.9	0.0034	0.044	1.5
GO:1901564	organonitrogen compound metabolic process	54	17	11.1	5.9	0.0034	0.044	1.5
GO:0016310	phosphorylation	54	17	11.1	5.9	0.0034	0.044	1.5
GO:0006793	phosphorus metabolic process	54	17	11.1	5.9	0.0034	0.044	1.5
GO:0006796	phosphate-containing compound metabolic process	54	17	11.1	5.9	0.0034	0.044	1.5
GO:0004683	calmodulin-dependent protein kinase activity	28	11	5.8	5.2	0.006	0.094	1.9
GO:0009931	calcium-dependent protein serine/threonine kinase activity	28	11	5.8	5.2	0.006	0.094	1.9
GO:0018209	peptidyl-serine modification	28	11	5.8	5.2	0.006	0.094	1.9
GO:0018193	peptidyl-amino acid modification	28	11	5.8	5.2	0.006	0.094	1.9
GO:0010857	calcium-dependent protein kinase activity	28	11	5.8	5.2	0.006	0.094	1.9
GO:0018105	peptidyl-serine phosphorylation	28	11	5.8	5.2	0.006	0.094	1.9
GO:0106311	protein threonine kinase activity	51	16	10.5	5.5	0.0065	0.102	1.5
GO:0106310	protein serine kinase activity	51	16	10.5	5.5	0.0065	0.102	1.5
GO:0044260	cellular macromolecule metabolic process	57	17	11.7	5.3	0.008	0.112	1.4
GO:0050794	regulation of cellular process	63	18	13	5	0.0089	0.176	1.4
GO:0050789	regulation of biological process	63	18	13	5	0.0089	0.176	1.4
GO:0006807	nitrogen compound metabolic process	58	17	11.9	5.1	0.01	0.186	1.4
GO:0043170	macromolecule metabolic process	58	17	11.9	5.1	0.01	0.186	1.4
GO:0044238	primary metabolic process	59	17	12.1	4.9	0.01	0.224	1.4
GO:0005509	calcium ion binding	35	12	7.2	4.8	0.01	0.238	1.7
GO:0046872	metal ion binding	35	12	7.2	4.8	0.01	0.238	1.7
GO:0043167	ion binding	35	12	7.2	4.8	0.01	0.238	1.7
GO:0043169	cation binding	35	12	7.2	4.8	0.01	0.238	1.7
GO:0044237	cellular metabolic process	65	18	13.4	4.6	0.01	0.24	1.3
GO:0071704	organic substance metabolic process	65	18	13.4	4.6	0.01	0.24	1.3
GO:0071310	cellular response to organic substance	13	6	2.7	3.3	0.02	0.336	2.2
GO:0070887	cellular response to chemical stimulus	13	6	2.7	3.3	0.02	0.336	2.2
GO:0035556	intracellular signal transduction	33	11	6.8	4.2	0.03	0.368	1.6
GO:0005886	plasma membrane	59	16	12.1	3.9	0.05	0.512	1.3
GO:0071944	cell periphery	59	16	12.1	3.9	0.05	0.512	1.3
GO:0071495	cellular response to endogenous stimulus	12	5	2.5	2.5	0.07	0.584	2
GO:0009755	hormone-mediated signaling pathway	12	5	2.5	2.5	0.07	0.584	2
GO:0032870	cellular response to hormone stimulus	12	5	2.5	2.5	0.07	0.584	2
GO:1901701	cellular response to oxygen-containing compound	12	5	2.5	2.5	0.07	0.584	2
GO:0016020	membrane	62	16	12.8	3.2	0.08	0.65	1.3
GO:0005516	calmodulin binding	44	12	9.1	2.9	0.11	0.754	1.3
GO:0005829	cytosol	22	7	4.5	2.5	0.12	0.768	1.5
GO:0010033	response to organic substance	27	8	5.6	2.4	0.14	0.796	1.4
GO:0005515	protein binding	76	18	15.6	2.4	0.15	0.802	1.2
GO:0005737	cytoplasm	56	14	11.5	2.5	0.17	0.84	1.2
GO:0009737	response to abscisic acid	21	6	4.3	1.7	0.23	0.914	1.4
GO:0097305	response to alcohol	21	6	4.3	1.7	0.23	0.914	1.4
GO:1901700	response to oxygen-containing compound	30	8	6.2	1.8	0.24	0.916	1.3
GO:0033993	response to lipid	22	6	4.5	1.5	0.27	0.946	1.3
GO:0055085	transmembrane transport	18	5	3.7	1.3	0.29	0.95	1.3
GO:0009725	response to hormone	23	6	4.7	1.3	0.32	0.952	1.3
GO:0009719	response to endogenous stimulus	23	6	4.7	1.3	0.32	0.952	1.3
GO:0042221	response to chemical	33	8	6.8	1.2	0.35	0.958	1.2
GO:0006811	ion transport	22	5	4.5	0.5	0.49	0.988	1.1
GO:0005634	nucleus	80	17	16.5	0.5	0.51	0.992	1
GO:0051234	establishment of localization	24	5	4.9	0.1	0.59	0.994	1
GO:0006810	transport	24	5	4.9	0.1	0.59	0.994	1
GO:0005622	intracellular anatomical structure	91	18	18.7	-0.7	0.84	1	1
GO:0043227	membrane-bounded organelle	89	17	18.3	-1.3	0.91	1	0.9
GO:0043231	intracellular membrane-bounded organelle	89	17	18.3	-1.3	0.91	1	0.9
GO:0043229	intracellular organelle	90	17	18.5	-1.5	0.93	1	0.9
GO:0043226	organelle	90	17	18.5	-1.5	0.93	1	0.9
