# Supplementary material for: Genome-Wide Identification and Characterization of Calcium Metabolism Related Gene Families in Arabidopsis thaliana and Their Regulation by Bacillus amyloliquefaciens Under High Calcium Stress
Source: Front Plant Sci. 2021 Aug 11;12:707496. doi: 10.3389/fpls.2021.707496 (PMC8387222; doi:10.3389/fpls.2021.707496)
Supplement: Supplementary Table 12 — The detailed information of cluster analysis based on the expression profiles of DEGs among the four treatment groups. [file Table_12.xlsx]

## Sheet: profile_42_gene
Selected	Weight	Gene Symbol	SPOT	0 h	0.5 h	3 h	6 h
	1	AT1G01340	1	0	0.65	3.08	1.65
	1	AT1G61950	2	0	0	1.85	1.11
	1	AT4G04695	8	0	0.26	6.09	3.27
Selected	Weight	Gene Symbol	SPOT	Control	LZO4	CaCl2	CaCl2_LZO4
	1	AT1G01340	1	0	0.65	1.65	3.08
	1	AT1G61950	2	0	0	1.11	1.85
	1	AT2G28260	4	0	1	2.38	2.32
	1	AT4G04695	8	0	0.26	3.27	6.09
